# Supplementary material for: Shotgun proteomics as a viable approach for biological discovery in the Pacific oyster
Source: Conserv Physiol. 2013 May 17;1(1):cot009. doi: 10.1093/conphys/cot009 (PMC4732435; doi:10.1093/conphys/cot009)
Supplement: Supplementary Data [file supp_cot009_cot009supp_data2.xlsx]

## Sheet: Sheet1
Protein	SPID	BLASTp e-value	Gene Description	Total spectra
CGI_10003521	Q14315	0	FLNC_HUMAN Filamin-C OS=Homo sapiens GN=FLNC PE=1 SV=3	617
CGI_10006610				607
CGI_10004092	Q08420	1e-11	SODE_RAT Extracellular superoxide dismutase [Cu-Zn] OS=Rattus norvegicus GN=Sod3 PE=1 SV=2	549
CGI_10022730	O17320	0	ACT_CRAGI Actin OS=Crassostrea gigas PE=2 SV=1	536
CGI_10008717	Q99323	0	MYSN_DROME Myosin heavy chain, non-muscle OS=Drosophila melanogaster GN=zip PE=1 SV=2	535
CGI_10027502	Q5TZA2	0	CROCC_HUMAN Rootletin OS=Homo sapiens GN=CROCC PE=1 SV=1	443
CGI_10025660	P98160	0	PGBM_HUMAN Basement membrane-specific heparan sulfate proteoglycan core protein OS=Homo sapiens GN=HSPG2 PE=1 SV=3	426
CGI_10021481	O15990	1e-167	KARG_LIOJA Arginine kinase OS=Liolophura japonica PE=2 SV=1	403
CGI_10014916	P29190	0	PCKG_HAECO Phosphoenolpyruvate carboxykinase [GTP] OS=Haemonchus contortus GN=PEPCK PE=2 SV=1	377
CGI_10003195	P15989	1e-122	CO6A3_CHICK Collagen alpha-3(VI) chain OS=Gallus gallus GN=COL6A3 PE=2 SV=2	371
CGI_10013347	Q05825	0	ATPB_DROME ATP synthase subunit beta, mitochondrial OS=Drosophila melanogaster GN=ATPsyn-beta PE=1 SV=3	367
CGI_10012330	P11833	0	TBB_PARLI Tubulin beta chain OS=Paracentrotus lividus PE=2 SV=1	349
CGI_10025721	P13395	0	SPTCA_DROME Spectrin alpha chain OS=Drosophila melanogaster GN=alpha-Spec PE=1 SV=2	345
CGI_10003110	P18091	0	ACTN_DROME Alpha-actinin, sarcomeric OS=Drosophila melanogaster GN=Actn PE=2 SV=2	318
CGI_10019835	P11833	0	TBB_PARLI Tubulin beta chain OS=Paracentrotus lividus PE=2 SV=1	283
CGI_10011029	Q2PZL6	7e-158	FAT4_MOUSE Protocadherin Fat 4 OS=Mus musculus GN=Fat4 PE=1 SV=1	280
CGI_10015202	Q00610	0	CLH1_HUMAN Clathrin heavy chain 1 OS=Homo sapiens GN=CLTC PE=1 SV=5	276
CGI_10025109	P24733	0	MYS_AEQIR Myosin heavy chain, striated muscle OS=Aequipecten irradians PE=1 SV=1	275
CGI_10005381	P23098	0	DYHC_TRIGR Dynein beta chain, ciliary OS=Tripneustes gratilla PE=1 SV=1	265
CGI_10010974	P56649	0	G3P_PANVR Glyceraldehyde-3-phosphate dehydrogenase OS=Panulirus versicolor PE=1 SV=1	241
CGI_10012474	Q92005	0	EF1A_DANRE Elongation factor 1-alpha OS=Danio rerio GN=eef1a PE=2 SV=1	236
CGI_10008057	P35069	4e-68	H2B3_TIGCA Histone H2B.3 OS=Tigriopus californicus PE=3 SV=2	235
CGI_10008058	P02269	2e-76	H2A_ASTRU Histone H2A OS=Asterias rubens PE=1 SV=2	227
CGI_10018876	Q26065	0	ACT_PLAMG Actin, adductor muscle OS=Placopecten magellanicus PE=2 SV=1	226
CGI_10008056	Q28DR4	7e-66	H4_XENTR Histone H4 OS=Xenopus tropicalis GN=TGas006m08.1 PE=3 SV=1	225
CGI_10022093	P24733	0	MYS_AEQIR Myosin heavy chain, striated muscle OS=Aequipecten irradians PE=1 SV=1	223
CGI_10026048	P04785	0	PDIA1_RAT Protein disulfide-isomerase OS=Rattus norvegicus GN=P4hb PE=1 SV=2	218
CGI_10017309	P26043	0	RADI_MOUSE Radixin OS=Mus musculus GN=Rdx PE=1 SV=2	217
CGI_10015152	P23787	0	TERA_XENLA Transitional endoplasmic reticulum ATPase OS=Xenopus laevis GN=vcp PE=1 SV=3	214
CGI_10012671	P81178	0	ALDH2_MESAU Aldehyde dehydrogenase, mitochondrial OS=Mesocricetus auratus GN=ALDH2 PE=1 SV=1	212
CGI_10003491	Q93131	0	ACTC_BRAFL Actin, cytoplasmic OS=Branchiostoma floridae PE=2 SV=1	207
CGI_10016530	Q9WUB3	0	PYGM_MOUSE Glycogen phosphorylase, muscle form OS=Mus musculus GN=Pygm PE=1 SV=3	207
CGI_10013845	Q00963	0	SPTCB_DROME Spectrin beta chain OS=Drosophila melanogaster GN=beta-Spec PE=1 SV=2	206
CGI_10025180	P54985	6e-92	PPIA_BLAGE Peptidyl-prolyl cis-trans isomerase OS=Blattella germanica GN=CYPA PE=2 SV=1	203
CGI_10010994	Q8TE73	0	DYH5_HUMAN Dynein heavy chain 5, axonemal OS=Homo sapiens GN=DNAH5 PE=1 SV=3	202
CGI_10008392	P51650	0	SSDH_RAT Succinate-semialdehyde dehydrogenase, mitochondrial OS=Rattus norvegicus GN=Aldh5a1 PE=1 SV=2	201
CGI_10001653	O96064	0	MYSP_MYTGA Paramyosin OS=Mytilus galloprovincialis PE=2 SV=1	197
CGI_10022154	O02654	0	ENO_LOLPE Enolase OS=Loligo pealeii PE=2 SV=1	194
CGI_10024501	Q5R546	0	ATPA_PONAB ATP synthase subunit alpha, mitochondrial OS=Pongo abelii GN=ATP5A1 PE=2 SV=1	191
CGI_10010873	P22488	2e-109	IFEA_HELAS Non-neuronal cytoplasmic intermediate filament protein OS=Helix aspersa PE=3 SV=2	191
CGI_10022103	A0MSJ1	3e-23	CORA1_DANRE Collagen alpha-1(XXVII) chain OS=Danio rerio GN=col27a1 PE=2 SV=1	189
CGI_10014711	Q503Q1	1e-113	SPT18_DANRE Spermatogenesis-associated protein 18 homolog OS=Danio rerio GN=spata18 PE=2 SV=1	188
CGI_10012610	P33198	0	IDHP_PIG Isocitrate dehydrogenase [NADP], mitochondrial (Fragment) OS=Sus scrofa GN=IDH2 PE=1 SV=1	186
CGI_10002812	P17248	0	SYWC_BOVIN Tryptophanyl-tRNA synthetase, cytoplasmic OS=Bos taurus GN=WARS PE=1 SV=3	185
CGI_10024475	Q5EAJ7	0	.	182
CGI_10016257	P17336	0	CATA_DROME Catalase OS=Drosophila melanogaster GN=Cat PE=1 SV=2	176
CGI_10020447	Q63598	0	PLST_RAT Plastin-3 OS=Rattus norvegicus GN=Pls3 PE=2 SV=2	169
CGI_10017582				164
CGI_10018834				164
CGI_10002689	Q8MPM1	4e-119	GELS2_LUMTE Gelsolin-like protein 2 OS=Lumbricus terrestris GN=gelsolin PE=1 SV=1	160
CGI_10021712	Q96I24	1e-111	FUBP3_HUMAN Far upstream element-binding protein 3 OS=Homo sapiens GN=FUBP3 PE=1 SV=2	159
CGI_10017621	Q90474	0	H90A1_DANRE Heat shock protein HSP 90-alpha 1 OS=Danio rerio GN=hsp90a.1 PE=2 SV=3	158
CGI_10025401	P27080	4e-139	ADT_CHLRE ADP,ATP carrier protein OS=Chlamydomonas reinhardtii GN=ABT PE=2 SV=1	157
CGI_10005591	Q6RWA9	0	AT1A_TAESO Sodium/potassium-transporting ATPase subunit alpha OS=Taenia solium PE=2 SV=1	155
CGI_10017178	P29691	0	EF2_CAEEL Elongation factor 2 OS=Caenorhabditis elegans GN=eft-2 PE=2 SV=4	154
CGI_10025110	P24733	4e-117	MYS_AEQIR Myosin heavy chain, striated muscle OS=Aequipecten irradians PE=1 SV=1	149
CGI_10024268	P92177	1e-147	1433E_DROME 14-3-3 protein epsilon OS=Drosophila melanogaster GN=14-3-3epsilon PE=1 SV=2	147
CGI_10018053	P76536	2e-33	YFEX_ECOLI Uncharacterized protein yfeX OS=Escherichia coli (strain K12) GN=yfeX PE=3 SV=2	147
CGI_10015642	Q3T145	1e-161	MDHC_BOVIN Malate dehydrogenase, cytoplasmic OS=Bos taurus GN=MDH1 PE=2 SV=3	146
CGI_10005185	Q14117	0	DPYS_HUMAN Dihydropyrimidinase OS=Homo sapiens GN=DPYS PE=1 SV=1	145
CGI_10024887	Q8IVF4	0	DYH10_HUMAN Dynein heavy chain 10, axonemal OS=Homo sapiens GN=DNAH10 PE=1 SV=3	140
CGI_10028701	P50395	0	GDIB_HUMAN Rab GDP dissociation inhibitor beta OS=Homo sapiens GN=GDI2 PE=1 SV=2	139
CGI_10025594	P02640	0	VILI_CHICK Villin-1 OS=Gallus gallus GN=VIL1 PE=1 SV=2	138
CGI_10026186	Q11002	0	CANA_DROME Calpain-A OS=Drosophila melanogaster GN=CalpA PE=1 SV=2	138
CGI_10019253	Q9BXF9	3e-168	TEKT3_HUMAN Tektin-3 OS=Homo sapiens GN=TEKT3 PE=1 SV=1	136
CGI_10008877	O77834	1e-104	PRDX6_BOVIN Peroxiredoxin-6 OS=Bos taurus GN=PRDX6 PE=1 SV=3	136
CGI_10002455	P68373	0	TBA1C_MOUSE Tubulin alpha-1C chain OS=Mus musculus GN=Tuba1c PE=1 SV=1	133
CGI_10016140	Q7QC84	0	MMSA_ANOGA Probable methylmalonate-semialdehyde dehydrogenase [acylating], mitochondrial OS=Anopheles gambiae GN=AGAP002499 PE=3 SV=2	133
CGI_10015492	Q16956	0	GRP78_APLCA 78 kDa glucose-regulated protein OS=Aplysia californica PE=1 SV=1	131
CGI_10019801	Q9GP32	0	ALF_ECHMU Fructose-bisphosphate aldolase OS=Echinococcus multilocularis GN=FBPA PE=2 SV=1	131
CGI_10020381	P20004	0	ACON_BOVIN Aconitate hydratase, mitochondrial OS=Bos taurus GN=ACO2 PE=1 SV=4	130
CGI_10025876	P42674	1e-43	BP10_PARLI Blastula protease 10 OS=Paracentrotus lividus GN=BP10 PE=2 SV=1	128
CGI_10022642	A8E657	0	AASS_BOVIN Alpha-aminoadipic semialdehyde synthase, mitochondrial OS=Bos taurus GN=AASS PE=2 SV=1	126
CGI_10024094				124
CGI_10011081	O02649	0	CH60_DROME 60 kDa heat shock protein, mitochondrial OS=Drosophila melanogaster GN=Hsp60 PE=1 SV=3	123
CGI_10017454	O75439	0	MPPB_HUMAN Mitochondrial-processing peptidase subunit beta OS=Homo sapiens GN=PMPCB PE=1 SV=2	123
CGI_10002873	P40927	0	MAOX_COLLI NADP-dependent malic enzyme OS=Columba livia GN=ME1 PE=1 SV=1	123
CGI_10024320	O61492	0	FLOT2_DROME Flotillin-2 OS=Drosophila melanogaster GN=Flo-2 PE=2 SV=3	122
CGI_10008247	P68373	0	TBA1C_MOUSE Tubulin alpha-1C chain OS=Mus musculus GN=Tuba1c PE=1 SV=1	122
CGI_10006413	Q5RE47	0	UAP56_PONAB Spliceosome RNA helicase BAT1 OS=Pongo abelii GN=BAT1 PE=2 SV=1	121
CGI_10010028	A6H782	4e-138	TEKT3_BOVIN Tektin-3 OS=Bos taurus GN=TEKT3 PE=2 SV=1	121
CGI_10026868	Q8MI17	0	AL1A1_RABIT Retinal dehydrogenase 1 OS=Oryctolagus cuniculus GN=ALDH1A1 PE=2 SV=1	120
CGI_10012611	P11024	0	NNTM_BOVIN NAD(P) transhydrogenase, mitochondrial OS=Bos taurus GN=NNT PE=1 SV=3	118
CGI_10010163	P11833	0	TBB_PARLI Tubulin beta chain OS=Paracentrotus lividus PE=2 SV=1	118
CGI_10028469	P51989	1e-65	RO21_XENLA Heterogeneous nuclear ribonucleoprotein A2 homolog 1 OS=Xenopus laevis PE=2 SV=1	118
CGI_10025126	Q9WUM3	9e-168	COR1B_MOUSE Coronin-1B OS=Mus musculus GN=Coro1b PE=1 SV=1	117
CGI_10001592	Q28983	7e-41	ZAN_PIG Zonadhesin OS=Sus scrofa GN=ZAN PE=1 SV=1	117
CGI_10023932	P27657	8e-37	LIPP_RAT Pancreatic triacylglycerol lipase OS=Rattus norvegicus GN=Pnlip PE=1 SV=1	117
CGI_10015004	Q5NVR2	6e-130	MDHM_PONAB Malate dehydrogenase, mitochondrial OS=Pongo abelii GN=MDH2 PE=2 SV=1	116
CGI_10011964	Q9Y490	0	TLN1_HUMAN Talin-1 OS=Homo sapiens GN=TLN1 PE=1 SV=3	114
CGI_10020922	Q99020	2e-53	ROAA_MOUSE Heterogeneous nuclear ribonucleoprotein A/B OS=Mus musculus GN=Hnrnpab PE=1 SV=1	113
CGI_10015917	P15253	3e-164	CALR_RABIT Calreticulin OS=Oryctolagus cuniculus GN=CALR PE=1 SV=1	112
CGI_10013176	Q7JQD3	8e-137	GELS1_LUMTE Gelsolin-like protein 1 OS=Lumbricus terrestris GN=AM PE=1 SV=1	112
CGI_10008055	P84239	2e-77	H3_URECA Histone H3 OS=Urechis caupo PE=1 SV=2	112
CGI_10025934	O42249	0	GBLP_ORENI Guanine nucleotide-binding protein subunit beta-2-like 1 OS=Oreochromis niloticus GN=gnb2l1 PE=2 SV=1	111
CGI_10019631	Q5ZIQ3	5e-69	HNRPK_CHICK Heterogeneous nuclear ribonucleoprotein K OS=Gallus gallus GN=HNRNPK PE=2 SV=1	111
CGI_10001357	Q8NBH2	1e-43	KY_HUMAN Kyphoscoliosis peptidase OS=Homo sapiens GN=KY PE=2 SV=1	111
CGI_10017163	O55096	0	DPP3_RAT Dipeptidyl-peptidase 3 OS=Rattus norvegicus GN=Dpp3 PE=1 SV=2	110
CGI_10017668	P00506	0	AATM_PIG Aspartate aminotransferase, mitochondrial OS=Sus scrofa GN=GOT2 PE=1 SV=2	110
CGI_10008688	Q8AVY1	3e-82	ODF3A_XENLA Outer dense fiber protein 3 OS=Xenopus laevis GN=odf3 PE=2 SV=1	110
CGI_10023407	Q9D1A2	0	CNDP2_MOUSE Cytosolic non-specific dipeptidase OS=Mus musculus GN=Cndp2 PE=1 SV=1	109
CGI_10028694	Q9D4D4	0	TKTL2_MOUSE Transketolase-like protein 2 OS=Mus musculus GN=Tktl2 PE=2 SV=1	108
CGI_10014966	Q2F637	1e-109	1433Z_BOMMO 14-3-3 protein zeta OS=Bombyx mori GN=14-3-3zeta PE=2 SV=2	108
CGI_10020409	P82808	0	GFPT1_RAT Glucosamine--fructose-6-phosphate aminotransferase [isomerizing] 1 OS=Rattus norvegicus GN=Gfpt1 PE=1 SV=3	105
CGI_10021644	P13596	2e-58	NCAM1_RAT Neural cell adhesion molecule 1 OS=Rattus norvegicus GN=Ncam1 PE=1 SV=1	103
CGI_10006272	Q03049	1e-49	YD541_YEAST Putative uncharacterized oxidoreductase YDR541C OS=Saccharomyces cerevisiae GN=YDR541C PE=1 SV=1	103
CGI_10023439	Q9ULI0	0	ATD2B_HUMAN ATPase family AAA domain-containing protein 2B OS=Homo sapiens GN=ATAD2B PE=1 SV=2	102
CGI_10007860	P02466	2e-140	CO1A2_RAT Collagen alpha-2(I) chain OS=Rattus norvegicus GN=Col1a2 PE=1 SV=3	101
CGI_10026821	Q00174	0	LAMA_DROME Laminin subunit alpha OS=Drosophila melanogaster GN=LanA PE=1 SV=2	100
CGI_10026254	Q5PPV2	5e-164	TEKT4_XENLA Tektin-4 OS=Xenopus laevis GN=tekt4 PE=2 SV=1	100
CGI_10012556	P68252	3e-97	1433G_BOVIN 14-3-3 protein gamma OS=Bos taurus GN=YWHAG PE=1 SV=2	100
CGI_10014601	Q5THR3	3e-30	EFCB6_HUMAN EF-hand calcium-binding domain-containing protein 6 OS=Homo sapiens GN=EFCAB6 PE=1 SV=1	100
CGI_10014314	Q3SY69	0	AL1L2_HUMAN Probable 10-formyltetrahydrofolate dehydrogenase ALDH1L2 OS=Homo sapiens GN=ALDH1L2 PE=1 SV=2	99
CGI_10028148	P55786	0	PSA_HUMAN Puromycin-sensitive aminopeptidase OS=Homo sapiens GN=NPEPPS PE=1 SV=2	98
CGI_10028368	Q7TMK9	2e-175	HNRPQ_MOUSE Heterogeneous nuclear ribonucleoprotein Q OS=Mus musculus GN=Syncrip PE=1 SV=2	98
CGI_10015594	Q9BUJ2	4e-160	HNRL1_HUMAN Heterogeneous nuclear ribonucleoprotein U-like protein 1 OS=Homo sapiens GN=HNRNPUL1 PE=1 SV=2	98
CGI_10021188	P54612	0	2AAA_PIG Serine/threonine-protein phosphatase 2A 65 kDa regulatory subunit A alpha isoform OS=Sus scrofa GN=PPP2R1A PE=2 SV=2	97
CGI_10026641	Q23551	0	.	97
CGI_10015523	Q2KJC9	0	AL7A1_BOVIN Alpha-aminoadipic semialdehyde dehydrogenase OS=Bos taurus GN=ALDH7A1 PE=2 SV=3	96
CGI_10021852	A3RLT6	5e-165	RSSA_PINFU 40S ribosomal protein SA OS=Pinctada fucata PE=2 SV=1	96
CGI_10013164	Q25145	4e-94	TPM_HALRU Tropomyosin OS=Haliotis rufescens PE=2 SV=1	96
CGI_10006472	Q9VR07	1e-34	INE_DROME Sodium- and chloride-dependent GABA transporter ine OS=Drosophila melanogaster GN=ine PE=1 SV=1	96
CGI_10013946	P62138	0	PP1A_RAT Serine/threonine-protein phosphatase PP1-alpha catalytic subunit OS=Rattus norvegicus GN=Ppp1ca PE=1 SV=1	95
CGI_10011652	Q8JG64	0	PDIA3_CHICK Protein disulfide-isomerase A3 OS=Gallus gallus GN=PDIA3 PE=2 SV=1	95
CGI_10015576	Q9UIF3	4e-162	TEKT2_HUMAN Tektin-2 OS=Homo sapiens GN=TEKT2 PE=1 SV=1	95
CGI_10022004	A6NMZ7	3e-57	CO6A6_HUMAN Collagen alpha-6(VI) chain OS=Homo sapiens GN=COL6A6 PE=1 SV=2	95
CGI_10017263	P50991	0	TCPD_HUMAN T-complex protein 1 subunit delta OS=Homo sapiens GN=CCT4 PE=1 SV=4	93
CGI_10022396	Q7ZVY5	0	CISY_DANRE Citrate synthase, mitochondrial OS=Danio rerio GN=cs PE=2 SV=1	93
CGI_10025212	P15989	4e-65	CO6A3_CHICK Collagen alpha-3(VI) chain OS=Gallus gallus GN=COL6A3 PE=2 SV=2	92
CGI_10020662	P51893	0	SAHHA_XENLA Adenosylhomocysteinase A OS=Xenopus laevis GN=ahcy-A PE=2 SV=1	91
CGI_10005273	O16025	3e-103	AOSL_PLEHO Allene oxide synthase-lipoxygenase protein OS=Plexaura homomalla PE=1 SV=1	91
CGI_10011025	Q9JLI7	0	SPAG6_MOUSE Sperm-associated antigen 6 OS=Mus musculus GN=Spag6 PE=1 SV=1	90
CGI_10026913	Q3ZBH0	0	TCPB_BOVIN T-complex protein 1 subunit beta OS=Bos taurus GN=CCT2 PE=2 SV=3	89
CGI_10019640	Q9W596	3e-115	FUTSC_DROME Microtubule-associated protein futsch OS=Drosophila melanogaster GN=futsch PE=1 SV=4	89
CGI_10023072	O61491	0	FLOT1_DROME Flotillin-1 OS=Drosophila melanogaster GN=Flo PE=1 SV=1	87
CGI_10017227	P00367	0	DHE3_HUMAN Glutamate dehydrogenase 1, mitochondrial OS=Homo sapiens GN=GLUD1 PE=1 SV=2	87
CGI_10022483	Q01518	7e-145	CAP1_HUMAN Adenylyl cyclase-associated protein 1 OS=Homo sapiens GN=CAP1 PE=1 SV=4	87
CGI_10008850	Q6XLQ7	2e-99	CALU_RABIT Calumenin OS=Oryctolagus cuniculus GN=CALU PE=1 SV=2	87
CGI_10027449	P10079	1e-90	FBP1_STRPU Fibropellin-1 OS=Strongylocentrotus purpuratus GN=EGF1 PE=1 SV=2	87
CGI_10002311	Q2TBL6	1e-145	TALDO_BOVIN Transaldolase OS=Bos taurus GN=TALDO1 PE=2 SV=1	86
CGI_10005614	Q9CZJ2	2e-78	HS12B_MOUSE Heat shock 70 kDa protein 12B OS=Mus musculus GN=Hspa12b PE=1 SV=1	86
CGI_10012231	P21333	0	FLNA_HUMAN Filamin-A OS=Homo sapiens GN=FLNA PE=1 SV=4	85
CGI_10025556	P53442	0	ALF_SCHMA Fructose-bisphosphate aldolase OS=Schistosoma mansoni PE=2 SV=1	85
CGI_10019080	Q5GIS3	0	.	85
CGI_10002248				85
CGI_10022007	P32755	0	HPPD_RAT 4-hydroxyphenylpyruvate dioxygenase OS=Rattus norvegicus GN=Hpd PE=1 SV=3	84
CGI_10004435	P02637	2e-38	SCP_PATYE Sarcoplasmic calcium-binding protein OS=Patinopecten yessoensis PE=1 SV=1	84
CGI_10009093	Q8BTM8	1e-45	FLNA_MOUSE Filamin-A OS=Mus musculus GN=Flna PE=1 SV=4	83
CGI_10007570	P68373	0	TBA1C_MOUSE Tubulin alpha-1C chain OS=Mus musculus GN=Tuba1c PE=1 SV=1	82
CGI_10008933	Q5R6L5	0	CAND1_PONAB Cullin-associated NEDD8-dissociated protein 1 OS=Pongo abelii GN=CAND1 PE=2 SV=1	82
CGI_10022522	Q801S2	0	DHSAB_XENLA Succinate dehydrogenase [ubiquinone] flavoprotein subunit B, mitochondrial OS=Xenopus laevis GN=sdha-B PE=2 SV=1	82
CGI_10025192	Q9VU68	0	WDR1_DROME Actin-interacting protein 1 OS=Drosophila melanogaster GN=flr PE=2 SV=1	82
CGI_10017557	P84082	9e-123	ARF2_RAT ADP-ribosylation factor 2 OS=Rattus norvegicus GN=Arf2 PE=2 SV=1	82
CGI_10021692	P31674	2e-80	RS15_ORYSJ 40S ribosomal protein S15 OS=Oryza sativa subsp. japonica GN=RPS15 PE=2 SV=2	82
CGI_10009812	Q503L9	2e-34	NXN_DANRE Nucleoredoxin OS=Danio rerio GN=nxn PE=2 SV=1	82
CGI_10019634	P46940	0	IQGA1_HUMAN Ras GTPase-activating-like protein IQGAP1 OS=Homo sapiens GN=IQGAP1 PE=1 SV=1	81
CGI_10019530	Q01484	0	ANK2_HUMAN Ankyrin-2 OS=Homo sapiens GN=ANK2 PE=1 SV=3	81
CGI_10023684	Q16720	0	AT2B3_HUMAN Plasma membrane calcium-transporting ATPase 3 OS=Homo sapiens GN=ATP2B3 PE=1 SV=3	81
CGI_10023347	Q91YQ5	0	RPN1_MOUSE Dolichyl-diphosphooligosaccharide--protein glycosyltransferase subunit 1 OS=Mus musculus GN=Rpn1 PE=2 SV=1	81
CGI_10010682	Q9DG68	7e-146	RLA0_RANSY 60S acidic ribosomal protein P0 OS=Rana sylvatica GN=RPLP0 PE=2 SV=1	81
CGI_10013525	O43301	8e-16	HS12A_HUMAN Heat shock 70 kDa protein 12A OS=Homo sapiens GN=HSPA12A PE=1 SV=2	81
CGI_10001407	P29691	0	EF2_CAEEL Elongation factor 2 OS=Caenorhabditis elegans GN=eft-2 PE=2 SV=4	80
CGI_10002617	Q9Y6N5	3e-163	SQRD_HUMAN Sulfide:quinone oxidoreductase, mitochondrial OS=Homo sapiens GN=SQRDL PE=1 SV=1	80
CGI_10015666	Q2PZL6	0	FAT4_MOUSE Protocadherin Fat 4 OS=Mus musculus GN=Fat4 PE=1 SV=1	79
CGI_10012339	Q32TF8	0	EFHC2_DANRE EF-hand domain-containing family member C2 OS=Danio rerio GN=efhc2 PE=2 SV=2	78
CGI_10004346	Q3T0K2	0	TCPG_BOVIN T-complex protein 1 subunit gamma OS=Bos taurus GN=CCT3 PE=2 SV=1	78
CGI_10004771	Q5JVL4	0	EFHC1_HUMAN EF-hand domain-containing protein 1 OS=Homo sapiens GN=EFHC1 PE=1 SV=1	78
CGI_10009177	Q5RBM1	3e-127	RPN2_PONAB Dolichyl-diphosphooligosaccharide--protein glycosyltransferase subunit 2 OS=Pongo abelii GN=RPN2 PE=2 SV=1	78
CGI_10012684	P48148	8e-120	RHO1_DROME Ras-like GTP-binding protein Rho1 OS=Drosophila melanogaster GN=Rho1 PE=1 SV=1	78
CGI_10020975	Q5R9R4	2e-110	RL7_PONAB 60S ribosomal protein L7 OS=Pongo abelii GN=RPL7 PE=2 SV=1	78
CGI_10022767				78
CGI_10027347	Q27954	0	COPA_BOVIN Coatomer subunit alpha OS=Bos taurus GN=COPA PE=1 SV=1	77
CGI_10006806	P02637	7e-58	SCP_PATYE Sarcoplasmic calcium-binding protein OS=Patinopecten yessoensis PE=1 SV=1	77
CGI_10000082	Q6P026	9e-49	BAF_DANRE Barrier-to-autointegration factor OS=Danio rerio GN=banf1 PE=1 SV=1	77
CGI_10014752	O54891	2e-36	LEG6_MOUSE Galectin-6 OS=Mus musculus GN=Lgals6 PE=2 SV=1	77
CGI_10009537	P49230	1e-10	PROF_ENTHI Profilin OS=Entamoeba histolytica PE=1 SV=1	77
CGI_10026515	P52209	0	6PGD_HUMAN 6-phosphogluconate dehydrogenase, decarboxylating OS=Homo sapiens GN=PGD PE=1 SV=3	76
CGI_10007641	Q91X83	0	METK1_MOUSE S-adenosylmethionine synthetase isoform type-1 OS=Mus musculus GN=Mat1a PE=2 SV=1	76
CGI_10025410	Q16658	9e-134	FSCN1_HUMAN Fascin OS=Homo sapiens GN=FSCN1 PE=1 SV=3	76
CGI_10018985	Q28619	6e-60	NHRF1_RABIT Na(+)/H(+) exchange regulatory cofactor NHE-RF1 OS=Oryctolagus cuniculus GN=SLC9A3R1 PE=1 SV=3	75
CGI_10006016	Q24799	7e-39	MYPH_ECHGR Myophilin OS=Echinococcus granulosus PE=2 SV=1	75
CGI_10004474	P15771	1e-28	NUCL_CHICK Nucleolin OS=Gallus gallus GN=NCL PE=1 SV=1	75
CGI_10012871	Q8VEM8	9e-173	MPCP_MOUSE Phosphate carrier protein, mitochondrial OS=Mus musculus GN=Slc25a3 PE=1 SV=1	74
CGI_10025730	Q66HD0	0	ENPL_RAT Endoplasmin OS=Rattus norvegicus GN=Hsp90b1 PE=1 SV=2	73
CGI_10003914	Q9Y490	2e-177	TLN1_HUMAN Talin-1 OS=Homo sapiens GN=TLN1 PE=1 SV=3	73
CGI_10014092	P00504	1e-175	AATC_CHICK Aspartate aminotransferase, cytoplasmic OS=Gallus gallus GN=GOT1 PE=1 SV=3	73
CGI_10017112	P10983	2e-161	ACT1_CAEEL Actin-1/3 OS=Caenorhabditis elegans GN=act-1 PE=1 SV=2	73
CGI_10007699	Q61425	9e-138	HCDH_MOUSE Hydroxyacyl-coenzyme A dehydrogenase, mitochondrial OS=Mus musculus GN=Hadh PE=1 SV=2	73
CGI_10010679				73
CGI_10003671	P14618	0	KPYM_HUMAN Pyruvate kinase isozymes M1/M2 OS=Homo sapiens GN=PKM2 PE=1 SV=4	72
CGI_10013850	Q5BL41	0	ARP2_XENTR Actin-related protein 2 OS=Xenopus tropicalis GN=actr2 PE=2 SV=1	71
CGI_10006848	Q02645	5e-178	HTS_DROME Protein hu-li tai shao OS=Drosophila melanogaster GN=hts PE=1 SV=2	71
CGI_10022058	O57592	5e-141	RL7A_TAKRU 60S ribosomal protein L7a OS=Takifugu rubripes GN=rpl7a PE=3 SV=3	71
CGI_10027022	A1E295	5e-140	CATB_PIG Cathepsin B OS=Sus scrofa GN=CTSB PE=1 SV=1	71
CGI_10010586	Q9DAK2	2e-102	PACRG_MOUSE Parkin coregulated gene protein homolog OS=Mus musculus GN=Pacrg PE=2 SV=1	71
CGI_10014632	O46037	0	VINC_DROME Vinculin OS=Drosophila melanogaster GN=Vinc PE=1 SV=1	70
CGI_10019654	P13804	3e-154	ETFA_HUMAN Electron transfer flavoprotein subunit alpha, mitochondrial OS=Homo sapiens GN=ETFA PE=1 SV=1	70
CGI_10005508	Q7DFU6	3e-11	YGHX_ECOLI Putative uncharacterized protein yghX OS=Escherichia coli (strain K12) GN=yghX PE=5 SV=3	70
CGI_10015118	Q4R6V2	0	TCPE_MACFA T-complex protein 1 subunit epsilon OS=Macaca fascicularis GN=CCT5 PE=2 SV=1	69
CGI_10009854	P52183	5e-143	ANNU_SCHAM Annulin OS=Schistocerca americana PE=2 SV=1	69
CGI_10009059	Q8UWA5	1e-73	CAH2_TRIHK Carbonic anhydrase 2 OS=Tribolodon hakonensis GN=ca2 PE=2 SV=3	69
CGI_10027462	Q4I963	7e-27	COFI_GIBZE Cofilin OS=Gibberella zeae GN=COF1 PE=3 SV=1	69
CGI_10018964	O75643	0	U520_HUMAN U5 small nuclear ribonucleoprotein 200 kDa helicase OS=Homo sapiens GN=SNRNP200 PE=1 SV=2	68
CGI_10002375	Q6EE31	0	TCPQ_CHICK T-complex protein 1 subunit theta OS=Gallus gallus GN=CCT8 PE=1 SV=3	68
CGI_10011934	Q9VW26	0	OAT_DROME Ornithine aminotransferase, mitochondrial OS=Drosophila melanogaster GN=Oat PE=2 SV=1	68
CGI_10027835	Q969V4	1e-149	TEKT1_HUMAN Tektin-1 OS=Homo sapiens GN=TEKT1 PE=2 SV=1	68
CGI_10025378	Q08094	4e-37	CNN2_PIG Calponin-2 (Fragment) OS=Sus scrofa GN=CNN2 PE=2 SV=1	68
CGI_10018499	P31409	0	VATB_DROME V-type proton ATPase subunit B OS=Drosophila melanogaster GN=Vha55 PE=1 SV=1	67
CGI_10022558	P54359	0	SEPT2_DROME Septin-2 OS=Drosophila melanogaster GN=Sep2 PE=1 SV=2	67
CGI_10007057	Q29504	0	UBA1_RABIT Ubiquitin-like modifier-activating enzyme 1 OS=Oryctolagus cuniculus GN=UBA1 PE=2 SV=1	67
CGI_10008531	Q60HG7	0	CGL_MACFA Cystathionine gamma-lyase OS=Macaca fascicularis GN=CTH PE=2 SV=1	67
CGI_10023724	Q24537	7e-67	HMG2_DROME High mobility group protein DSP1 OS=Drosophila melanogaster GN=Dsp1 PE=2 SV=1	67
CGI_10028136	O54879	3e-25	HMGB3_MOUSE High mobility group protein B3 OS=Mus musculus GN=Hmgb3 PE=2 SV=3	67
CGI_10015921	Q05695	1e-23	L1CAM_RAT Neural cell adhesion molecule L1 OS=Rattus norvegicus GN=L1cam PE=2 SV=3	67
CGI_10027192	Q26481	1e-162	RL5_STYCL 60S ribosomal protein L5 OS=Styela clava GN=RPL5 PE=3 SV=3	66
CGI_10024386	Q868Z9	2e-94	PPN_DROME Papilin OS=Drosophila melanogaster GN=Ppn PE=1 SV=2	66
CGI_10024760	A6QQP7	0	DYSF_BOVIN Dysferlin OS=Bos taurus GN=DYSF PE=2 SV=1	65
CGI_10024342	P62944	0	AP2B1_RAT AP-2 complex subunit beta OS=Rattus norvegicus GN=Ap2b1 PE=1 SV=1	65
CGI_10016741	Q642H9	7e-143	RS4X_DANRE 40S ribosomal protein S4, X isoform OS=Danio rerio GN=rps4x PE=2 SV=3	65
CGI_10024583	P20849	5e-77	CO9A1_HUMAN Collagen alpha-1(IX) chain OS=Homo sapiens GN=COL9A1 PE=1 SV=2	65
CGI_10018336	P24346	0	DDX3_XENLA Putative ATP-dependent RNA helicase an3 OS=Xenopus laevis GN=an3 PE=2 SV=1	64
CGI_10014151	P38606	0	VATA_HUMAN V-type proton ATPase catalytic subunit A OS=Homo sapiens GN=ATP6V1A PE=1 SV=2	64
CGI_10018510	Q569D5	0	SBP1_XENTR Selenium-binding protein 1 OS=Xenopus tropicalis GN=selenbp1 PE=2 SV=1	64
CGI_10010906	P02466	6e-148	CO1A2_RAT Collagen alpha-2(I) chain OS=Rattus norvegicus GN=Col1a2 PE=1 SV=3	64
CGI_10021428	Q8TE68	1e-54	ES8L1_HUMAN Epidermal growth factor receptor kinase substrate 8-like protein 1 OS=Homo sapiens GN=EPS8L1 PE=1 SV=2	64
CGI_10009952	P42674	2e-25	BP10_PARLI Blastula protease 10 OS=Paracentrotus lividus GN=BP10 PE=2 SV=1	64
CGI_10025157				64
CGI_10006343	Q9QXD6	6e-156	F16P1_MOUSE Fructose-1,6-bisphosphatase 1 OS=Mus musculus GN=Fbp1 PE=2 SV=3	63
CGI_10021672	Q90YS3	3e-150	RS2_ICTPU 40S ribosomal protein S2 OS=Ictalurus punctatus GN=rps2 PE=2 SV=1	63
CGI_10009092	Q14315	7e-83	FLNC_HUMAN Filamin-C OS=Homo sapiens GN=FLNC PE=1 SV=3	63
CGI_10004652	P34036	0	DYHC_DICDI Dynein heavy chain, cytoplasmic OS=Dictyostelium discoideum GN=dhcA PE=1 SV=2	62
CGI_10021231	Q9NUQ9	3e-144	FA49B_HUMAN Protein FAM49B OS=Homo sapiens GN=FAM49B PE=1 SV=1	62
CGI_10024066	Q8I7C3	1e-52	LASP1_DROME LIM and SH3 domain protein Lasp OS=Drosophila melanogaster GN=Lasp PE=1 SV=2	62
CGI_10012008	P15988	2e-14	CO6A2_CHICK Collagen alpha-2(VI) chain OS=Gallus gallus GN=COL6A2 PE=2 SV=1	62
CGI_10015025	Q6P5D4	0	CP135_MOUSE Centrosomal protein of 135 kDa OS=Mus musculus GN=Cep135 PE=1 SV=1	61
CGI_10023458	O96102	2e-50	CALM_PHYPO Calmodulin OS=Physarum polycephalum PE=2 SV=3	61
CGI_10013230	P12111	6e-49	CO6A3_HUMAN Collagen alpha-3(VI) chain OS=Homo sapiens GN=COL6A3 PE=1 SV=4	61
CGI_10014111	P10160	2e-47	IF5A1_RABIT Eukaryotic translation initiation factor 5A-1 OS=Oryctolagus cuniculus GN=EIF5A PE=1 SV=2	61
CGI_10017538	Q9Y493	5e-44	ZAN_HUMAN Zonadhesin OS=Homo sapiens GN=ZAN PE=2 SV=3	61
CGI_10010393	Q9CYL5	1e-33	GAPR1_MOUSE Golgi-associated plant pathogenesis-related protein 1 OS=Mus musculus GN=Glipr2 PE=2 SV=3	61
CGI_10021822	P26446	4e-18	PARP1_CHICK Poly [ADP-ribose] polymerase 1 OS=Gallus gallus GN=PARP1 PE=1 SV=2	61
CGI_10017251	P11498	0	PYC_HUMAN Pyruvate carboxylase, mitochondrial OS=Homo sapiens GN=PC PE=1 SV=2	60
CGI_10013254	Q9I8E6	0	COPG2_TAKRU Coatomer subunit gamma-2 OS=Takifugu rubripes GN=copg2 PE=3 SV=1	60
CGI_10010622	Q13393	2e-126	PLD1_HUMAN Phospholipase D1 OS=Homo sapiens GN=PLD1 PE=1 SV=1	60
CGI_10028508	Q9XUY5	1e-69	AT1B2_CAEEL Probable sodium/potassium-transporting ATPase subunit beta-2 OS=Caenorhabditis elegans GN=F55F3.3 PE=2 SV=1	60
CGI_10007209	Q9JID6	0	ACSL1_CAVPO Long-chain-fatty-acid--CoA ligase 1 OS=Cavia porcellus GN=ACSL1 PE=2 SV=1	59
CGI_10025808	P80147	2e-178	GABT_PIG 4-aminobutyrate aminotransferase, mitochondrial OS=Sus scrofa GN=ABAT PE=1 SV=2	59
CGI_10008722	P81004	2e-127	VDAC2_XENLA Voltage-dependent anion-selective channel protein 2 OS=Xenopus laevis GN=vdac2 PE=1 SV=1	59
CGI_10015206	O60218	4e-65	AK1BA_HUMAN Aldo-keto reductase family 1 member B10 OS=Homo sapiens GN=AKR1B10 PE=1 SV=1	59
CGI_10018683	Q9UM73	1e-63	ALK_HUMAN ALK tyrosine kinase receptor OS=Homo sapiens GN=ALK PE=1 SV=2	59
CGI_10017823	Q8WQA4	3e-31	EXC4_CAEEL Chloride intracellular channel exc-4 OS=Caenorhabditis elegans GN=exc-4 PE=1 SV=2	59
CGI_10026148	Q08420	2e-11	SODE_RAT Extracellular superoxide dismutase [Cu-Zn] OS=Rattus norvegicus GN=Sod3 PE=1 SV=2	59
CGI_10010025				59
CGI_10022016	Q7PPA5	0	ATC1_ANOGA Calcium-transporting ATPase sarcoplasmic/endoplasmic reticulum type OS=Anopheles gambiae GN=Ca-P60A PE=3 SV=5	58
CGI_10004564	Q0VD27	2e-86	ENOPH_BOVIN Enolase-phosphatase E1 OS=Bos taurus GN=ENOPH1 PE=2 SV=1	58
CGI_10019175	P19803	3e-66	GDIR1_BOVIN Rho GDP-dissociation inhibitor 1 OS=Bos taurus GN=ARHGDIA PE=1 SV=3	58
CGI_10011577	O61463	2e-28	RLA2_CRYST 60S acidic ribosomal protein P2 OS=Cryptochiton stelleri PE=3 SV=1	58
CGI_10000304	Q8JFP1	1e-25	IF4A2_CHICK Eukaryotic initiation factor 4A-II OS=Gallus gallus GN=EIF4A2 PE=2 SV=1	58
CGI_10023610				58
CGI_10024851				58
CGI_10003490	O17320	0	ACT_CRAGI Actin OS=Crassostrea gigas PE=2 SV=1	57
CGI_10010784	Q5T2S8	0	ARMC4_HUMAN Armadillo repeat-containing protein 4 OS=Homo sapiens GN=ARMC4 PE=2 SV=1	57
CGI_10010480	Q9R1T3	1e-111	CATZ_RAT Cathepsin Z OS=Rattus norvegicus GN=Ctsz PE=1 SV=2	57
CGI_10004724	Q9N4I4	2e-94	RL10A_CAEEL 60S ribosomal protein L10a OS=Caenorhabditis elegans GN=rpl-10a PE=1 SV=1	57
CGI_10023440	O46629	0	ECHB_BOVIN Trifunctional enzyme subunit beta, mitochondrial OS=Bos taurus GN=HADHB PE=2 SV=1	56
CGI_10018042	P08120	0	CO4A1_DROME Collagen alpha-1(IV) chain OS=Drosophila melanogaster GN=Cg25C PE=2 SV=3	56
CGI_10006684	P49165	0	RL4_URECA 60S ribosomal protein L4 OS=Urechis caupo GN=RPL4 PE=2 SV=1	56
CGI_10019050	Q3T0P6	0	PGK1_BOVIN Phosphoglycerate kinase 1 OS=Bos taurus GN=PGK1 PE=2 SV=3	56
CGI_10018003	Q3MHR7	1e-156	ARPC2_BOVIN Actin-related protein 2/3 complex subunit 2 OS=Bos taurus GN=ARPC2 PE=1 SV=1	56
CGI_10003539	B0BM40	1e-83	TPIS_XENTR Triosephosphate isomerase OS=Xenopus tropicalis GN=tpi1 PE=2 SV=1	56
CGI_10005808	Q7ZUB2	3e-72	RS17_COTJA 40S ribosomal protein S17 OS=Coturnix coturnix japonica GN=RPS17 PE=2 SV=3	56
CGI_10018235	P07291	3e-54	MLE_AEQIR Myosin essential light chain, striated adductor muscle OS=Aequipecten irradians PE=1 SV=2	56
CGI_10015197	P11240	7e-23	COX5A_RAT Cytochrome c oxidase subunit 5A, mitochondrial OS=Rattus norvegicus GN=Cox5a PE=1 SV=1	56
CGI_10004091	O95758	0	ROD1_HUMAN Regulator of differentiation 1 OS=Homo sapiens GN=ROD1 PE=1 SV=2	55
CGI_10026448	Q63164	0	DYH1_RAT Dynein heavy chain 1, axonemal OS=Rattus norvegicus GN=Dnah1 PE=2 SV=2	55
CGI_10026068	Q9DG02	0	KCC2D_XENLA Calcium/calmodulin-dependent protein kinase type II delta chain OS=Xenopus laevis GN=camk2d PE=2 SV=1	55
CGI_10017307	P04179	2e-99	SODM_HUMAN Superoxide dismutase [Mn], mitochondrial OS=Homo sapiens GN=SOD2 PE=1 SV=2	55
CGI_10020905	Q10092	4e-22	YAOD_SCHPO Uncharacterized protein C11D3.13 OS=Schizosaccharomyces pombe GN=SPAC11D3.13 PE=2 SV=1	55
CGI_10016569				55
CGI_10027722	Q6BWA5	1e-114	IPYR_DEBHA Inorganic pyrophosphatase OS=Debaryomyces hansenii GN=IPP1 PE=3 SV=1	54
CGI_10008493	P18101	3e-88	RL40_DROME 60S ribosomal protein L40 OS=Drosophila melanogaster GN=RpL40 PE=3 SV=1	54
CGI_10007212	O35737	1e-78	HNRH1_MOUSE Heterogeneous nuclear ribonucleoprotein H OS=Mus musculus GN=Hnrnph1 PE=1 SV=3	54
CGI_10022621	Q2PC93	1e-36	SSPO_CHICK SCO-spondin OS=Gallus gallus GN=SSPO PE=2 SV=1	54
CGI_10001640	P72745	3e-14	Y1101_SYNY3 Uncharacterized protein slr1101 OS=Synechocystis sp. (strain PCC 6803) GN=slr1101 PE=3 SV=1	54
CGI_10013933				54
CGI_10011708	O15975	0	GNAQ_PATYE Guanine nucleotide-binding protein G(q) subunit alpha OS=Patinopecten yessoensis GN=SCGQA PE=2 SV=1	53
CGI_10010758	P31319	0	KAPR_APLCA cAMP-dependent protein kinase regulatory subunit OS=Aplysia californica PE=2 SV=2	53
CGI_10014208	Q8BGT5	0	ALAT2_MOUSE Alanine aminotransferase 2 OS=Mus musculus GN=Gpt2 PE=2 SV=1	53
CGI_10023329	P25789	5e-99	PSA4_HUMAN Proteasome subunit alpha type-4 OS=Homo sapiens GN=PSMA4 PE=1 SV=1	53
CGI_10017767	P47911	2e-79	RL6_MOUSE 60S ribosomal protein L6 OS=Mus musculus GN=Rpl6 PE=1 SV=3	53
CGI_10012729	Q9ERG0	3e-23	LIMA1_MOUSE LIM domain and actin-binding protein 1 OS=Mus musculus GN=Lima1 PE=1 SV=2	53
CGI_10008733				53
CGI_10009700				53
CGI_10004288	Q9YH58	0	FTCD_CHICK Formimidoyltransferase-cyclodeaminase OS=Gallus gallus GN=FTCD PE=2 SV=1	52
CGI_10004563	Q28298	4e-32	RRBP1_CANFA Ribosome-binding protein 1 OS=Canis familiaris GN=RRBP1 PE=2 SV=1	52
CGI_10010837	P18426	2e-30	SCR11_OMMSL S-crystallin SL11 OS=Ommastrephes sloanei PE=2 SV=1	52
CGI_10004395	O77622	0	TCPZ_RABIT T-complex protein 1 subunit zeta OS=Oryctolagus cuniculus GN=CCT6 PE=2 SV=3	51
CGI_10018049	P05166	0	PCCB_HUMAN Propionyl-CoA carboxylase beta chain, mitochondrial OS=Homo sapiens GN=PCCB PE=1 SV=3	51
CGI_10014961	Q8WXX0	0	DYH7_HUMAN Dynein heavy chain 7, axonemal OS=Homo sapiens GN=DNAH7 PE=1 SV=1	51
CGI_10020238	Q9NRC6	0	SPTN5_HUMAN Spectrin beta chain, brain 4 OS=Homo sapiens GN=SPTBN5 PE=2 SV=1	51
CGI_10028202	P84175	2e-71	RS12_CHICK 40S ribosomal protein S12 OS=Gallus gallus GN=RPS12 PE=1 SV=2	51
CGI_10012078	Q54QQ1	5e-21	PHG2_DICDI Serine/threonine-protein kinase phg2 OS=Dictyostelium discoideum GN=phg2 PE=1 SV=1	51
CGI_10013854				51
CGI_10003897	P18652	0	KS6AA_CHICK Ribosomal protein S6 kinase 2 alpha OS=Gallus gallus GN=RPS6KA PE=2 SV=1	50
CGI_10005813	Q641Z6	0	EHD1_RAT EH domain-containing protein 1 OS=Rattus norvegicus GN=Ehd1 PE=1 SV=1	50
CGI_10017773	Q8N653	0	LZTR1_HUMAN Leucine-zipper-like transcriptional regulator 1 OS=Homo sapiens GN=LZTR1 PE=2 SV=2	50
CGI_10022074	Q8BYM7	3e-173	RSH4A_MOUSE Radial spoke head protein 4 homolog A OS=Mus musculus GN=Rsph4a PE=2 SV=2	50
CGI_10016408	Q8K3X2	8e-171	FCL_CRIGR GDP-L-fucose synthetase OS=Cricetulus griseus GN=TSTA3 PE=2 SV=1	50
CGI_10013978	P36993	1e-165	PPM1B_MOUSE Protein phosphatase 1B OS=Mus musculus GN=Ppm1b PE=2 SV=1	50
CGI_10008101	Q8IT98	1e-101	RS18_AEQIR 40S ribosomal protein S18 OS=Aequipecten irradians GN=RPS18 PE=2 SV=1	50
CGI_10012127	Q8VIJ6	4e-97	SFPQ_MOUSE Splicing factor, proline- and glutamine-rich OS=Mus musculus GN=Sfpq PE=1 SV=1	50
CGI_10021159	Q01768	1e-76	NDKB_MOUSE Nucleoside diphosphate kinase B OS=Mus musculus GN=Nme2 PE=1 SV=1	50
CGI_10002384	Q01177	8e-41	PLMN_RAT Plasminogen OS=Rattus norvegicus GN=Plg PE=2 SV=2	50
CGI_10028772	Q5ZM33	2e-24	HP1B3_CHICK Heterochromatin protein 1-binding protein 3 OS=Gallus gallus GN=HP1BP3 PE=2 SV=1	50
CGI_10011327	Q56R14	7e-21	TRI33_XENLA E3 ubiquitin-protein ligase TRIM33 OS=Xenopus laevis GN=trim33 PE=1 SV=1	50
CGI_10017041	Q12959	0	DLG1_HUMAN Disks large homolog 1 OS=Homo sapiens GN=DLG1 PE=1 SV=2	49
CGI_10001554	Q5RKI1	0	IF4A2_RAT Eukaryotic initiation factor 4A-II OS=Rattus norvegicus GN=Eif4a2 PE=1 SV=1	49
CGI_10015916	P15253	2e-133	CALR_RABIT Calreticulin OS=Oryctolagus cuniculus GN=CALR PE=1 SV=1	49
CGI_10025622	Q6RUV5	1e-126	RAC1_RAT Ras-related C3 botulinum toxin substrate 1 OS=Rattus norvegicus GN=Rac1 PE=1 SV=1	49
CGI_10011765	Q54NE6	3e-120	PGAM_DICDI Probable phosphoglycerate mutase OS=Dictyostelium discoideum GN=gpmA PE=1 SV=1	49
CGI_10001021	Q9JLF6	3e-113	TGM1_MOUSE Protein-glutamine gamma-glutamyltransferase K OS=Mus musculus GN=Tgm1 PE=1 SV=2	49
CGI_10021397	P30151	6e-102	EF1B_XENLA Elongation factor 1-beta OS=Xenopus laevis GN=eef1b PE=1 SV=3	49
CGI_10000075	Q78P75	7e-60	DYL2_RAT Dynein light chain 2, cytoplasmic OS=Rattus norvegicus GN=Dynll2 PE=1 SV=1	49
CGI_10003355	P00432	0	CATA_BOVIN Catalase OS=Bos taurus GN=CAT PE=1 SV=3	48
CGI_10026256	Q5F201	0	WDR16_MOUSE WD repeat-containing protein 16 OS=Mus musculus GN=Wdr16 PE=2 SV=1	48
CGI_10019543	Q6P6Z8	0	ODO1_XENLA 2-oxoglutarate dehydrogenase E1 component, mitochondrial OS=Xenopus laevis GN=ogdh PE=2 SV=1	48
CGI_10025609	Q1JP79	2e-157	ARC1A_BOVIN Actin-related protein 2/3 complex subunit 1A OS=Bos taurus GN=ARPC1A PE=2 SV=1	48
CGI_10007560	P14618	3e-157	KPYM_HUMAN Pyruvate kinase isozymes M1/M2 OS=Homo sapiens GN=PKM2 PE=1 SV=4	48
CGI_10020449	P02362	6e-114	RS7_XENLA 40S ribosomal protein S7 OS=Xenopus laevis GN=rps7 PE=2 SV=2	48
CGI_10027742	P43166	5e-77	CAH7_HUMAN Carbonic anhydrase 7 OS=Homo sapiens GN=CA7 PE=2 SV=1	48
CGI_10027917	P30044	1e-64	PRDX5_HUMAN Peroxiredoxin-5, mitochondrial OS=Homo sapiens GN=PRDX5 PE=1 SV=3	48
CGI_10025768	Q58EA2	2e-56	THO4A_XENLA THO complex subunit 4-A OS=Xenopus laevis GN=thoc4-A PE=2 SV=1	48
CGI_10020924				48
CGI_10019491	Q14974	0	IMB1_HUMAN Importin subunit beta-1 OS=Homo sapiens GN=KPNB1 PE=1 SV=2	47
CGI_10015239	Q9WV92	4e-131	E41L3_MOUSE Band 4.1-like protein 3 OS=Mus musculus GN=Epb41l3 PE=1 SV=1	47
CGI_10012002	O77302	4e-79	RS10_LUMRU 40S ribosomal protein S10 OS=Lumbricus rubellus GN=RPS10 PE=2 SV=1	47
CGI_10022383				47
CGI_10016307	P17276	0	PH4H_DROME Protein henna OS=Drosophila melanogaster GN=Hn PE=1 SV=3	46
CGI_10018777	Q15393	0	SF3B3_HUMAN Splicing factor 3B subunit 3 OS=Homo sapiens GN=SF3B3 PE=1 SV=4	46
CGI_10005784	P22695	9e-48	QCR2_HUMAN Cytochrome b-c1 complex subunit 2, mitochondrial OS=Homo sapiens GN=UQCRC2 PE=1 SV=3	46
CGI_10008390				46
CGI_10022729	P30163	0	ACT2_ONCVO Actin-2 OS=Onchocerca volvulus GN=act-2b PE=3 SV=1	45
CGI_10010529	P39872	0	RL3_BOVIN 60S ribosomal protein L3 OS=Bos taurus GN=RPL3 PE=2 SV=2	45
CGI_10015155	Q8C1A5	0	THOP1_MOUSE Thimet oligopeptidase OS=Mus musculus GN=Thop1 PE=1 SV=1	45
CGI_10003354	Q9PWF7	3e-160	CATA_RANRU Catalase OS=Rana rugosa GN=cat PE=2 SV=3	45
CGI_10007483	Q9W2N0	2e-138	CAPZA_DROME F-actin-capping protein subunit alpha OS=Drosophila melanogaster GN=cpa PE=1 SV=1	45
CGI_10016672	Q99L13	6e-132	3HIDH_MOUSE 3-hydroxyisobutyrate dehydrogenase, mitochondrial OS=Mus musculus GN=Hibadh PE=2 SV=1	45
CGI_10012156	P54357	7e-68	MLC2_DROME Myosin-2 essential light chain OS=Drosophila melanogaster GN=Mlc-c PE=1 SV=1	45
CGI_10025417	P42325	5e-46	NCAH_DROME Neurocalcin homolog OS=Drosophila melanogaster GN=Nca PE=1 SV=2	45
CGI_10005267	Q08094	4e-28	CNN2_PIG Calponin-2 (Fragment) OS=Sus scrofa GN=CNN2 PE=2 SV=1	45
CGI_10002917				45
CGI_10005339	O00423	0	EMAL1_HUMAN Echinoderm microtubule-associated protein-like 1 OS=Homo sapiens GN=EML1 PE=1 SV=3	44
CGI_10019046	P15215	0	LAMC1_DROME Laminin subunit gamma-1 OS=Drosophila melanogaster GN=LanB2 PE=1 SV=2	44
CGI_10027157	Q00341	0	VIGLN_HUMAN Vigilin OS=Homo sapiens GN=HDLBP PE=1 SV=2	44
CGI_10003331	Q6DEZ2	0	F120A_XENTR Constitutive coactivator of PPAR-gamma-like protein 1 homolog OS=Xenopus tropicalis GN=fam120a PE=2 SV=1	44
CGI_10021606	P14866	2e-159	HNRPL_HUMAN Heterogeneous nuclear ribonucleoprotein L OS=Homo sapiens GN=HNRNPL PE=1 SV=2	44
CGI_10023427	P97864	2e-83	CASP7_MOUSE Caspase-7 OS=Mus musculus GN=Casp7 PE=1 SV=2	44
CGI_10017958	P08228	4e-73	SODC_MOUSE Superoxide dismutase [Cu-Zn] OS=Mus musculus GN=Sod1 PE=1 SV=2	44
CGI_10028871	Q6AXS5	6e-27	PAIRB_RAT Plasminogen activator inhibitor 1 RNA-binding protein OS=Rattus norvegicus GN=Serbp1 PE=1 SV=2	44
CGI_10019472	P17427	0	AP2A2_MOUSE AP-2 complex subunit alpha-2 OS=Mus musculus GN=Ap2a2 PE=1 SV=1	43
CGI_10021851	Q24562	0	U2AF2_DROME Splicing factor U2AF 50 kDa subunit OS=Drosophila melanogaster GN=U2af50 PE=1 SV=1	43
CGI_10026274	Q63569	0	PRS6A_RAT 26S protease regulatory subunit 6A OS=Rattus norvegicus GN=Psmc3 PE=2 SV=1	43
CGI_10014958	Q95YJ5	0	TXND3_CIOIN Thioredoxin domain-containing protein 3 homolog OS=Ciona intestinalis GN=CiIC3 PE=2 SV=1	43
CGI_10013222	Q9DE26	0	RUVB1_XENLA RuvB-like 1 OS=Xenopus laevis GN=ruvbl1 PE=2 SV=1	43
CGI_10021971	P40423	8e-96	SQH_DROME Myosin regulatory light chain sqh OS=Drosophila melanogaster GN=sqh PE=1 SV=1	43
CGI_10027000	P49013	3e-72	FBP3_STRPU Fibropellin-3 OS=Strongylocentrotus purpuratus GN=EGF3 PE=1 SV=1	43
CGI_10001587	P04113	3e-66	MLRA_PATYE Myosin regulatory light chain A, smooth adductor muscle OS=Patinopecten yessoensis PE=1 SV=1	43
CGI_10000067	B0BNA5	3e-29	COTL1_RAT Coactosin-like protein OS=Rattus norvegicus GN=Cotl1 PE=1 SV=1	43
CGI_10020432				43
CGI_10014915	P05153	0	PCKGC_CHICK Phosphoenolpyruvate carboxykinase, cytosolic [GTP] OS=Gallus gallus GN=PCK1 PE=2 SV=1	42
CGI_10018039	P17139	0	CO4A1_CAEEL Collagen alpha-1(IV) chain OS=Caenorhabditis elegans GN=emb-9 PE=1 SV=4	42
CGI_10024998	P68373	0	TBA1C_MOUSE Tubulin alpha-1C chain OS=Mus musculus GN=Tuba1c PE=1 SV=1	42
CGI_10022811	P81431	0	ADHX_OCTVU Alcohol dehydrogenase class-3 OS=Octopus vulgaris PE=1 SV=1	42
CGI_10021435	Q03460	0	GLSN_MEDSA Glutamate synthase [NADH], amyloplastic OS=Medicago sativa PE=1 SV=1	42
CGI_10013567	Q5ZJK8	0	TCPH_CHICK T-complex protein 1 subunit eta OS=Gallus gallus GN=CCT7 PE=1 SV=1	42
CGI_10018568	Q9Z2K9	0	IDHC_MICME Isocitrate dehydrogenase [NADP] cytoplasmic OS=Microtus mexicanus GN=IDH1 PE=2 SV=1	42
CGI_10022163	Q5XI32	1e-169	CAPZB_RAT F-actin-capping protein subunit beta OS=Rattus norvegicus GN=Capzb PE=1 SV=1	42
CGI_10006796	Q61555	5e-88	FBN2_MOUSE Fibrillin-2 OS=Mus musculus GN=Fbn2 PE=1 SV=1	42
CGI_10007702	Q8ITC3	3e-72	RS19_AEQIR 40S ribosomal protein S19 OS=Aequipecten irradians GN=RPS19 PE=2 SV=1	42
CGI_10019456	P30568	3e-59	GSTA_PLEPL Glutathione S-transferase A OS=Pleuronectes platessa PE=2 SV=1	42
CGI_10007862	P02466	0	CO1A2_RAT Collagen alpha-2(I) chain OS=Rattus norvegicus GN=Col1a2 PE=1 SV=3	41
CGI_10007733	Q3ZBD7	0	G6PI_BOVIN Glucose-6-phosphate isomerase OS=Bos taurus GN=GPI PE=2 SV=3	41
CGI_10023335	Q27928	3e-171	GPDA_DROPS Glycerol-3-phosphate dehydrogenase [NAD+], cytoplasmic OS=Drosophila pseudoobscura pseudoobscura GN=Gpdh PE=3 SV=2	41
CGI_10023148	A0MTA1	2e-104	.	41
CGI_10003169	Q9UPY8	7e-101	MARE3_HUMAN Microtubule-associated protein RP/EB family member 3 OS=Homo sapiens GN=MAPRE3 PE=1 SV=1	41
CGI_10020431	Q2T9W3	2e-79	CCD63_BOVIN Coiled-coil domain-containing protein 63 OS=Bos taurus GN=CCDC63 PE=2 SV=1	41
CGI_10028648	Q14697	0	GANAB_HUMAN Neutral alpha-glucosidase AB OS=Homo sapiens GN=GANAB PE=1 SV=3	40
CGI_10009931	Q16959	0	DYI2_ANTCR Dynein intermediate chain 2, ciliary OS=Anthocidaris crassispina PE=2 SV=1	40
CGI_10020890	Q99PV0	0	PRP8_MOUSE Pre-mRNA-processing-splicing factor 8 OS=Mus musculus GN=Prpf8 PE=1 SV=2	40
CGI_10019208	Q9BYV1	0	AGT2_HUMAN Alanine--glyoxylate aminotransferase 2, mitochondrial OS=Homo sapiens GN=AGXT2 PE=1 SV=1	40
CGI_10023113	Q7ZU45	2e-153	TTC25_DANRE Tetratricopeptide repeat protein 25 OS=Danio rerio GN=ttc25 PE=2 SV=1	40
CGI_10009642	Q9D1Q6	2e-142	ERP44_MOUSE Endoplasmic reticulum resident protein ERp44 OS=Mus musculus GN=Erp44 PE=1 SV=1	40
CGI_10025806	Q9VGG5	5e-136	CAD87_DROME Cadherin-87A OS=Drosophila melanogaster GN=Cad87A PE=1 SV=4	40
CGI_10003628	Q8MPM1	4e-133	GELS2_LUMTE Gelsolin-like protein 2 OS=Lumbricus terrestris GN=gelsolin PE=1 SV=1	40
CGI_10000055	Q6P823	1e-93	H33_XENTR Histone H3.3 OS=Xenopus tropicalis GN=TGas113e22.1 PE=1 SV=3	40
CGI_10013880	P24367	7e-89	PPIB_CHICK Peptidyl-prolyl cis-trans isomerase B OS=Gallus gallus GN=PPIB PE=2 SV=1	40
CGI_10025379	P37806	3e-28	UNC87_CAEEL Protein unc-87 OS=Caenorhabditis elegans GN=unc-87 PE=1 SV=3	40
CGI_10011253	Q923L3	2e-16	CSMD1_MOUSE CUB and sushi domain-containing protein 1 OS=Mus musculus GN=Csmd1 PE=2 SV=1	40
CGI_10006939	P62335	0	PRS10_SPETR 26S protease regulatory subunit S10B OS=Spermophilus tridecemlineatus GN=PSMC6 PE=2 SV=1	39
CGI_10015638	Q07130	0	UGPA_BOVIN UTP--glucose-1-phosphate uridylyltransferase OS=Bos taurus GN=UGP2 PE=1 SV=2	39
CGI_10023358	Q52I78	0	NAMPT_PIG Nicotinamide phosphoribosyltransferase OS=Sus scrofa GN=NAMPT PE=2 SV=2	39
CGI_10014929	Q91WT9	0	CBS_MOUSE Cystathionine beta-synthase OS=Mus musculus GN=Cbs PE=2 SV=3	39
CGI_10008757	Q96J94	0	PIWL1_HUMAN Piwi-like protein 1 OS=Homo sapiens GN=PIWIL1 PE=1 SV=1	39
CGI_10009501	Q9GK13	0	MUTA_BOVIN Methylmalonyl-CoA mutase, mitochondrial OS=Bos taurus GN=MUT PE=2 SV=1	39
CGI_10023389	Q9Z2U1	2e-142	PSA5_MOUSE Proteasome subunit alpha type-5 OS=Mus musculus GN=Psma5 PE=1 SV=1	39
CGI_10006482	Q8STF0	3e-89	CALM_STRIE Calmodulin OS=Strongylocentrotus intermedius PE=2 SV=3	39
CGI_10001665	Q9QYS2	2e-68	GRM3_MOUSE Metabotropic glutamate receptor 3 OS=Mus musculus GN=Grm3 PE=2 SV=1	39
CGI_10003625	P18493	4e-60	PARP1_BOVIN Poly [ADP-ribose] polymerase 1 OS=Bos taurus GN=PARP1 PE=2 SV=2	39
CGI_10017640	Q9NFP5	2e-23	SH3BG_DROME SH3 domain-binding glutamic acid-rich protein homolog OS=Drosophila melanogaster GN=Sh3beta PE=1 SV=2	39
CGI_10023024	P23514	0	COPB_RAT Coatomer subunit beta OS=Rattus norvegicus GN=Copb1 PE=1 SV=1	38
CGI_10006430	P79098	0	AMPN_BOVIN Aminopeptidase N OS=Bos taurus GN=ANPEP PE=2 SV=4	38
CGI_10002160	Q3T0R7	0	THIM_BOVIN 3-ketoacyl-CoA thiolase, mitochondrial OS=Bos taurus GN=ACAA2 PE=2 SV=1	38
CGI_10007347	Q8K4K5	0	L2GL1_RAT Lethal(2) giant larvae protein homolog 1 OS=Rattus norvegicus GN=Llgl1 PE=2 SV=1	38
CGI_10013151	P31597	7e-171	EAA3_RABIT Excitatory amino acid transporter 3 OS=Oryctolagus cuniculus GN=SLC1A1 PE=2 SV=1	38
CGI_10001530	P23606	1e-125	TGM1_RAT Protein-glutamine gamma-glutamyltransferase K OS=Rattus norvegicus GN=Tgm1 PE=2 SV=1	38
CGI_10013486	O94760	1e-51	DDAH1_HUMAN N(G),N(G)-dimethylarginine dimethylaminohydrolase 1 OS=Homo sapiens GN=DDAH1 PE=1 SV=3	38
CGI_10015808	P18426	1e-34	SCR11_OMMSL S-crystallin SL11 OS=Ommastrephes sloanei PE=2 SV=1	38
CGI_10014682				38
CGI_10014759	P30683	0	GNAO_LYMST Guanine nucleotide-binding protein G(o) subunit alpha OS=Lymnaea stagnalis PE=2 SV=3	37
CGI_10009798	Q91447	2e-173	MP2K1_SERCA Dual specificity mitogen-activated protein kinase kinase 1 (Fragment) OS=Serinus canaria GN=MAP2K1 PE=2 SV=1	37
CGI_10022462	Q9WV34	1e-144	MPP2_MOUSE MAGUK p55 subfamily member 2 OS=Mus musculus GN=Mpp2 PE=1 SV=1	37
CGI_10016648	Q3SZI0	8e-139	MPI_BOVIN Mannose-6-phosphate isomerase OS=Bos taurus GN=MPI PE=2 SV=3	37
CGI_10010587	Q26636	1e-125	CATL_SARPE Cathepsin L OS=Sarcophaga peregrina PE=1 SV=1	37
CGI_10000384	Q1HR24	2e-78	RS14_AEDAE 40S ribosomal protein S14 OS=Aedes aegypti GN=RpS14 PE=2 SV=1	37
CGI_10011146	Q28XE2	2e-50	AN32A_DROPS Acidic leucine-rich nuclear phosphoprotein 32 family member A OS=Drosophila pseudoobscura pseudoobscura GN=Anp32a PE=3 SV=2	37
CGI_10004590	Q6NZL8	2e-23	SCUB1_MOUSE Signal peptide, CUB and EGF-like domain-containing protein 1 OS=Mus musculus GN=Scube1 PE=2 SV=2	37
CGI_10007225	Q14416	4e-19	GRM2_HUMAN Metabotropic glutamate receptor 2 OS=Homo sapiens GN=GRM2 PE=2 SV=2	37
CGI_10018833	Q08420	4e-12	SODE_RAT Extracellular superoxide dismutase [Cu-Zn] OS=Rattus norvegicus GN=Sod3 PE=1 SV=2	37
CGI_10013526				37
CGI_10026431				37
CGI_10020867	Q15029	0	U5S1_HUMAN 116 kDa U5 small nuclear ribonucleoprotein component OS=Homo sapiens GN=EFTUD2 PE=1 SV=1	36
CGI_10013051	Q8WUM4	0	PDC6I_HUMAN Programmed cell death 6-interacting protein OS=Homo sapiens GN=PDCD6IP PE=1 SV=1	36
CGI_10009677	P26270	1e-171	PSD7_DROME 26S proteasome non-ATPase regulatory subunit 7 OS=Drosophila melanogaster GN=Mov34 PE=1 SV=6	36
CGI_10004181	P26268	2e-145	ODPT_ASCSU Pyruvate dehydrogenase E1 component subunit alpha type II, mitochondrial (Fragment) OS=Ascaris suum PE=2 SV=1	36
CGI_10021366	P25867	4e-75	UBCD1_DROME Ubiquitin-conjugating enzyme E2-17 kDa OS=Drosophila melanogaster GN=eff PE=1 SV=1	36
CGI_10015463	P00173	2e-33	CYB5_RAT Cytochrome b5 OS=Rattus norvegicus GN=Cyb5a PE=1 SV=2	36
CGI_10022101	Q30D77	2e-25	COOA1_MOUSE Collagen alpha-1(XXIV) chain OS=Mus musculus GN=Col24a1 PE=2 SV=1	36
CGI_10019307	Q16960	0	DYI3_ANTCR Dynein intermediate chain 3, ciliary OS=Anthocidaris crassispina PE=2 SV=1	35
CGI_10017168	Q96M32	0	KAD7_HUMAN Putative adenylate kinase 7 OS=Homo sapiens GN=AK7 PE=2 SV=3	35
CGI_10021968	Q9VP61	0	ACSA_DROME Acetyl-coenzyme A synthetase OS=Drosophila melanogaster GN=AcCoAS PE=2 SV=1	35
CGI_10024971	Q6UW63	3e-173	KDEL1_HUMAN KDEL motif-containing protein 1 OS=Homo sapiens GN=KDELC1 PE=1 SV=1	35
CGI_10000494	Q3T0Z7	1e-100	DHPR_BOVIN Dihydropteridine reductase OS=Bos taurus GN=QDPR PE=2 SV=1	35
CGI_10017401	Q5ZML3	2e-82	SFRS1_CHICK Splicing factor, arginine/serine-rich 1 OS=Gallus gallus GN=SFRS1 PE=1 SV=3	35
CGI_10020339	Q60631	2e-68	GRB2_MOUSE Growth factor receptor-bound protein 2 OS=Mus musculus GN=Grb2 PE=1 SV=1	35
CGI_10027458	P80311	5e-55	PPIB_BOVIN Peptidyl-prolyl cis-trans isomerase B OS=Bos taurus GN=PPIB PE=1 SV=4	35
CGI_10021123	P34422	9e-19	DPF6_CAEEL Dipeptidyl peptidase family member 6 OS=Caenorhabditis elegans GN=dpf-6 PE=2 SV=2	35
CGI_10008929	P27447	0	YES_XIPHE Tyrosine-protein kinase Yes OS=Xiphophorus helleri GN=yes PE=2 SV=3	34
CGI_10025236	Q04446	0	GLGB_HUMAN 1,4-alpha-glucan-branching enzyme OS=Homo sapiens GN=GBE1 PE=1 SV=2	34
CGI_10003886	Q5R481	0	SEPT7_PONAB Septin-7 OS=Pongo abelii GN=SEPT7 PE=2 SV=2	34
CGI_10008332	Q63081	0	PDIA6_RAT Protein disulfide-isomerase A6 OS=Rattus norvegicus GN=Pdia6 PE=1 SV=2	34
CGI_10012096	Q63170	0	DYH7_RAT Dynein heavy chain 7, axonemal OS=Rattus norvegicus GN=Dnah7 PE=2 SV=2	34
CGI_10011918	Q93099	0	HGD_HUMAN Homogentisate 1,2-dioxygenase OS=Homo sapiens GN=HGD PE=1 SV=1	34
CGI_10019706	P49395	8e-152	RS3A_APLCA 40S ribosomal protein S3a OS=Aplysia californica GN=RPS3A PE=3 SV=2	34
CGI_10022421	P14618	6e-150	KPYM_HUMAN Pyruvate kinase isozymes M1/M2 OS=Homo sapiens GN=PKM2 PE=1 SV=4	34
CGI_10010805	Q3SZJ4	2e-113	PTGR1_BOVIN Prostaglandin reductase 1 OS=Bos taurus GN=PTGR1 PE=2 SV=1	34
CGI_10010740	P62278	6e-97	RS13_RAT 40S ribosomal protein S13 OS=Rattus norvegicus GN=Rps13 PE=2 SV=2	34
CGI_10028140	Q86FP7	2e-83	RS23_DERVA 40S ribosomal protein S23 OS=Dermacentor variabilis GN=RpS23 PE=2 SV=1	34
CGI_10024666	Q568D2	2e-64	CO026_DANRE Uncharacterized protein C15orf26 homolog OS=Danio rerio GN=zgc:110373 PE=2 SV=1	34
CGI_10020353	Q66PY1	4e-17	SCUB3_MOUSE Signal peptide, CUB and EGF-like domain-containing protein 3 OS=Mus musculus GN=Scube3 PE=1 SV=1	34
CGI_10000134				34
CGI_10015393				34
CGI_10007640	O57683	0	SF3B1_XENLA Splicing factor 3B subunit 1 OS=Xenopus laevis GN=sf3b1 PE=2 SV=1	33
CGI_10022651	O89049	0	TRXR1_RAT Thioredoxin reductase 1, cytoplasmic OS=Rattus norvegicus GN=Txnrd1 PE=1 SV=4	33
CGI_10003633	P24643	0	CALX_CANFA Calnexin OS=Canis familiaris GN=CANX PE=1 SV=3	33
CGI_10006442	P35605	0	COPB2_BOVIN Coatomer subunit beta' OS=Bos taurus GN=COPB2 PE=1 SV=3	33
CGI_10003285	Q7SY23	0	AL4A1_DANRE Delta-1-pyrroline-5-carboxylate dehydrogenase, mitochondrial OS=Danio rerio GN=aldh4a1 PE=2 SV=1	33
CGI_10019410	Q9JLA3	0	UGGG1_RAT UDP-glucose:glycoprotein glucosyltransferase 1 OS=Rattus norvegicus GN=Uggt1 PE=1 SV=2	33
CGI_10011782	P26696	3e-178	MK01_XENLA Mitogen-activated protein kinase 1 OS=Xenopus laevis GN=mapk1 PE=1 SV=3	33
CGI_10009679	Q8BTU1	2e-140	CP080_MOUSE UPF0468 protein C16orf80 homolog OS=Mus musculus GN=Gtl3 PE=2 SV=1	33
CGI_10000237	Q29HY3	2e-131	CDC42_DROPS Cdc42 homolog OS=Drosophila pseudoobscura pseudoobscura GN=Cdc42 PE=3 SV=1	33
CGI_10006015	Q24799	2e-73	MYPH_ECHGR Myophilin OS=Echinococcus granulosus PE=2 SV=1	33
CGI_10020352	P46531	3e-49	NOTC1_HUMAN Neurogenic locus notch homolog protein 1 OS=Homo sapiens GN=NOTCH1 PE=1 SV=4	33
CGI_10003462	Q62908	4e-48	CSRP2_RAT Cysteine and glycine-rich protein 2 OS=Rattus norvegicus GN=Csrp2 PE=2 SV=3	33
CGI_10004572	Q9D3D9	2e-37	ATPD_MOUSE ATP synthase subunit delta, mitochondrial OS=Mus musculus GN=Atp5d PE=1 SV=1	33
CGI_10023513	Q00651	1e-30	ITA4_MOUSE Integrin alpha-4 OS=Mus musculus GN=Itga4 PE=1 SV=1	33
CGI_10023942	A8E5W8	2e-19	F166B_XENTR UPF0605 protein FAM166B OS=Xenopus tropicalis GN=fam166b PE=2 SV=1	33
CGI_10028782	Q8YTC2	1e-10	Y2800_ANASP Uncharacterized WD repeat-containing protein alr2800 OS=Anabaena sp. (strain PCC 7120) GN=alr2800 PE=4 SV=1	33
CGI_10021647	Q13310	0	PABP4_HUMAN Polyadenylate-binding protein 4 OS=Homo sapiens GN=PABPC4 PE=1 SV=1	32
CGI_10024646	Q90687	0	PTN11_CHICK Tyrosine-protein phosphatase non-receptor type 11 OS=Gallus gallus GN=PTPN11 PE=2 SV=1	32
CGI_10027721	P14084	2e-166	SRC_AVISS Tyrosine-protein kinase transforming protein Src OS=Avian sarcoma virus (strain S1) GN=V-SRC PE=3 SV=3	32
CGI_10009991	Q03168	3e-166	ASPP_AEDAE Lysosomal aspartic protease OS=Aedes aegypti GN=AAEL006169 PE=1 SV=2	32
CGI_10002881	P20241	2e-144	NRG_DROME Neuroglian OS=Drosophila melanogaster GN=Nrg PE=1 SV=2	32
CGI_10001648	Q3T0F5	3e-131	RAB7A_BOVIN Ras-related protein Rab-7a OS=Bos taurus GN=RAB7A PE=2 SV=1	32
CGI_10017195	P08928	8e-120	LAM0_DROME Lamin Dm0 OS=Drosophila melanogaster GN=Lam PE=1 SV=4	32
CGI_10024321	O15145	6e-93	ARPC3_HUMAN Actin-related protein 2/3 complex subunit 3 OS=Homo sapiens GN=ARPC3 PE=1 SV=3	32
CGI_10019267	Q6P8Y1	1e-77	CAPSL_MOUSE Calcyphosin-like protein OS=Mus musculus GN=Capsl PE=2 SV=4	32
CGI_10000542				32
CGI_10005907	A6QLU1	0	GPDM_BOVIN Glycerol-3-phosphate dehydrogenase, mitochondrial OS=Bos taurus GN=GPD2 PE=2 SV=1	31
CGI_10026072	P63329	0	PP2BA_RAT Serine/threonine-protein phosphatase 2B catalytic subunit alpha isoform OS=Rattus norvegicus GN=Ppp3ca PE=1 SV=1	31
CGI_10007759	Q5R644	0	API5_PONAB Apoptosis inhibitor 5 OS=Pongo abelii GN=API5 PE=2 SV=1	31
CGI_10015426	Q8HZM5	0	GLNA_CANFA Glutamine synthetase OS=Canis familiaris GN=GLUL PE=1 SV=3	31
CGI_10025561	Q91V92	0	ACLY_MOUSE ATP-citrate synthase OS=Mus musculus GN=Acly PE=1 SV=1	31
CGI_10018571	F8WLE0	9e-178	.	31
CGI_10024545	Q19749	7e-166	ODP2_CAEEL Dihydrolipoyllysine-residue acetyltransferase component of pyruvate dehydrogenase complex, mitochondrial OS=Caenorhabditis elegans GN=F23B12.5 PE=1 SV=1	31
CGI_10008810	Q3T0X5	1e-135	PSA1_BOVIN Proteasome subunit alpha type-1 OS=Bos taurus GN=PSMA1 PE=1 SV=1	31
CGI_10014879	Q8IYT3	8e-109	CF097_HUMAN Coiled-coil domain-containing protein C6orf97 OS=Homo sapiens GN=C6orf97 PE=2 SV=3	31
CGI_10017778	P16444	2e-94	DPEP1_HUMAN Dipeptidase 1 OS=Homo sapiens GN=DPEP1 PE=1 SV=3	31
CGI_10014465	Q6B4U9	5e-80	PRDX1_MYOLU Peroxiredoxin-1 OS=Myotis lucifugus GN=PRDX1 PE=1 SV=1	31
CGI_10008942	Q0VFL3	8e-71	KHDR2_XENTR KH domain-containing, RNA-binding, signal transduction-associated protein 2 OS=Xenopus tropicalis GN=khdrbs2 PE=2 SV=1	31
CGI_10002296	Q9CQ24	1e-32	FBX36_MOUSE F-box only protein 36 OS=Mus musculus GN=Fbxo36 PE=2 SV=1	31
CGI_10019489	Q5R8R1	0	ARP3_PONAB Actin-related protein 3 OS=Pongo abelii GN=ACTR3 PE=2 SV=3	30
CGI_10024245	Q5ZMH1	0	SEPT2_CHICK Septin-2 OS=Gallus gallus GN=SEPT2 PE=2 SV=1	30
CGI_10009645	Q5M7G4	4e-180	CI098_XENLA Putative adenylate kinase-like protein C9orf98 homolog OS=Xenopus laevis PE=2 SV=1	30
CGI_10025534	P62909	3e-141	RS3_RAT 40S ribosomal protein S3 OS=Rattus norvegicus GN=Rps3 PE=2 SV=1	30
CGI_10025016	Q9SF85	4e-140	ADK1_ARATH Adenosine kinase 1 OS=Arabidopsis thaliana GN=ADK1 PE=1 SV=1	30
CGI_10027059	Q28F67	1e-132	AATM_XENTR Aspartate aminotransferase, mitochondrial OS=Xenopus tropicalis GN=got2 PE=2 SV=1	30
CGI_10005788	P35749	9e-122	MYH11_HUMAN Myosin-11 OS=Homo sapiens GN=MYH11 PE=1 SV=3	30
CGI_10001170	P11177	3e-118	ODPB_HUMAN Pyruvate dehydrogenase E1 component subunit beta, mitochondrial OS=Homo sapiens GN=PDHB PE=1 SV=3	30
CGI_10007757	Q7T3N8	1e-112	RL15_CTEID 60S ribosomal protein L15 OS=Ctenopharyngodon idella GN=rpl15 PE=2 SV=3	30
CGI_10010106	Q9JID1	1e-111	PDCD4_RAT Programmed cell death protein 4 OS=Rattus norvegicus GN=Pdcd4 PE=1 SV=2	30
CGI_10008865	Q2TBX6	5e-110	PSB1_BOVIN Proteasome subunit beta type-1 OS=Bos taurus GN=PSMB1 PE=1 SV=1	30
CGI_10014715	P28024	5e-102	PSB4_XENLA Proteasome subunit beta type-4 (Fragment) OS=Xenopus laevis GN=psmb4 PE=2 SV=2	30
CGI_10006989	Q8VIG3	4e-93	RSPH1_MOUSE Radial spoke head 1 homolog OS=Mus musculus GN=Rsph1 PE=1 SV=2	30
CGI_10011151	P62264	1e-87	RS14_MOUSE 40S ribosomal protein S14 OS=Mus musculus GN=Rps14 PE=2 SV=3	30
CGI_10009135	Q3TZZ7	1e-87	ESYT2_MOUSE Extended synaptotagmin-2 OS=Mus musculus GN=Esyt2 PE=1 SV=1	30
CGI_10002799	Q99417	9e-36	MYCBP_HUMAN C-Myc-binding protein OS=Homo sapiens GN=MYCBP PE=1 SV=3	30
CGI_10013163	Q9GZ71	1e-27	TPM_HALDV Tropomyosin OS=Haliotis diversicolor PE=2 SV=1	30
CGI_10013419	P04630	2e-20	CALL_CAEEL Calmodulin-like protein OS=Caenorhabditis elegans GN=cal-1 PE=2 SV=1	30
CGI_10017526				30
CGI_10021010				30
CGI_10011344				30
CGI_10004156	P47812	0	MK14_XENLA Mitogen-activated protein kinase 14 OS=Xenopus laevis GN=mapk14 PE=2 SV=1	29
CGI_10015357	P48601	0	PRS4_DROME 26S protease regulatory subunit 4 OS=Drosophila melanogaster GN=Pros26.4 PE=1 SV=2	29
CGI_10024081	Q0MQI4	0	NDUV1_PONPY NADH dehydrogenase [ubiquinone] flavoprotein 1, mitochondrial OS=Pongo pygmaeus GN=NDUFV1 PE=2 SV=1	29
CGI_10004931	Q612F5	0	PCCA_CAEBR Propionyl-CoA carboxylase alpha chain, mitochondrial OS=Caenorhabditis briggsae GN=pcca-1 PE=3 SV=1	29
CGI_10006935	Q8K2Z2	0	PRP39_MOUSE Pre-mRNA-processing factor 39 OS=Mus musculus GN=Prpf39 PE=2 SV=3	29
CGI_10009693	O94826	2e-161	TOM70_HUMAN Mitochondrial import receptor subunit TOM70 OS=Homo sapiens GN=TOMM70A PE=1 SV=1	29
CGI_10022346	P49024	7e-161	PAXI_CHICK Paxillin OS=Gallus gallus GN=PXN PE=1 SV=1	29
CGI_10011301	Q95NR9	5e-82	CALM_METSE Calmodulin OS=Metridium senile PE=1 SV=3	29
CGI_10001493	O42387	7e-71	RS24_TAKRU 40S ribosomal protein S24 OS=Takifugu rubripes GN=rps24 PE=3 SV=1	29
CGI_10003593	O35920	6e-61	CAN9_RAT Calpain-9 (Fragment) OS=Rattus norvegicus GN=Capn9 PE=2 SV=1	29
CGI_10023850	Q08E11	2e-51	PPIC_BOVIN Peptidyl-prolyl cis-trans isomerase C OS=Bos taurus GN=PPIC PE=2 SV=1	29
CGI_10020716	P78417	5e-47	GSTO1_HUMAN Glutathione S-transferase omega-1 OS=Homo sapiens GN=GSTO1 PE=1 SV=2	29
CGI_10012609	D3ZR10	2e-32	.	29
CGI_10024680	O43399	1e-26	TPD54_HUMAN Tumor protein D54 OS=Homo sapiens GN=TPD52L2 PE=1 SV=2	29
CGI_10007925				29
CGI_10011948	P05370	0	G6PD_RAT Glucose-6-phosphate 1-dehydrogenase OS=Rattus norvegicus GN=G6pdx PE=1 SV=3	28
CGI_10024111	P21265	0	PUR8_CHICK Adenylosuccinate lyase OS=Gallus gallus GN=ADSL PE=2 SV=2	28
CGI_10012019	Q14247	0	SRC8_HUMAN Src substrate cortactin OS=Homo sapiens GN=CTTN PE=1 SV=2	28
CGI_10007751	Q91YN5	0	UAP1_MOUSE UDP-N-acetylhexosamine pyrophosphorylase OS=Mus musculus GN=Uap1 PE=1 SV=1	28
CGI_10025667	Q9CWH6	5e-145	PSA7L_MOUSE Proteasome subunit alpha type-7-like OS=Mus musculus GN=Psma8 PE=2 SV=1	28
CGI_10018074	Q5R8Z8	5e-141	RAB14_PONAB Ras-related protein Rab-14 OS=Pongo abelii GN=RAB14 PE=2 SV=3	28
CGI_10018072	Q01105	9e-116	SET_HUMAN Protein SET OS=Homo sapiens GN=SET PE=1 SV=3	28
CGI_10009231	Q26636	2e-106	CATL_SARPE Cathepsin L OS=Sarcophaga peregrina PE=1 SV=1	28
CGI_10026056	P55935	1e-105	RS9_DROME 40S ribosomal protein S9 OS=Drosophila melanogaster GN=RpS9 PE=1 SV=2	28
CGI_10010305	Q3MHN0	1e-105	PSB6_BOVIN Proteasome subunit beta type-6 OS=Bos taurus GN=PSMB6 PE=1 SV=1	28
CGI_10021888	Q8BSN3	4e-104	CC151_MOUSE Coiled-coil domain-containing protein 151 OS=Mus musculus GN=Ccdc151 PE=2 SV=1	28
CGI_10014861	Q5R7J6	2e-91	UBE2N_PONAB Ubiquitin-conjugating enzyme E2 N OS=Pongo abelii GN=UBE2N PE=2 SV=1	28
CGI_10019493	Q92125	5e-73	ANXA7_XENLA Annexin A7 OS=Xenopus laevis GN=anxa7 PE=2 SV=1	28
CGI_10019936	P00428	6e-18	COX5B_BOVIN Cytochrome c oxidase subunit 5B, mitochondrial OS=Bos taurus GN=COX5B PE=1 SV=2	28
CGI_10008664	O46581	3e-17	COX41_THEGE Cytochrome c oxidase subunit 4 isoform 1, mitochondrial (Fragment) OS=Theropithecus gelada GN=COX4I1 PE=3 SV=1	28
CGI_10023805				28
CGI_10018918	P12613	0	TCPA_DROME T-complex protein 1 subunit alpha OS=Drosophila melanogaster GN=T-cp1 PE=2 SV=2	27
CGI_10008446	Q24572	0	CAF1_DROME Probable histone-binding protein Caf1 OS=Drosophila melanogaster GN=Caf1 PE=1 SV=1	27
CGI_10019235	Q96KR1	0	ZFR_HUMAN Zinc finger RNA-binding protein OS=Homo sapiens GN=ZFR PE=1 SV=2	27
CGI_10026549	Q08E52	2e-155	PAK1_BOVIN Serine/threonine-protein kinase PAK 1 OS=Bos taurus GN=PAK1 PE=2 SV=1	27
CGI_10006635	Q5ZIJ9	3e-152	MIB2_CHICK E3 ubiquitin-protein ligase MIB2 OS=Gallus gallus GN=MIB2 PE=2 SV=1	27
CGI_10028542	Q6TUG0	5e-148	DJB11_RAT DnaJ homolog subfamily B member 11 OS=Rattus norvegicus GN=Dnajb11 PE=2 SV=1	27
CGI_10016941	P51147	2e-125	RAB5C_CANFA Ras-related protein Rab-5C OS=Canis familiaris GN=RAB5C PE=2 SV=1	27
CGI_10020782	Q96A72	1e-99	MGN2_HUMAN Protein mago nashi homolog 2 OS=Homo sapiens GN=MAGOHB PE=1 SV=1	27
CGI_10002459	Q8K0U4	2e-93	HS12A_MOUSE Heat shock 70 kDa protein 12A OS=Mus musculus GN=Hspa12a PE=1 SV=1	27
CGI_10011224	Q5RCU5	1e-90	CBR1_PONAB Carbonyl reductase [NADPH] 1 OS=Pongo abelii GN=CBR1 PE=2 SV=3	27
CGI_10009651	P46782	2e-86	RS5_HUMAN 40S ribosomal protein S5 OS=Homo sapiens GN=RPS5 PE=1 SV=4	27
CGI_10004348	Q8K0U4	1e-80	HS12A_MOUSE Heat shock 70 kDa protein 12A OS=Mus musculus GN=Hspa12a PE=1 SV=1	27
CGI_10024743	P61354	4e-78	RL27_RAT 60S ribosomal protein L27 OS=Rattus norvegicus GN=Rpl27 PE=2 SV=2	27
CGI_10011730	Q658L1	1e-63	F154B_HUMAN Protein FAM154B OS=Homo sapiens GN=FAM154B PE=2 SV=1	27
CGI_10026265	P81942	4e-56	GSTP1_BUFBU Glutathione S-transferase P 1 OS=Bufo bufo PE=1 SV=1	27
CGI_10018075	Q2YDN4	2e-41	CC105_BOVIN Coiled-coil domain-containing protein 105 OS=Bos taurus GN=CCDC105 PE=2 SV=1	27
CGI_10003765	O96952	1e-30	THIO_GEOCY Thioredoxin OS=Geodia cydonium GN=THIO PE=3 SV=1	27
CGI_10016767	O97788	4e-18	FABP4_PIG Fatty acid-binding protein, adipocyte OS=Sus scrofa GN=FABP4 PE=1 SV=3	27
CGI_10017017	P53683	7e-13	CDPK2_ORYSJ Calcium-dependent protein kinase isoform 2 OS=Oryza sativa subsp. japonica GN=CPK2 PE=2 SV=2	27
CGI_10025994	O95995	0	GAS8_HUMAN Growth arrest-specific protein 8 OS=Homo sapiens GN=GAS8 PE=1 SV=1	26
CGI_10012468	Q2HJH1	0	DNPEP_BOVIN Aspartyl aminopeptidase OS=Bos taurus GN=DNPEP PE=2 SV=1	26
CGI_10016431	Q17LW0	0	MYO7A_AEDAE Myosin-VIIa OS=Aedes aegypti GN=ck PE=3 SV=1	26
CGI_10006002	Q5F428	0	EIF3L_CHICK Eukaryotic translation initiation factor 3 subunit L OS=Gallus gallus GN=EIF3L PE=2 SV=1	26
CGI_10008106	Q8CG09	0	MRP1_RAT Multidrug resistance-associated protein 1 OS=Rattus norvegicus GN=Abcc1 PE=1 SV=2	26
CGI_10026683	Q9VQH2	0	DUOX_DROME Dual oxidase OS=Drosophila melanogaster GN=Duox PE=1 SV=1	26
CGI_10016940	Q8CDU5	2e-179	EFHB_MOUSE EF-hand domain-containing family member B OS=Mus musculus GN=Efhb PE=2 SV=1	26
CGI_10014742	Q26619	4e-150	KAPR_STRPU cAMP-dependent protein kinase type II regulatory subunit OS=Strongylocentrotus purpuratus PE=2 SV=1	26
CGI_10017528	Q9TRY0	7e-147	FKBP4_BOVIN FK506-binding protein 4 OS=Bos taurus GN=FKBP4 PE=1 SV=4	26
CGI_10027619	Q5FVR2	6e-136	TYPH_RAT Thymidine phosphorylase OS=Rattus norvegicus GN=Tymp PE=2 SV=1	26
CGI_10027300	P81004	5e-128	VDAC2_XENLA Voltage-dependent anion-selective channel protein 2 OS=Xenopus laevis GN=vdac2 PE=1 SV=1	26
CGI_10013459	O18404	3e-109	HCD2_DROME 3-hydroxyacyl-CoA dehydrogenase type-2 OS=Drosophila melanogaster GN=scu PE=1 SV=1	26
CGI_10028032	Q6PEC4	2e-87	SKP1_RAT S-phase kinase-associated protein 1 OS=Rattus norvegicus GN=Skp1 PE=2 SV=3	26
CGI_10012408	P80912	8e-62	HINT1_RABIT Histidine triad nucleotide-binding protein 1 OS=Oryctolagus cuniculus GN=HINT1 PE=1 SV=2	26
CGI_10022452	Q7ZUG0	3e-53	RUXE_DANRE Small nuclear ribonucleoprotein E OS=Danio rerio GN=snrpe PE=2 SV=1	26
CGI_10025621	Q94519	4e-36	ACPM_DROME Acyl carrier protein, mitochondrial OS=Drosophila melanogaster GN=mtacp1 PE=1 SV=1	26
CGI_10009797	Q4PM54	6e-27	RL17_IXOSC 60S ribosomal protein L17 OS=Ixodes scapularis GN=RpL17 PE=2 SV=1	26
CGI_10024800	P62248	7e-25	CS010_BOVIN UPF0556 protein C19orf10 homolog OS=Bos taurus PE=2 SV=1	26
CGI_10026923	Q32KL8	9e-22	SPATL_BOVIN Protein SPATIAL OS=Bos taurus GN=SPATIAL PE=2 SV=1	26
CGI_10026803				26
CGI_10023612	A2VD00	0	EIF3A_XENLA Eukaryotic translation initiation factor 3 subunit A OS=Xenopus laevis GN=eif3a PE=2 SV=1	25
CGI_10025772	C3YWU0	0	.	25
CGI_10001478	O60488	0	ACSL4_HUMAN Long-chain-fatty-acid--CoA ligase 4 OS=Homo sapiens GN=ACSL4 PE=1 SV=2	25
CGI_10028528	P09623	0	DLDH_PIG Dihydrolipoyl dehydrogenase, mitochondrial OS=Sus scrofa GN=DLD PE=1 SV=1	25
CGI_10021398	Q91VD9	0	NDUS1_MOUSE NADH-ubiquinone oxidoreductase 75 kDa subunit, mitochondrial OS=Mus musculus GN=Ndufs1 PE=1 SV=1	25
CGI_10015729	Q8NF91	2e-173	SYNE1_HUMAN Nesprin-1 OS=Homo sapiens GN=SYNE1 PE=1 SV=3	25
CGI_10019827	Q90744	8e-146	NAGAB_CHICK Alpha-N-acetylgalactosaminidase OS=Gallus gallus GN=NAGA PE=1 SV=1	25
CGI_10028123	Q9UL16	1e-125	CCD19_HUMAN Coiled-coil domain-containing protein 19, mitochondrial OS=Homo sapiens GN=CCDC19 PE=1 SV=2	25
CGI_10007104	Q8WQI5	3e-104	RS8_SPOFR 40S ribosomal protein S8 OS=Spodoptera frugiperda GN=RpS8 PE=2 SV=1	25
CGI_10023265	Q9Z336	4e-68	DYLT1_RAT Dynein light chain Tctex-type 1 OS=Rattus norvegicus GN=Dynlt1 PE=1 SV=1	25
CGI_10014112	P41824	3e-52	YBOXH_APLCA Y-box factor homolog OS=Aplysia californica PE=2 SV=1	25
CGI_10005904	P10881	1e-31	LA_BOVIN Lupus La protein homolog OS=Bos taurus GN=SSB PE=2 SV=2	25
CGI_10004935	Q55FM5	1e-29	MTPN_DICDI Myotrophin homolog OS=Dictyostelium discoideum GN=mtpn PE=3 SV=1	25
CGI_10003288	A8TX70	1e-22	CO6A5_HUMAN Collagen alpha-5(VI) chain OS=Homo sapiens GN=COL29A1 PE=1 SV=1	25
CGI_10015438				25
CGI_10025760	C3YWU0	0	.	24
CGI_10023351	P30682	0	GNAI_LYMST Guanine nucleotide-binding protein G(i) subunit alpha OS=Lymnaea stagnalis PE=2 SV=3	24
CGI_10011818	P36871	0	PGM1_HUMAN Phosphoglucomutase-1 OS=Homo sapiens GN=PGM1 PE=1 SV=3	24
CGI_10014628	Q28F07	0	.	24
CGI_10017702	Q8K0C9	0	GMDS_MOUSE GDP-mannose 4,6 dehydratase OS=Mus musculus GN=Gmds PE=2 SV=1	24
CGI_10006790	O35077	3e-150	GPDA_RAT Glycerol-3-phosphate dehydrogenase [NAD+], cytoplasmic OS=Rattus norvegicus GN=Gpd1 PE=1 SV=4	24
CGI_10017246	P49614	7e-130	HEXB_FELCA Beta-hexosaminidase subunit beta OS=Felis catus GN=HEXB PE=2 SV=2	24
CGI_10001663	P49395	7e-98	RS3A_APLCA 40S ribosomal protein S3a OS=Aplysia californica GN=RPS3A PE=3 SV=2	24
CGI_10024065	P48159	8e-86	RL23_DROME 60S ribosomal protein L23 OS=Drosophila melanogaster GN=RpL23 PE=1 SV=2	24
CGI_10000077	P37380	4e-47	RL17_PODCA 60S ribosomal protein L17 OS=Podocoryne carnea GN=RPL17 PE=2 SV=1	24
CGI_10019790	B0BNA5	5e-36	COTL1_RAT Coactosin-like protein OS=Rattus norvegicus GN=Cotl1 PE=1 SV=1	24
CGI_10004058	Q14651	2e-29	PLSI_HUMAN Plastin-1 OS=Homo sapiens GN=PLS1 PE=1 SV=2	24
CGI_10009326	P08570	9e-26	RLA1_DROME 60S acidic ribosomal protein P1 OS=Drosophila melanogaster GN=RpLP1 PE=1 SV=2	24
CGI_10004885	O35796	2e-25	C1QBP_RAT Complement component 1 Q subcomponent-binding protein, mitochondrial OS=Rattus norvegicus GN=C1qbp PE=1 SV=2	24
CGI_10000041				24
CGI_10020463	P48147	0	PPCE_HUMAN Prolyl endopeptidase OS=Homo sapiens GN=PREP PE=1 SV=2	23
CGI_10016162	Q3ZCH0	0	GRP75_BOVIN Stress-70 protein, mitochondrial OS=Bos taurus GN=HSPA9 PE=2 SV=1	23
CGI_10001348	Q6PD03	0	2A5A_MOUSE Serine/threonine-protein phosphatase 2A 56 kDa regulatory subunit alpha isoform OS=Mus musculus GN=Ppp2r5a PE=1 SV=1	23
CGI_10022856	Q80XI3	0	IF4G3_MOUSE Eukaryotic translation initiation factor 4 gamma 3 OS=Mus musculus GN=Eif4g3 PE=1 SV=2	23
CGI_10016485	Q8BGT5	0	ALAT2_MOUSE Alanine aminotransferase 2 OS=Mus musculus GN=Gpt2 PE=2 SV=1	23
CGI_10022557	Q8NFP9	0	NBEA_HUMAN Neurobeachin OS=Homo sapiens GN=NBEA PE=1 SV=2	23
CGI_10015243	B2GV06	3e-163	SCOT1_RAT Succinyl-CoA:3-ketoacid-coenzyme A transferase 1, mitochondrial OS=Rattus norvegicus GN=Oxct1 PE=1 SV=1	23
CGI_10010490	Q05975	3e-143	RAB2_LYMST Ras-related protein Rab-2 OS=Lymnaea stagnalis GN=RAB2 PE=2 SV=1	23
CGI_10021980	Q7ZV22	2e-126	.	23
CGI_10011511	P38117	5e-125	ETFB_HUMAN Electron transfer flavoprotein subunit beta OS=Homo sapiens GN=ETFB PE=1 SV=3	23
CGI_10025663	O35129	2e-118	PHB2_MOUSE Prohibitin-2 OS=Mus musculus GN=Phb2 PE=1 SV=1	23
CGI_10015644	Q5TYW6	5e-112	RSPH9_DANRE Radial spoke head protein 9 homolog OS=Danio rerio GN=rsph9 PE=2 SV=1	23
CGI_10011640	P62914	3e-108	RL11_RAT 60S ribosomal protein L11 OS=Rattus norvegicus GN=Rpl11 PE=1 SV=2	23
CGI_10001571	P12261	2e-102	EF1G_ARTSA Elongation factor 1-gamma OS=Artemia salina PE=1 SV=3	23
CGI_10027951	Q6TEN1	6e-96	RAP1B_DANRE Ras-related protein Rap-1b OS=Danio rerio GN=rap1b PE=2 SV=1	23
CGI_10020961	Q98TR7	6e-91	RS16_HETFO 40S ribosomal protein S16 OS=Heteropneustes fossilis GN=rps16 PE=2 SV=1	23
CGI_10002568	Q8VE97	6e-82	SFRS4_MOUSE Splicing factor, arginine/serine-rich 4 OS=Mus musculus GN=Sfrs4 PE=2 SV=1	23
CGI_10001659	P30151	2e-44	EF1B_XENLA Elongation factor 1-beta OS=Xenopus laevis GN=eef1b PE=1 SV=3	23
CGI_10028568	A8Y5T1	3e-44	CA194_DANRE Uncharacterized protein C1orf194 homolog OS=Danio rerio GN=si:ch211-163l21.7 PE=4 SV=1	23
CGI_10015149	Q8NBH2	5e-25	KY_HUMAN Kyphoscoliosis peptidase OS=Homo sapiens GN=KY PE=2 SV=1	23
CGI_10020146	Q5ZLP8	5e-21	IF2B3_CHICK Insulin-like growth factor 2 mRNA-binding protein 3 OS=Gallus gallus GN=IGF2BP3 PE=2 SV=1	23
CGI_10003818	P74148	2e-15	Y1388_SYNY3 Uncharacterized protein sll1388 OS=Synechocystis sp. (strain PCC 6803) GN=sll1388 PE=3 SV=1	23
CGI_10012025				23
CGI_10000854				23
CGI_10011001				23
CGI_10010858	Q8TD57	0	DYH3_HUMAN Dynein heavy chain 3, axonemal OS=Homo sapiens GN=DNAH3 PE=2 SV=1	22
CGI_10024493	O46036	0	CTBP_DROME C-terminal-binding protein OS=Drosophila melanogaster GN=CtBP PE=1 SV=3	22
CGI_10008707	P34897	0	GLYM_HUMAN Serine hydroxymethyltransferase, mitochondrial OS=Homo sapiens GN=SHMT2 PE=1 SV=3	22
CGI_10005875	P35573	0	GDE_HUMAN Glycogen debranching enzyme OS=Homo sapiens GN=AGL PE=1 SV=3	22
CGI_10006964	P35606	0	COPB2_HUMAN Coatomer subunit beta' OS=Homo sapiens GN=COPB2 PE=1 SV=2	22
CGI_10021675	P55884	0	EIF3B_HUMAN Eukaryotic translation initiation factor 3 subunit B OS=Homo sapiens GN=EIF3B PE=1 SV=3	22
CGI_10024999	P68373	0	TBA1C_MOUSE Tubulin alpha-1C chain OS=Mus musculus GN=Tuba1c PE=1 SV=1	22
CGI_10015503	Q5R5V4	0	ILK_PONAB Integrin-linked protein kinase OS=Pongo abelii GN=ILK PE=2 SV=1	22
CGI_10014473	Q61656	0	DDX5_MOUSE Probable ATP-dependent RNA helicase DDX5 OS=Mus musculus GN=Ddx5 PE=1 SV=1	22
CGI_10016387	Q8BMF3	0	MAON_MOUSE NADP-dependent malic enzyme, mitochondrial OS=Mus musculus GN=Me3 PE=1 SV=1	22
CGI_10027210	B0BNE5	1e-160	ESTD_RAT S-formylglutathione hydrolase OS=Rattus norvegicus GN=Esd PE=2 SV=1	22
CGI_10006977	Q80Y75	2e-144	DJB13_MOUSE DnaJ homolog subfamily B member 13 OS=Mus musculus GN=Dnajb13 PE=2 SV=1	22
CGI_10023522	Q28ID3	6e-144	GLRX3_XENTR Glutaredoxin-3 OS=Xenopus tropicalis GN=glrx3 PE=2 SV=2	22
CGI_10024931	P24156	1e-106	L2CC_DROME Protein l(2)37Cc OS=Drosophila melanogaster GN=l(2)37Cc PE=1 SV=2	22
CGI_10028115	Q8CAQ8	2e-103	IMMT_MOUSE Mitochondrial inner membrane protein OS=Mus musculus GN=Immt PE=1 SV=1	22
CGI_10023297	P12815	9e-88	PDCD6_MOUSE Programmed cell death protein 6 OS=Mus musculus GN=Pdcd6 PE=1 SV=2	22
CGI_10007607	Q14517	1e-76	FAT1_HUMAN Protocadherin Fat 1 OS=Homo sapiens GN=FAT1 PE=1 SV=1	22
CGI_10026299	Q5ZLR5	1e-67	UCRI_CHICK Cytochrome b-c1 complex subunit Rieske, mitochondrial OS=Gallus gallus GN=UQCRFS1 PE=1 SV=1	22
CGI_10023099	P58374	2e-56	RL30_BRABE 60S ribosomal protein L30 OS=Branchiostoma belcheri GN=RPL30 PE=3 SV=1	22
CGI_10015678	Q5YJC1	1e-47	SYPH_SPECI Synaptophysin OS=Spermophilus citellus GN=SYP PE=2 SV=1	22
CGI_10010474	Q90YP3	4e-36	RS28_ICTPU 40S ribosomal protein S28 OS=Ictalurus punctatus GN=rps28 PE=3 SV=1	22
CGI_10009069	A3KPN8	3e-30	TTC38_DANRE Tetratricopeptide repeat protein 38 OS=Danio rerio GN=ttc38 PE=3 SV=1	22
CGI_10021185	P97864	2e-27	CASP7_MOUSE Caspase-7 OS=Mus musculus GN=Casp7 PE=1 SV=2	22
CGI_10012472				22
CGI_10012066	Q3TXS7	0	PSMD1_MOUSE 26S proteasome non-ATPase regulatory subunit 1 OS=Mus musculus GN=Psmd1 PE=1 SV=1	21
CGI_10006585	A5PKH3	0	FAAA_BOVIN Fumarylacetoacetase OS=Bos taurus GN=FAH PE=2 SV=1	21
CGI_10014474	P35623	0	GLYC_SHEEP Serine hydroxymethyltransferase, cytosolic OS=Ovis aries GN=SHMT1 PE=1 SV=3	21
CGI_10023309	Q08E38	0	PRP19_BOVIN Pre-mRNA-processing factor 19 OS=Bos taurus GN=PRPF19 PE=2 SV=1	21
CGI_10008786	Q15008	0	PSMD6_HUMAN 26S proteasome non-ATPase regulatory subunit 6 OS=Homo sapiens GN=PSMD6 PE=1 SV=1	21
CGI_10016498	Q5F471	0	SAPS3_CHICK Serine/threonine-protein phosphatase 6 regulatory subunit 3 OS=Gallus gallus GN=SAPS3 PE=2 SV=1	21
CGI_10005776	Q5VZK9	0	LR16A_HUMAN Leucine-rich repeat-containing protein 16A OS=Homo sapiens GN=LRRC16A PE=1 SV=1	21
CGI_10003697	Q7SXN5	0	DNM1L_DANRE Dynamin-1-like protein OS=Danio rerio GN=dnm1l PE=2 SV=1	21
CGI_10026874	Q9NTK5	0	OLA1_HUMAN Obg-like ATPase 1 OS=Homo sapiens GN=OLA1 PE=1 SV=2	21
CGI_10016417	Q9Z2I9	0	SUCB1_MOUSE Succinyl-CoA ligase [ADP-forming] subunit beta, mitochondrial OS=Mus musculus GN=Sucla2 PE=1 SV=2	21
CGI_10026261	Q1JPJ2	1e-154	XPP1_BOVIN Xaa-Pro aminopeptidase 1 OS=Bos taurus GN=XPNPEP1 PE=2 SV=1	21
CGI_10021514	P18754	4e-137	RCC1_HUMAN Regulator of chromosome condensation OS=Homo sapiens GN=RCC1 PE=1 SV=1	21
CGI_10026456	Q86UC2	4e-127	RSPH3_HUMAN Radial spoke head protein 3 homolog OS=Homo sapiens GN=RSPH3 PE=2 SV=1	21
CGI_10018521	Q9R064	2e-123	GORS2_RAT Golgi reassembly-stacking protein 2 OS=Rattus norvegicus GN=Gorasp2 PE=1 SV=3	21
CGI_10024293	Q96MM6	5e-116	HS12B_HUMAN Heat shock 70 kDa protein 12B OS=Homo sapiens GN=HSPA12B PE=1 SV=2	21
CGI_10001793	P46952	1e-103	3HAO_HUMAN 3-hydroxyanthranilate 3,4-dioxygenase OS=Homo sapiens GN=HAAO PE=1 SV=1	21
CGI_10023886	Q9NFT7	2e-100	HXK2_DROME Hexokinase type 2 OS=Drosophila melanogaster GN=Hex-t2 PE=2 SV=4	21
CGI_10008152	P36241	9e-96	RL19_DROME 60S ribosomal protein L19 OS=Drosophila melanogaster GN=RpL19 PE=1 SV=2	21
CGI_10019696	Q5RBD3	2e-86	RBMS3_PONAB RNA-binding motif, single-stranded-interacting protein 3 OS=Pongo abelii GN=RBMS3 PE=2 SV=1	21
CGI_10024688	Q9WVL0	1e-71	MAAI_MOUSE Maleylacetoacetate isomerase OS=Mus musculus GN=Gstz1 PE=1 SV=1	21
CGI_10013042	Q3KQ77	9e-71	EFCB1_XENLA EF-hand calcium-binding domain-containing protein 1 OS=Xenopus laevis GN=efcab1 PE=2 SV=1	21
CGI_10010665	P78417	1e-46	GSTO1_HUMAN Glutathione S-transferase omega-1 OS=Homo sapiens GN=GSTO1 PE=1 SV=2	21
CGI_10023898	P02599	1e-39	CALM_DICDI Calmodulin OS=Dictyostelium discoideum GN=calA PE=1 SV=3	21
CGI_10013707	P35613	2e-21	BASI_HUMAN Basigin OS=Homo sapiens GN=BSG PE=1 SV=2	21
CGI_10011375	P82147	2e-15	L2EFL_DROME Protein lethal(2)essential for life OS=Drosophila melanogaster GN=l(2)efl PE=1 SV=1	21
CGI_10006577				21
CGI_10017882				21
CGI_10007105	Q13188	0	STK3_HUMAN Serine/threonine-protein kinase 3 OS=Homo sapiens GN=STK3 PE=1 SV=2	20
CGI_10020746	P50580	1e-161	PA2G4_MOUSE Proliferation-associated protein 2G4 OS=Mus musculus GN=Pa2g4 PE=1 SV=3	20
CGI_10023956	P22232	6e-146	FBRL_XENLA rRNA 2'-O-methyltransferase fibrillarin OS=Xenopus laevis GN=fbl PE=2 SV=1	20
CGI_10022027	P11179	9e-146	ODO2_BOVIN Dihydrolipoyllysine-residue succinyltransferase component of 2-oxoglutarate dehydrogenase complex, mitochondrial OS=Bos taurus GN=DLST PE=1 SV=2	20
CGI_10007561	Q9Y376	1e-133	CAB39_HUMAN Calcium-binding protein 39 OS=Homo sapiens GN=CAB39 PE=1 SV=1	20
CGI_10021863	P20072	2e-125	ANXA7_BOVIN Annexin A7 OS=Bos taurus GN=ANXA7 PE=1 SV=2	20
CGI_10014243	Q27433	2e-120	MEC2_CAEEL Mechanosensory protein 2 OS=Caenorhabditis elegans GN=mec-2 PE=1 SV=1	20
CGI_10025805	P58365	2e-113	CAD23_RAT Cadherin-23 OS=Rattus norvegicus GN=Cdh23 PE=2 SV=1	20
CGI_10025264	Q9R013	3e-106	CATF_MOUSE Cathepsin F OS=Mus musculus GN=Ctsf PE=2 SV=1	20
CGI_10014090	P00491	6e-105	PNPH_HUMAN Purine nucleoside phosphorylase OS=Homo sapiens GN=NP PE=1 SV=2	20
CGI_10007593	Q8BVU5	2e-84	NUDT9_MOUSE ADP-ribose pyrophosphatase, mitochondrial OS=Mus musculus GN=Nudt9 PE=2 SV=1	20
CGI_10003396	Q8AWF2	1e-83	NACA_ORENI Nascent polypeptide-associated complex subunit alpha OS=Oreochromis niloticus GN=naca PE=2 SV=1	20
CGI_10019268	Q5M8V0	1e-70	BT3L4_XENTR Transcription factor BTF3 homolog 4 OS=Xenopus tropicalis GN=btf3l4 PE=2 SV=1	20
CGI_10026449	O34355	1e-37	YTCJ_BACSU Putative amidohydrolase ytcJ OS=Bacillus subtilis GN=ytcJ PE=4 SV=1	20
CGI_10024605	Q4R979	7e-33	RBM4_MACFA RNA-binding protein 4 OS=Macaca fascicularis GN=RBM4 PE=2 SV=1	20
CGI_10003538	Q90XG0	2e-29	TPISB_DANRE Triosephosphate isomerase B OS=Danio rerio GN=tpi1b PE=2 SV=1	20
CGI_10018998	Q15149	3e-14	PLEC1_HUMAN Plectin-1 OS=Homo sapiens GN=PLEC1 PE=1 SV=3	20
CGI_10022384	Q8LGG8	3e-11	USPAL_ARATH Universal stress protein A-like protein OS=Arabidopsis thaliana GN=At3g01520 PE=1 SV=2	20
CGI_10005509				20
CGI_10018548				20
CGI_10021361	P15505	0	GCSP_CHICK Glycine dehydrogenase [decarboxylating], mitochondrial OS=Gallus gallus GN=GLDC PE=1 SV=2	19
CGI_10013481	Q96RW7	0	HMCN1_HUMAN Hemicentin-1 OS=Homo sapiens GN=HMCN1 PE=1 SV=2	19
CGI_10017600	O00231	0	PSD11_HUMAN 26S proteasome non-ATPase regulatory subunit 11 OS=Homo sapiens GN=PSMD11 PE=1 SV=3	19
CGI_10005254	Q2KJG3	0	SYNC_BOVIN Asparaginyl-tRNA synthetase, cytoplasmic OS=Bos taurus GN=NARS PE=2 SV=3	19
CGI_10021128	Q5ZIP4	0	XRN2_CHICK 5'-3' exoribonuclease 2 OS=Gallus gallus GN=XRN2 PE=2 SV=1	19
CGI_10012490	Q761V0	0	SC6A5_MOUSE Sodium- and chloride-dependent glycine transporter 2 OS=Mus musculus GN=Slc6a5 PE=2 SV=1	19
CGI_10026867	Q8MI17	0	AL1A1_RABIT Retinal dehydrogenase 1 OS=Oryctolagus cuniculus GN=ALDH1A1 PE=2 SV=1	19
CGI_10005879	Q91ZU6	0	BPA1_MOUSE Bullous pemphigoid antigen 1, isoforms 1/2/3/4 OS=Mus musculus GN=Dst PE=1 SV=1	19
CGI_10008014	Q99805	0	TM9S2_HUMAN Transmembrane 9 superfamily member 2 OS=Homo sapiens GN=TM9SF2 PE=1 SV=1	19
CGI_10013497	P25787	1e-141	PSA2_HUMAN Proteasome subunit alpha type-2 OS=Homo sapiens GN=PSMA2 PE=1 SV=2	19
CGI_10020105	P38542	5e-140	RAN_BRUMA GTP-binding nuclear protein Ran OS=Brugia malayi PE=2 SV=1	19
CGI_10020462	Q29RK9	2e-122	MOL2B_BOVIN Mps one binder kinase activator-like 2B OS=Bos taurus GN=MOBKL2B PE=2 SV=1	19
CGI_10002862	Q5ZLF0	6e-99	F10A1_CHICK Hsc70-interacting protein OS=Gallus gallus GN=ST13 PE=2 SV=1	19
CGI_10014273	Q01105	2e-90	SET_HUMAN Protein SET OS=Homo sapiens GN=SET PE=1 SV=3	19
CGI_10026412	Q02543	3e-90	RL18A_HUMAN 60S ribosomal protein L18a OS=Homo sapiens GN=RPL18A PE=1 SV=2	19
CGI_10028199	Q6P8Y1	1e-88	CAPSL_MOUSE Calcyphosin-like protein OS=Mus musculus GN=Capsl PE=2 SV=4	19
CGI_10012093	Q9H4K1	3e-82	RIBC2_HUMAN RIB43A-like with coiled-coils protein 2 OS=Homo sapiens GN=RIBC2 PE=2 SV=1	19
CGI_10021635	P48809	3e-66	RB27C_DROME Heterogeneous nuclear ribonucleoprotein 27C OS=Drosophila melanogaster GN=Hrb27C PE=1 SV=2	19
CGI_10016657	Q9QZM5	1e-62	ABI1_RAT Abl interactor 1 OS=Rattus norvegicus GN=Abi1 PE=2 SV=3	19
CGI_10020344	Q9BLG0	2e-62	TNNC_TODPA Troponin C OS=Todarodes pacificus PE=1 SV=3	19
CGI_10026639	Q8WZ42	6e-59	TITIN_HUMAN Titin OS=Homo sapiens GN=TTN PE=1 SV=2	19
CGI_10012808	O46160	9e-59	RL14_LUMRU 60S ribosomal protein L14 OS=Lumbricus rubellus GN=RPL14 PE=3 SV=1	19
CGI_10010064	Q9ESB5	3e-53	NECA1_RAT N-terminal EF-hand calcium-binding protein 1 OS=Rattus norvegicus GN=Necab1 PE=1 SV=1	19
CGI_10000690	O01666	8e-50	ATPG_DROME ATP synthase subunit gamma, mitochondrial OS=Drosophila melanogaster GN=ATPsyn-gamma PE=2 SV=2	19
CGI_10022749	O73888	6e-48	PTGD2_CHICK Glutathione-requiring prostaglandin D synthase OS=Gallus gallus GN=PTGDS2 PE=2 SV=3	19
CGI_10022006	Q60847	4e-24	COCA1_MOUSE Collagen alpha-1(XII) chain OS=Mus musculus GN=Col12a1 PE=2 SV=3	19
CGI_10017638	O96790	1e-23	DPGN_DIPMA Serine protease inhibitor dipetalogastin (Fragment) OS=Dipetalogaster maximus PE=1 SV=2	19
CGI_10003051	Q8VYA5	2e-14	.	19
CGI_10022388	Q8LGG8	2e-12	USPAL_ARATH Universal stress protein A-like protein OS=Arabidopsis thaliana GN=At3g01520 PE=1 SV=2	19
CGI_10012191				19
CGI_10028468				19
CGI_10019072	P0AC33	0	FUMA_ECOLI Fumarate hydratase class I, aerobic OS=Escherichia coli (strain K12) GN=fumA PE=1 SV=2	18
CGI_10016539	Q9Y2X3	0	NOP58_HUMAN Nucleolar protein 58 OS=Homo sapiens GN=NOP58 PE=1 SV=1	18
CGI_10002594	O97125	0	HSP68_DROME Heat shock protein 68 OS=Drosophila melanogaster GN=Hsp68 PE=1 SV=1	18
CGI_10001808	P46471	0	PRS7_MOUSE 26S protease regulatory subunit 7 OS=Mus musculus GN=Psmc2 PE=1 SV=5	18
CGI_10021955	Q94887	0	NRX4_DROME Neurexin-4 OS=Drosophila melanogaster GN=Nrx-IV PE=1 SV=2	18
CGI_10024772	Q96HN2	0	SAHH3_HUMAN Putative adenosylhomocysteinase 3 OS=Homo sapiens GN=AHCYL2 PE=1 SV=1	18
CGI_10009859	Q99MN1	0	SYK_MOUSE Lysyl-tRNA synthetase OS=Mus musculus GN=Kars PE=1 SV=1	18
CGI_10017418	Q9VFC8	0	GYS_DROME Putative glycogen [starch] synthase OS=Drosophila melanogaster GN=CG6904 PE=1 SV=2	18
CGI_10011897	O75131	4e-171	CPNE3_HUMAN Copine-3 OS=Homo sapiens GN=CPNE3 PE=1 SV=1	18
CGI_10018338	Q9Y5B8	1e-167	NDK7_HUMAN Nucleoside diphosphate kinase 7 OS=Homo sapiens GN=NME7 PE=1 SV=1	18
CGI_10017221	P10155	9e-163	RO60_HUMAN 60 kDa SS-A/Ro ribonucleoprotein OS=Homo sapiens GN=TROVE2 PE=1 SV=2	18
CGI_10007636	C3YWU0	2e-151	.	18
CGI_10008151	P52034	5e-151	K6PF_DROME 6-phosphofructokinase OS=Drosophila melanogaster GN=Pfk PE=2 SV=2	18
CGI_10026047	Q8BH95	3e-128	ECHM_MOUSE Enoyl-CoA hydratase, mitochondrial OS=Mus musculus GN=Echs1 PE=1 SV=1	18
CGI_10002798	P84169	8e-125	PSD13_CHICK 26S proteasome non-ATPase regulatory subunit 13 OS=Gallus gallus GN=PSMD13 PE=1 SV=1	18
CGI_10010890	P38942	2e-113	CAT2_CLOK5 4-hydroxybutyrate coenzyme A transferase OS=Clostridium kluyveri (strain ATCC 8527 / DSM 555 / NCIMB 10680) GN=cat2 PE=3 SV=3	18
CGI_10018990	Q2KIR1	3e-104	SNRPA_BOVIN U1 small nuclear ribonucleoprotein A OS=Bos taurus GN=SNRPA PE=2 SV=1	18
CGI_10014040	Q5ZIJ9	5e-102	MIB2_CHICK E3 ubiquitin-protein ligase MIB2 OS=Gallus gallus GN=MIB2 PE=2 SV=1	18
CGI_10003930	Q6V0I7	1e-99	FAT4_HUMAN Protocadherin Fat 4 OS=Homo sapiens GN=FAT4 PE=2 SV=2	18
CGI_10026043	Q9CQC9	6e-97	SAR1B_MOUSE GTP-binding protein SAR1b OS=Mus musculus GN=Sar1b PE=1 SV=1	18
CGI_10022234	Q90Z10	7e-95	RL13_DANRE 60S ribosomal protein L13 OS=Danio rerio GN=rpl13 PE=2 SV=3	18
CGI_10007734	P07143	2e-86	CY1_YEAST Cytochrome c1, heme protein, mitochondrial OS=Saccharomyces cerevisiae GN=CTC1 PE=1 SV=1	18
CGI_10014553	O02485	1e-79	YDJ1_CAEEL Uncharacterized protein ZK1073.1 OS=Caenorhabditis elegans GN=ZK1073.1 PE=2 SV=1	18
CGI_10005580	Q9Z1J2	5e-71	NEK4_MOUSE Serine/threonine-protein kinase Nek4 OS=Mus musculus GN=Nek4 PE=2 SV=1	18
CGI_10020351	Q2T9T0	2e-65	CK066_BOVIN Uncharacterized protein C11orf66 homolog OS=Bos taurus PE=2 SV=1	18
CGI_10017923	Q32P85	9e-53	DLRB2_BOVIN Dynein light chain roadblock-type 2 OS=Bos taurus GN=DYNLRB2 PE=3 SV=1	18
CGI_10020262	P14318	1e-52	MP20_DROME Muscle-specific protein 20 OS=Drosophila melanogaster GN=Mp20 PE=1 SV=2	18
CGI_10026446	Q9CXP4	2e-51	RHG08_MOUSE Rho GTPase-activating protein 8 OS=Mus musculus GN=Arhgap8 PE=2 SV=3	18
CGI_10008607	P67985	6e-47	RL22_PIG 60S ribosomal protein L22 OS=Sus scrofa GN=RPL22 PE=2 SV=2	18
CGI_10014657	Q5M7F8	2e-45	C070A_XENLA UPF0573 protein C2orf70 homolog A OS=Xenopus laevis PE=2 SV=1	18
CGI_10013438	Q9C005	5e-28	DPY30_HUMAN Protein dpy-30 homolog OS=Homo sapiens GN=DPY30 PE=1 SV=1	18
CGI_10005310	P15800	1e-24	LAMB2_RAT Laminin subunit beta-2 OS=Rattus norvegicus GN=Lamb2 PE=2 SV=1	18
CGI_10017742	P34121	1e-16	COAA_DICDI Coactosin OS=Dictyostelium discoideum GN=coaA PE=1 SV=1	18
CGI_10016266				18
CGI_10028023				18
CGI_10005536	O93257	0	KU70_CHICK ATP-dependent DNA helicase 2 subunit 1 OS=Gallus gallus GN=XRCC6 PE=2 SV=1	17
CGI_10018507	P22817	0	IDE_DROME Insulin-degrading enzyme OS=Drosophila melanogaster GN=Ide PE=1 SV=4	17
CGI_10008240	Q8TDX5	0	ACMSD_HUMAN 2-amino-3-carboxymuconate-6-semialdehyde decarboxylase OS=Homo sapiens GN=ACMSD PE=1 SV=1	17
CGI_10026504	F8WLE0	0	.	17
CGI_10022731	O17320	0	ACT_CRAGI Actin OS=Crassostrea gigas PE=2 SV=1	17
CGI_10015845	Q0V8F1	0	CORO7_BOVIN Coronin-7 OS=Bos taurus GN=CORO7 PE=2 SV=1	17
CGI_10014541	Q17R14	0	MYO1D_BOVIN Myosin-Id OS=Bos taurus GN=MYO1D PE=2 SV=1	17
CGI_10006000	Q2KJC6	0	METK1_BOVIN S-adenosylmethionine synthetase isoform type-1 OS=Bos taurus GN=MAT1A PE=2 SV=1	17
CGI_10017255	Q61699	0	HS105_MOUSE Heat shock protein 105 kDa OS=Mus musculus GN=Hsph1 PE=1 SV=2	17
CGI_10011160	Q8R050	0	ERF3A_MOUSE Eukaryotic peptide chain release factor GTP-binding subunit ERF3A OS=Mus musculus GN=Gspt1 PE=1 SV=1	17
CGI_10013384	Q9JK81	1e-147	MYG1_MOUSE UPF0160 protein MYG1, mitochondrial OS=Mus musculus GN=Myg1 PE=2 SV=1	17
CGI_10008851	Q26630	3e-139	IDLC_STRPU 33 kDa inner dynein arm light chain, axonemal OS=Strongylocentrotus purpuratus PE=1 SV=1	17
CGI_10006353	Q70LM4	4e-137	LGRD_BREPA Linear gramicidin synthetase subunit D OS=Brevibacillus parabrevis GN=lgrD PE=1 SV=1	17
CGI_10026848	P41340	1e-120	ACT3_LIMPO Actin-3 OS=Limulus polyphemus PE=1 SV=1	17
CGI_10028291	Q28F51	3e-113	TADBP_XENTR TAR DNA-binding protein 43 OS=Xenopus tropicalis GN=tardbp PE=2 SV=1	17
CGI_10006422	Q0MQI7	1e-107	NDUV2_PONPY NADH dehydrogenase [ubiquinone] flavoprotein 2, mitochondrial OS=Pongo pygmaeus GN=NDUFV2 PE=2 SV=1	17
CGI_10021678	O93614	9e-106	GDS1A_XENLA Rap1 GTPase-GDP dissociation stimulator 1-A OS=Xenopus laevis GN=rap1gds1-A PE=1 SV=1	17
CGI_10011587	P54611	2e-103	VATE_DROME V-type proton ATPase subunit E OS=Drosophila melanogaster GN=Vha26 PE=1 SV=1	17
CGI_10023363	P59999	5e-101	ARPC4_MOUSE Actin-related protein 2/3 complex subunit 4 OS=Mus musculus GN=Arpc4 PE=1 SV=3	17
CGI_10006479	Q8STF0	1e-100	CALM_STRIE Calmodulin OS=Strongylocentrotus intermedius PE=2 SV=3	17
CGI_10018929	B5FYQ0	4e-99	ARL3_TAEGU ADP-ribosylation factor-like protein 3 OS=Taeniopygia guttata GN=ARL3 PE=2 SV=1	17
CGI_10027003	O73817	1e-97	PSB3_ONCMY Proteasome subunit beta type-3 OS=Oncorhynchus mykiss GN=psmb3 PE=2 SV=1	17
CGI_10003622	Q17QJ7	5e-90	P5CR2_BOVIN Pyrroline-5-carboxylate reductase 2 OS=Bos taurus GN=PYCR2 PE=2 SV=1	17
CGI_10027104	Q4R550	6e-89	SYCC_MACFA Cysteinyl-tRNA synthetase, cytoplasmic OS=Macaca fascicularis GN=CARS PE=2 SV=1	17
CGI_10010732	Q4V7T8	5e-88	ROP1L_XENLA Ropporin-1-like protein OS=Xenopus laevis GN=ropn1l PE=2 SV=1	17
CGI_10000595	P30050	2e-82	RL12_HUMAN 60S ribosomal protein L12 OS=Homo sapiens GN=RPL12 PE=1 SV=1	17
CGI_10012577	Q6SP97	6e-80	ENKUR_MOUSE Enkurin OS=Mus musculus GN=Enkur PE=1 SV=1	17
CGI_10015241	P55809	2e-79	SCOT1_HUMAN Succinyl-CoA:3-ketoacid-coenzyme A transferase 1, mitochondrial OS=Homo sapiens GN=OXCT1 PE=1 SV=1	17
CGI_10024554	P62282	3e-79	RS11_RAT 40S ribosomal protein S11 OS=Rattus norvegicus GN=Rps11 PE=1 SV=3	17
CGI_10019272	O95372	3e-76	LYPA2_HUMAN Acyl-protein thioesterase 2 OS=Homo sapiens GN=LYPLA2 PE=1 SV=1	17
CGI_10006248	Q5EAR5	5e-63	TRPT1_DANRE tRNA 2'-phosphotransferase 1 OS=Danio rerio GN=trpt1 PE=2 SV=2	17
CGI_10023578	Q91756	2e-53	GLRK_XENLA Glutamate receptor U1 OS=Xenopus laevis GN=kbp PE=2 SV=1	17
CGI_10008521	A2BFC9	4e-45	YI011_DANRE Uncharacterized protein FLJ46082 homolog OS=Danio rerio GN=si:ch211-215c18.4 PE=4 SV=1	17
CGI_10015124	Q8BGD9	4e-37	IF4B_MOUSE Eukaryotic translation initiation factor 4B OS=Mus musculus GN=Eif4b PE=1 SV=1	17
CGI_10010270	P54939	8e-29	TLN1_CHICK Talin-1 OS=Gallus gallus GN=TLN1 PE=1 SV=2	17
CGI_10022249	P52014	4e-27	CYP6_CAEEL Peptidyl-prolyl cis-trans isomerase 6 OS=Caenorhabditis elegans GN=cyn-6 PE=2 SV=1	17
CGI_10012796	P49013	5e-24	FBP3_STRPU Fibropellin-3 OS=Strongylocentrotus purpuratus GN=EGF3 PE=1 SV=1	17
CGI_10000096	Q9CRB6	4e-22	TPPP3_MOUSE Tubulin polymerization-promoting protein family member 3 OS=Mus musculus GN=Tppp3 PE=1 SV=1	17
CGI_10026220	Q49LS8	2e-17	XKR6_TETNG XK-related protein 6 OS=Tetraodon nigroviridis GN=xkr6 PE=2 SV=1	17
CGI_10012578	O42646	2e-11	UBC6_SCHPO Ubiquitin-conjugating enzyme E2 6 OS=Schizosaccharomyces pombe GN=ubc6 PE=2 SV=1	17
CGI_10003519				17
CGI_10007259				17
CGI_10007870				17
CGI_10015606				17
CGI_10022239	Q02391	0	GSLG1_CHICK Golgi apparatus protein 1 OS=Gallus gallus GN=GLG1 PE=1 SV=1	16
CGI_10019584	Q4R7L3	0	PRS6B_MACFA 26S protease regulatory subunit 6B OS=Macaca fascicularis GN=PSMC4 PE=2 SV=1	16
CGI_10001333	Q6P799	0	SYSC_RAT Seryl-tRNA synthetase, cytoplasmic OS=Rattus norvegicus GN=Sars PE=1 SV=3	16
CGI_10021673	P41340	0	ACT3_LIMPO Actin-3 OS=Limulus polyphemus PE=1 SV=1	16
CGI_10009641	P49696	0	SYVC_TAKRU Valyl-tRNA synthetase OS=Takifugu rubripes GN=vars PE=3 SV=1	16
CGI_10015222	P54814	0	PRS8_MANSE 26S protease regulatory subunit 8 OS=Manduca sexta PE=2 SV=1	16
CGI_10002226	P56701	0	PSMD2_BOVIN 26S proteasome non-ATPase regulatory subunit 2 OS=Bos taurus GN=PSMD2 PE=1 SV=2	16
CGI_10016201	Q16974	0	KPC1_APLCA Calcium-dependent protein kinase C OS=Aplysia californica GN=PRKC1 PE=1 SV=2	16
CGI_10020816	Q28653	0	2A5D_RABIT Serine/threonine-protein phosphatase 2A 56 kDa regulatory subunit delta isoform OS=Oryctolagus cuniculus GN=PPP2R5D PE=2 SV=1	16
CGI_10004936	Q5XH14	0	VATC1_XENLA V-type proton ATPase subunit C 1 OS=Xenopus laevis GN=atp6v1c1 PE=2 SV=1	16
CGI_10022882	Q6INN8	0	SAMH1_XENLA SAM domain and HD domain-containing protein 1 OS=Xenopus laevis GN=samhd1 PE=2 SV=2	16
CGI_10020318	Q9D180	0	YA046_MOUSE Uncharacterized protein ENSP00000361571 homolog OS=Mus musculus PE=2 SV=2	16
CGI_10011255	Q9Y345	0	SC6A5_HUMAN Sodium- and chloride-dependent glycine transporter 2 OS=Homo sapiens GN=SLC6A5 PE=1 SV=2	16
CGI_10015045	P50174	8e-175	THIL_RHIME Acetyl-CoA acetyltransferase OS=Rhizobium meliloti GN=phbA PE=3 SV=1	16
CGI_10006721	Q8BGF7	2e-169	PAN2_MOUSE PAB-dependent poly(A)-specific ribonuclease subunit 2 OS=Mus musculus GN=Pan2 PE=2 SV=1	16
CGI_10024279	Q9D0R2	7e-159	SYTC_MOUSE Threonyl-tRNA synthetase, cytoplasmic OS=Mus musculus GN=Tars PE=1 SV=2	16
CGI_10011558	P70195	4e-141	PSB7_MOUSE Proteasome subunit beta type-7 OS=Mus musculus GN=Psmb7 PE=1 SV=1	16
CGI_10004060	Q921X9	3e-131	PDIA5_MOUSE Protein disulfide-isomerase A5 OS=Mus musculus GN=Pdia5 PE=2 SV=1	16
CGI_10003481	Q5ZJN2	1e-127	RB11A_CHICK Ras-related protein Rab-11A OS=Gallus gallus GN=RAB11A PE=2 SV=1	16
CGI_10018525	P16152	3e-110	CBR1_HUMAN Carbonyl reductase [NADPH] 1 OS=Homo sapiens GN=CBR1 PE=1 SV=3	16
CGI_10020174	P0CM16	3e-85	.	16
CGI_10011576	A9C3P0	8e-73	MLEC_DANRE Malectin OS=Danio rerio GN=mlec PE=3 SV=1	16
CGI_10025479	Q9NQC3	9e-70	RTN4_HUMAN Reticulon-4 OS=Homo sapiens GN=RTN4 PE=1 SV=2	16
CGI_10010299	Q4FZY0	1e-68	EFHD2_RAT EF-hand domain-containing protein D2 OS=Rattus norvegicus GN=Efhd2 PE=1 SV=1	16
CGI_10013577	Q6ZN84	3e-64	CCD81_HUMAN Coiled-coil domain-containing protein 81 OS=Homo sapiens GN=CCDC81 PE=2 SV=2	16
CGI_10023950	P38552	8e-63	LEG4_RAT Galectin-4 OS=Rattus norvegicus GN=Lgals4 PE=1 SV=1	16
CGI_10027546	Q8K0U4	3e-61	HS12A_MOUSE Heat shock 70 kDa protein 12A OS=Mus musculus GN=Hspa12a PE=1 SV=1	16
CGI_10021849	C1C524	1e-52	.	16
CGI_10023895	P30352	1e-51	SFRS2_CHICK Splicing factor, arginine/serine-rich 2 OS=Gallus gallus GN=SFRS2 PE=2 SV=1	16
CGI_10023126	P0C8L6	9e-41	PHS_HYPDU Probable pterin-4-alpha-carbinolamine dehydratase OS=Hypsibius dujardini GN=Pcd PE=3 SV=1	16
CGI_10002628	P62309	2e-38	RUXG_MOUSE Small nuclear ribonucleoprotein G OS=Mus musculus GN=Snrpg PE=1 SV=1	16
CGI_10025949	Q99MU5	2e-33	SPAT6_RAT Spermatogenesis-associated protein 6 OS=Rattus norvegicus GN=Spata6 PE=2 SV=2	16
CGI_10022743	A2Q9L0	2e-25	CCR4_ASPNC Glucose-repressible alcohol dehydrogenase transcriptional effector OS=Aspergillus niger (strain CBS 513.88 / FGSC A1513) GN=ccr4 PE=3 SV=1	16
CGI_10011296	P02599	3e-20	CALM_DICDI Calmodulin OS=Dictyostelium discoideum GN=calA PE=1 SV=3	16
CGI_10025135	Q2FXL6	1e-10	Y1819_STAA8 Putative universal stress protein SAOUHSC_01819 OS=Staphylococcus aureus (strain NCTC 8325) GN=SAOUHSC_01819 PE=3 SV=1	16
CGI_10010629				16
CGI_10004678				16
CGI_10027903				16
CGI_10002332				16
CGI_10012106				16
CGI_10018259	P05370	0	G6PD_RAT Glucose-6-phosphate 1-dehydrogenase OS=Rattus norvegicus GN=G6pdx PE=1 SV=3	15
CGI_10009616	Q5R5P3	0	THNS1_PONAB Threonine synthase-like 1 OS=Pongo abelii GN=THNSL1 PE=2 SV=1	15
CGI_10020015	Q9C0G6	0	DYH6_HUMAN Dynein heavy chain 6, axonemal OS=Homo sapiens GN=DNAH6 PE=1 SV=3	15
CGI_10017753	O17320	0	ACT_CRAGI Actin OS=Crassostrea gigas PE=2 SV=1	15
CGI_10003299	O19015	0	BGAL_FELCA Beta-galactosidase OS=Felis catus GN=GLB1 PE=2 SV=1	15
CGI_10015959	P02469	0	LAMB1_MOUSE Laminin subunit beta-1 OS=Mus musculus GN=Lamb1-1 PE=1 SV=2	15
CGI_10003535	P12370	0	KAPC_DROME cAMP-dependent protein kinase catalytic subunit OS=Drosophila melanogaster GN=Pka-C1 PE=1 SV=3	15
CGI_10015552	Q5W041	0	ARMC3_HUMAN Armadillo repeat-containing protein 3 OS=Homo sapiens GN=ARMC3 PE=2 SV=2	15
CGI_10008557	Q62077	0	PLCG1_MOUSE 1-phosphatidylinositol-4,5-bisphosphate phosphodiesterase gamma-1 OS=Mus musculus GN=Plcg1 PE=1 SV=2	15
CGI_10010150	Q6PFQ2	0	EIF3C_DANRE Eukaryotic translation initiation factor 3 subunit C OS=Danio rerio GN=eif3c PE=1 SV=1	15
CGI_10026535	Q78PY7	0	SND1_MOUSE Staphylococcal nuclease domain-containing protein 1 OS=Mus musculus GN=Snd1 PE=1 SV=1	15
CGI_10017921	Q8TE73	0	DYH5_HUMAN Dynein heavy chain 5, axonemal OS=Homo sapiens GN=DNAH5 PE=1 SV=3	15
CGI_10019470	Q9DE27	0	RUVB2_XENLA RuvB-like 2 OS=Xenopus laevis GN=ruvbl2 PE=2 SV=1	15
CGI_10024074	P13010	2e-176	KU86_HUMAN ATP-dependent DNA helicase 2 subunit 2 OS=Homo sapiens GN=XRCC5 PE=1 SV=3	15
CGI_10017094	Q9NQU5	3e-168	PAK6_HUMAN Serine/threonine-protein kinase PAK 6 OS=Homo sapiens GN=PAK6 PE=1 SV=1	15
CGI_10016432	Q9H9B4	1e-157	SFXN1_HUMAN Sideroflexin-1 OS=Homo sapiens GN=SFXN1 PE=1 SV=4	15
CGI_10000994	P95896	3e-145	AMID_SULSO Amidase OS=Sulfolobus solfataricus GN=SSO2122 PE=1 SV=1	15
CGI_10027360	Q5BJ68	8e-144	NB5R2_XENTR NADH-cytochrome b5 reductase 2 OS=Xenopus tropicalis GN=cyb5r2 PE=2 SV=1	15
CGI_10011875	O75521	1e-135	PECI_HUMAN Peroxisomal 3,2-trans-enoyl-CoA isomerase OS=Homo sapiens GN=PECI PE=1 SV=4	15
CGI_10020921	O93327	2e-131	H2AY_CHICK Core histone macro-H2A.1 OS=Gallus gallus GN=H2AFY PE=1 SV=3	15
CGI_10022820	O61231	5e-130	RL10_DROME 60S ribosomal protein L10 OS=Drosophila melanogaster GN=Qm PE=2 SV=1	15
CGI_10024846	Q9JI92	2e-109	SDCB1_RAT Syntenin-1 OS=Rattus norvegicus GN=Sdcbp PE=1 SV=1	15
CGI_10021264	P22127	9e-109	RAB10_DISOM Ras-related protein Rab-10 OS=Discopyge ommata PE=2 SV=1	15
CGI_10010550	Q08DB5	2e-107	STX5_BOVIN Syntaxin-5 OS=Bos taurus GN=STX5 PE=2 SV=1	15
CGI_10023521	P13280	2e-104	GLYG_RABIT Glycogenin-1 OS=Oryctolagus cuniculus GN=GYG1 PE=1 SV=3	15
CGI_10023706	P79761	4e-99	CP1A5_CHICK Cytochrome P450 1A5 OS=Gallus gallus GN=CYP1A5 PE=2 SV=1	15
CGI_10026893	A4IFD0	2e-97	KAD5_BOVIN Adenylate kinase isoenzyme 5 OS=Bos taurus GN=Ak5 PE=2 SV=1	15
CGI_10006952	Q9UJU6	9e-95	DBNL_HUMAN Drebrin-like protein OS=Homo sapiens GN=DBNL PE=1 SV=1	15
CGI_10003139	Q6GL89	2e-85	IF2A_XENTR Eukaryotic translation initiation factor 2 subunit 1 OS=Xenopus tropicalis GN=eif2s1 PE=2 SV=1	15
CGI_10017486	P68037	1e-78	UB2L3_MOUSE Ubiquitin-conjugating enzyme E2 L3 OS=Mus musculus GN=Ube2l3 PE=2 SV=1	15
CGI_10000147	P46778	5e-76	RL21_HUMAN 60S ribosomal protein L21 OS=Homo sapiens GN=RPL21 PE=1 SV=2	15
CGI_10022095	P14866	4e-74	HNRPL_HUMAN Heterogeneous nuclear ribonucleoprotein L OS=Homo sapiens GN=HNRNPL PE=1 SV=2	15
CGI_10023785	Q9V535	6e-70	RBM8A_DROME RNA-binding protein 8A OS=Drosophila melanogaster GN=tsu PE=1 SV=1	15
CGI_10015471	Q94517	1e-69	HDAC1_DROME Histone deacetylase Rpd3 OS=Drosophila melanogaster GN=Rpd3 PE=1 SV=2	15
CGI_10007986	P27085	5e-66	RS26_OCTVU 40S ribosomal protein S26 OS=Octopus vulgaris GN=RPS26 PE=2 SV=1	15
CGI_10004950	O75689	3e-54	ADAP1_HUMAN Arf-GAP with dual PH domain-containing protein 1 OS=Homo sapiens GN=ADAP1 PE=1 SV=2	15
CGI_10018703	P62315	2e-45	SMD1_MOUSE Small nuclear ribonucleoprotein Sm D1 OS=Mus musculus GN=Snrpd1 PE=2 SV=1	15
CGI_10011551	O16025	6e-40	AOSL_PLEHO Allene oxide synthase-lipoxygenase protein OS=Plexaura homomalla PE=1 SV=1	15
CGI_10018531	Q9PU58	2e-32	NIPS2_DANRE Protein NipSnap homolog 2 OS=Danio rerio GN=gbas PE=2 SV=2	15
CGI_10017615	Q3T0C9	2e-26	SYJ2B_BOVIN Synaptojanin-2-binding protein OS=Bos taurus GN=SYNJ2BP PE=2 SV=1	15
CGI_10011751	Q9UKM9	2e-26	RALY_HUMAN RNA-binding protein Raly OS=Homo sapiens GN=RALY PE=1 SV=1	15
CGI_10019857	P52503	3e-26	NDUS6_MOUSE NADH dehydrogenase [ubiquinone] iron-sulfur protein 6, mitochondrial OS=Mus musculus GN=Ndufs6 PE=1 SV=2	15
CGI_10000867	Q2YDM5	5e-20	TEPP_BOVIN Testis, prostate and placenta-expressed protein OS=Bos taurus GN=TEPP PE=2 SV=1	15
CGI_10028828	Q9UGT4	6e-19	SUSD2_HUMAN Sushi domain-containing protein 2 OS=Homo sapiens GN=SUSD2 PE=1 SV=1	15
CGI_10008477	O13008	1e-18	FABPH_ONCMY Fatty acid-binding protein, heart OS=Oncorhynchus mykiss GN=fabp3 PE=2 SV=3	15
CGI_10012585	Q6GM59	2e-18	MOT12_XENLA Monocarboxylate transporter 12 OS=Xenopus laevis GN=slc16a12 PE=2 SV=1	15
CGI_10026636	O60262	8e-17	GBG7_HUMAN Guanine nucleotide-binding protein G(I)/G(S)/G(O) subunit gamma-7 OS=Homo sapiens GN=GNG7 PE=1 SV=1	15
CGI_10011204	Q09139	6e-13	FABP7_BOVIN Fatty acid-binding protein, brain OS=Bos taurus GN=FABP7 PE=1 SV=2	15
CGI_10004063				15
CGI_10010434				15
CGI_10012399				15
CGI_10007637				15
CGI_10024352				15
CGI_10027073				15
CGI_10012094	O97593	0	SMC1A_BOVIN Structural maintenance of chromosomes protein 1A OS=Bos taurus GN=SMC1A PE=1 SV=1	14
CGI_10018517	Q0V9R4	0	.	14
CGI_10007643	Q3THS6	0	METK2_MOUSE S-adenosylmethionine synthetase isoform type-2 OS=Mus musculus GN=Mat2a PE=2 SV=2	14
CGI_10016018	Q6NV04	0	ILVBL_DANRE Acetolactate synthase-like protein OS=Danio rerio GN=ilvbl PE=2 SV=1	14
CGI_10017011	Q9D8W5	0	PSD12_MOUSE 26S proteasome non-ATPase regulatory subunit 12 OS=Mus musculus GN=Psmd12 PE=2 SV=3	14
CGI_10018067	Q01240	3e-170	NF60_LOLPE 60 kDa neurofilament protein OS=Loligo pealeii PE=2 SV=1	14
CGI_10010003	Q5ZLT7	4e-163	BZW1_CHICK Basic leucine zipper and W2 domain-containing protein 1 OS=Gallus gallus GN=BZW1 PE=2 SV=1	14
CGI_10012565	Q9Y6F1	5e-155	PARP3_HUMAN Poly [ADP-ribose] polymerase 3 OS=Homo sapiens GN=PARP3 PE=1 SV=3	14
CGI_10024965	Q9GLK0	4e-154	TGM1_CANFA Protein-glutamine gamma-glutamyltransferase K OS=Canis familiaris GN=TGM1 PE=2 SV=1	14
CGI_10025955	P23913	1e-153	LBR_CHICK Lamin-B receptor OS=Gallus gallus GN=LBR PE=2 SV=1	14
CGI_10027501	P31029	3e-153	SPYA_CALJA Serine--pyruvate aminotransferase, mitochondrial OS=Callithrix jacchus GN=AGXT PE=2 SV=1	14
CGI_10019443	Q58DU5	3e-142	PSA3_BOVIN Proteasome subunit alpha type-3 OS=Bos taurus GN=PSMA3 PE=1 SV=3	14
CGI_10027566	Q05974	8e-132	RAB1A_LYMST Ras-related protein Rab-1A OS=Lymnaea stagnalis GN=RAB1A PE=2 SV=1	14
CGI_10021236	P54727	9e-124	RD23B_HUMAN UV excision repair protein RAD23 homolog B OS=Homo sapiens GN=RAD23B PE=1 SV=1	14
CGI_10012168	A7SLW1	1e-119	BCAT_NEMVE Branched-chain-amino-acid aminotransferase OS=Nematostella vectensis GN=v1g246094 PE=3 SV=1	14
CGI_10014726	Q2KI24	9e-112	MTHSD_BOVIN Methenyltetrahydrofolate synthetase domain-containing protein OS=Bos taurus GN=MTHFSD PE=2 SV=1	14
CGI_10015507	P24604	1e-110	TEC_MOUSE Tyrosine-protein kinase Tec OS=Mus musculus GN=Tec PE=1 SV=2	14
CGI_10005386	Q08BI9	1e-101	C109A_DANRE Coiled-coil domain-containing protein 109A OS=Danio rerio GN=ccdc109a PE=2 SV=1	14
CGI_10021165	P12001	2e-92	RL18_RAT 60S ribosomal protein L18 OS=Rattus norvegicus GN=Rpl18 PE=2 SV=2	14
CGI_10003651	Q3TNH5	1e-87	F172A_MOUSE UPF0528 protein FAM172A OS=Mus musculus GN=Fam172a PE=2 SV=2	14
CGI_10014956	P54353	1e-66	DOD_DROME Protein dodo OS=Drosophila melanogaster GN=dod PE=1 SV=3	14
CGI_10027448	Q9Y4B6	5e-66	VPRBP_HUMAN Protein VPRBP OS=Homo sapiens GN=VPRBP PE=1 SV=3	14
CGI_10004402	C9JJ37	3e-64	.	14
CGI_10013119	C3ZAH2	3e-61	.	14
CGI_10016425	P13108	3e-59	CP2D4_RAT Cytochrome P450 2D4 OS=Rattus norvegicus GN=Cyp2d4 PE=2 SV=2	14
CGI_10018216	O35900	3e-59	LSM2_MOUSE U6 snRNA-associated Sm-like protein LSm2 OS=Mus musculus GN=Lsm2 PE=2 SV=1	14
CGI_10014543	Q5M8Z0	7e-48	BHMT1_XENTR Betaine--homocysteine S-methyltransferase 1 OS=Xenopus tropicalis GN=bhmt PE=2 SV=1	14
CGI_10004554	Q9DFQ7	5e-41	RL24_GILMI 60S ribosomal protein L24 OS=Gillichthys mirabilis GN=rpl24 PE=2 SV=2	14
CGI_10008200	A7RR34	3e-31	U740_NEMVE UPF0740 protein v1g200856 OS=Nematostella vectensis GN=v1g200856 PE=3 SV=1	14
CGI_10014226	P77735	4e-29	YAJO_ECOLI Uncharacterized oxidoreductase yajO OS=Escherichia coli (strain K12) GN=yajO PE=3 SV=2	14
CGI_10020847	Q91W63	1e-26	NRK1_MOUSE Nicotinamide riboside kinase 1 OS=Mus musculus GN=Nrk1 PE=2 SV=1	14
CGI_10009100	Q6MG64	2e-26	G7C_RAT Protein G7c OS=Rattus norvegicus GN=G7c PE=2 SV=1	14
CGI_10012919	O94581	1e-25	COX12_SCHPO Cytochrome c oxidase subunit 6B OS=Schizosaccharomyces pombe GN=cox12 PE=2 SV=2	14
CGI_10015679	Q9M0X9	3e-21	4CLL7_ARATH 4-coumarate--CoA ligase-like 7 OS=Arabidopsis thaliana GN=4CLL7 PE=1 SV=1	14
CGI_10021857	Q8WWB3	1e-19	DYDC1_HUMAN DPY30 domain-containing protein 1 OS=Homo sapiens GN=DYDC1 PE=1 SV=1	14
CGI_10003950	Q58588	6e-17	Y1187_METJA Uncharacterized protein MJ1187 OS=Methanocaldococcus jannaschii GN=MJ1187 PE=1 SV=1	14
CGI_10004733				14
CGI_10014945				14
CGI_10004755				14
CGI_10027362				14
CGI_10013959				14
CGI_10010714	Q3B8Q2	0	IF4A3_RAT Eukaryotic initiation factor 4A-III OS=Rattus norvegicus GN=Eif4a3 PE=1 SV=1	13
CGI_10024572	O17320	0	ACT_CRAGI Actin OS=Crassostrea gigas PE=2 SV=1	13
CGI_10026479	O62703	0	CTBL1_BOVIN Beta-catenin-like protein 1 OS=Bos taurus GN=CTNNBL1 PE=2 SV=3	13
CGI_10009680	P21868	0	CSK21_CHICK Casein kinase II subunit alpha OS=Gallus gallus GN=CSNK2A1 PE=2 SV=1	13
CGI_10003308	P49139	0	MAPK2_RABIT MAP kinase-activated protein kinase 2 (Fragments) OS=Oryctolagus cuniculus GN=MAPKAPK2 PE=1 SV=1	13
CGI_10020236	Q62261	0	SPTB2_MOUSE Spectrin beta chain, brain 1 OS=Mus musculus GN=Sptbn1 PE=1 SV=2	13
CGI_10009967	Q9MYM4	0	LYAG_BOVIN Lysosomal alpha-glucosidase OS=Bos taurus GN=GAA PE=2 SV=1	13
CGI_10027124	O00567	3e-166	NOP56_HUMAN Nucleolar protein 56 OS=Homo sapiens GN=NOP56 PE=1 SV=4	13
CGI_10010410	P21912	2e-151	DHSB_HUMAN Succinate dehydrogenase [ubiquinone] iron-sulfur subunit, mitochondrial OS=Homo sapiens GN=SDHB PE=1 SV=3	13
CGI_10027308	Q5SSM3	2e-139	RICH2_MOUSE Rho GTPase-activating protein RICH2 OS=Mus musculus GN=Rich2 PE=2 SV=1	13
CGI_10010021	Q9WTP6	4e-116	KAD2_MOUSE Adenylate kinase 2, mitochondrial OS=Mus musculus GN=Ak2 PE=1 SV=5	13
CGI_10014701	Q7TP17	5e-114	U2AF4_RAT Splicing factor U2AF 26 kDa subunit OS=Rattus norvegicus GN=U2af1l4 PE=2 SV=1	13
CGI_10007579	Q7ZW25	7e-112	CHM2A_DANRE Charged multivesicular body protein 2a OS=Danio rerio GN=chmp2a PE=2 SV=1	13
CGI_10016808	A2ASS6	4e-107	TITIN_MOUSE Titin OS=Mus musculus GN=Ttn PE=1 SV=1	13
CGI_10021162	P56597	1e-105	NDK5_HUMAN Nucleoside diphosphate kinase homolog 5 OS=Homo sapiens GN=NME5 PE=1 SV=1	13
CGI_10000893	Q921X9	3e-102	PDIA5_MOUSE Protein disulfide-isomerase A5 OS=Mus musculus GN=Pdia5 PE=2 SV=1	13
CGI_10016815	E1BNQ4	2e-98	.	13
CGI_10015695	Q16943	3e-94	VP33_APLCA Vesicle-associated membrane protein/synaptobrevin-binding protein OS=Aplysia californica PE=2 SV=1	13
CGI_10003157	Q6DF67	6e-82	ISOC2_XENTR Isochorismatase domain-containing protein 2, mitochondrial OS=Xenopus tropicalis GN=isoc2 PE=2 SV=1	13
CGI_10006359	Q96MM6	8e-77	HS12B_HUMAN Heat shock 70 kDa protein 12B OS=Homo sapiens GN=HSPA12B PE=1 SV=2	13
CGI_10018567	Q5E946	4e-67	PARK7_BOVIN Protein DJ-1 OS=Bos taurus GN=PARK7 PE=2 SV=1	13
CGI_10020978	Q5BK63	6e-65	NDUA9_RAT NADH dehydrogenase [ubiquinone] 1 alpha subcomplex subunit 9, mitochondrial (Fragment) OS=Rattus norvegicus GN=Ndufa9 PE=1 SV=1	13
CGI_10028470	Q61686	1e-60	CBX5_MOUSE Chromobox protein homolog 5 OS=Mus musculus GN=Cbx5 PE=1 SV=1	13
CGI_10012063	Q9V3P6	5e-55	PSMD1_DROME 26S proteasome non-ATPase regulatory subunit 1 OS=Drosophila melanogaster GN=Rpn2 PE=1 SV=1	13
CGI_10023709	P86179	1e-40	CSL3_ONCKE L-rhamnose-binding lectin CSL3 OS=Oncorhynchus keta PE=1 SV=1	13
CGI_10003923	Q95V84	6e-39	RL38_BRABE 60S ribosomal protein L38 OS=Branchiostoma belcheri GN=RPL38 PE=3 SV=1	13
CGI_10024361	Q6PD03	5e-38	2A5A_MOUSE Serine/threonine-protein phosphatase 2A 56 kDa regulatory subunit alpha isoform OS=Mus musculus GN=Ppp2r5a PE=1 SV=1	13
CGI_10001106	Q4PM47	1e-27	RS29_IXOSC 40S ribosomal protein S29 OS=Ixodes scapularis GN=RpS29 PE=3 SV=1	13
CGI_10012006	Q6P4Z2	1e-22	CO2A1_XENTR Collagen alpha-1(II) chain OS=Xenopus tropicalis GN=col2a1 PE=2 SV=1	13
CGI_10000235	Q3T168	4e-18	CYBP_BOVIN Calcyclin-binding protein OS=Bos taurus GN=CACYBP PE=2 SV=1	13
CGI_10001846	Q5YW75	4e-14	ECTD_NOCFA Ectoine hydroxylase OS=Nocardia farcinica GN=ectD PE=3 SV=1	13
CGI_10013122	O70277	9e-12	TRIM3_RAT Tripartite motif-containing protein 3 OS=Rattus norvegicus GN=Trim3 PE=1 SV=1	13
CGI_10001832				13
CGI_10002631				13
CGI_10026433				13
CGI_10028902				13
CGI_10009847				13
CGI_10021273				13
CGI_10020454	Q6IR74	0	CTL1_XENLA Choline transporter-like protein 1 OS=Xenopus laevis GN=slc44a1 PE=2 SV=2	12
CGI_10017186	P28668	0	SYEP_DROME Bifunctional aminoacyl-tRNA synthetase OS=Drosophila melanogaster GN=Aats-glupro PE=1 SV=2	12
CGI_10022553	Q8K2G4	0	BBS7_MOUSE Bardet-Biedl syndrome 7 protein homolog OS=Mus musculus GN=Bbs7 PE=2 SV=1	12
CGI_10021005	P47791	0	GSHR_MOUSE Glutathione reductase, mitochondrial OS=Mus musculus GN=Gsr PE=2 SV=3	12
CGI_10012370	P53356	0	HTK16_HYDAT Tyrosine-protein kinase HTK16 OS=Hydra attenuata GN=HTK16 PE=2 SV=1	12
CGI_10020942	Q15459	0	SF3A1_HUMAN Splicing factor 3 subunit 1 OS=Homo sapiens GN=SF3A1 PE=1 SV=1	12
CGI_10012557	Q5F499	0	OPA1_CHICK Dynamin-like 120 kDa protein, mitochondrial OS=Gallus gallus GN=OPA1 PE=2 SV=1	12
CGI_10023524	Q5ZL57	0	COPD_CHICK Coatomer subunit delta OS=Gallus gallus GN=ARCN1 PE=2 SV=1	12
CGI_10027858	Q7SZE5	0	SC23A_DANRE Protein transport protein Sec23A OS=Danio rerio GN=sec23a PE=2 SV=1	12
CGI_10009575	Q7Z6Z7	0	HUWE1_HUMAN E3 ubiquitin-protein ligase HUWE1 OS=Homo sapiens GN=HUWE1 PE=1 SV=3	12
CGI_10005537	Q805F9	0	DDB1_CHICK DNA damage-binding protein 1 OS=Gallus gallus GN=DDB1 PE=2 SV=1	12
CGI_10003145	Q8NDM7	0	CJ079_HUMAN WD repeat-containing protein C10orf79 OS=Homo sapiens GN=C10orf79 PE=2 SV=2	12
CGI_10022732	Q964E0	0	ACTC_BIOTE Actin, cytoplasmic OS=Biomphalaria tenagophila PE=3 SV=1	12
CGI_10011753	Q9WUA2	0	SYFB_MOUSE Phenylalanyl-tRNA synthetase beta chain OS=Mus musculus GN=Farsb PE=2 SV=1	12
CGI_10011808	Q96AC1	4e-175	FERM2_HUMAN Fermitin family homolog 2 OS=Homo sapiens GN=FERMT2 PE=1 SV=1	12
CGI_10006533	O60749	4e-166	SNX2_HUMAN Sorting nexin-2 OS=Homo sapiens GN=SNX2 PE=1 SV=2	12
CGI_10009977	Q5R686	3e-150	CLIP3_PONAB CAP-Gly domain-containing linker protein 3 OS=Pongo abelii GN=CLIP3 PE=2 SV=1	12
CGI_10003086	Q5U2Z3	7e-138	NP1L4_RAT Nucleosome assembly protein 1-like 4 OS=Rattus norvegicus GN=Nap1l4 PE=2 SV=1	12
CGI_10018089	P61294	9e-129	RAB6B_MOUSE Ras-related protein Rab-6B OS=Mus musculus GN=Rab6b PE=2 SV=1	12
CGI_10006213	O88746	3e-128	TOM1_MOUSE Target of Myb protein 1 OS=Mus musculus GN=Tom1 PE=1 SV=1	12
CGI_10008613	Q5ZM35	3e-123	TWF2_CHICK Twinfilin-2 OS=Gallus gallus GN=TWF2 PE=2 SV=1	12
CGI_10004560	Q8NBX0	5e-108	SCPDH_HUMAN Probable saccharopine dehydrogenase OS=Homo sapiens GN=SCCPDH PE=1 SV=1	12
CGI_10007134	Q5U316	3e-107	RAB35_RAT Ras-related protein Rab-35 OS=Rattus norvegicus GN=Rab35 PE=2 SV=1	12
CGI_10015410	Q9CZJ2	1e-103	HS12B_MOUSE Heat shock 70 kDa protein 12B OS=Mus musculus GN=Hspa12b PE=1 SV=1	12
CGI_10013691	Q9VI75	8e-98	PICA_DROME Phosphatidylinositol-binding clathrin assembly protein LAP OS=Drosophila melanogaster GN=lap PE=1 SV=3	12
CGI_10014212	Q3UGF1	1e-85	WDR19_MOUSE WD repeat-containing protein 19 OS=Mus musculus GN=Wdr19 PE=2 SV=1	12
CGI_10002289	Q9Y490	3e-76	TLN1_HUMAN Talin-1 OS=Homo sapiens GN=TLN1 PE=1 SV=3	12
CGI_10026252	Q5R452	2e-61	SAFB1_PONAB Scaffold attachment factor B1 OS=Pongo abelii GN=SAFB PE=2 SV=1	12
CGI_10023822	Q6DCZ7	5e-61	FBP1L_XENLA Formin-binding protein 1-like OS=Xenopus laevis GN=fnbp1l PE=1 SV=1	12
CGI_10010632	Q2TA49	2e-57	VASP_BOVIN Vasodilator-stimulated phosphoprotein OS=Bos taurus GN=VASP PE=2 SV=3	12
CGI_10004513	Q9UBV8	3e-57	PEF1_HUMAN Peflin OS=Homo sapiens GN=PEF1 PE=1 SV=1	12
CGI_10005346	Q6BP84	7e-45	FKBP2_DEBHA FK506-binding protein 2 OS=Debaryomyces hansenii GN=FPR2 PE=3 SV=2	12
CGI_10025028	Q7ZV80	2e-36	SPF30_DANRE Survival of motor neuron-related-splicing factor 30 OS=Danio rerio GN=smndc1 PE=2 SV=1	12
CGI_10006487	Q9D1E6	4e-35	TBCB_MOUSE Tubulin-folding cofactor B OS=Mus musculus GN=Tbcb PE=1 SV=2	12
CGI_10005609	Q95230	4e-30	SP17_PAPHA Sperm surface protein Sp17 OS=Papio hamadryas GN=SPA17 PE=2 SV=1	12
CGI_10023678	Q5PQN4	3e-23	MDM1_RAT Nuclear protein MDM1 OS=Rattus norvegicus GN=Mdm1 PE=2 SV=2	12
CGI_10025868	A0FGR8	1e-22	ESYT2_HUMAN Extended synaptotagmin-2 OS=Homo sapiens GN=ESYT2 PE=1 SV=1	12
CGI_10005862	Q80TS3	9e-17	LPHN3_MOUSE Latrophilin-3 OS=Mus musculus GN=Lphn3 PE=1 SV=3	12
CGI_10009846	P19600	1e-15	HNRPC_XENLA Heterogeneous nuclear ribonucleoprotein C OS=Xenopus laevis GN=hnrnpc PE=2 SV=1	12
CGI_10020631	P79081	6e-15	ATS1_SCHPO N-acetyltransferase ats1 OS=Schizosaccharomyces pombe GN=ats1 PE=2 SV=1	12
CGI_10004161	Q8BG32	6e-13	PSD11_MOUSE 26S proteasome non-ATPase regulatory subunit 11 OS=Mus musculus GN=Psmd11 PE=1 SV=3	12
CGI_10026300				12
CGI_10009310	P49432	0	ODPB_RAT Pyruvate dehydrogenase E1 component subunit beta, mitochondrial OS=Rattus norvegicus GN=Pdhb PE=1 SV=2	11
CGI_10008828	O15484	0	CAN5_HUMAN Calpain-5 OS=Homo sapiens GN=CAPN5 PE=2 SV=2	11
CGI_10010244	Q29RQ3	0	.	11
CGI_10017830	P35559	0	IDE_RAT Insulin-degrading enzyme OS=Rattus norvegicus GN=Ide PE=1 SV=1	11
CGI_10007216	P56399	0	UBP5_MOUSE Ubiquitin carboxyl-terminal hydrolase 5 OS=Mus musculus GN=Usp5 PE=1 SV=1	11
CGI_10025935	P62716	0	PP2AB_RAT Serine/threonine-protein phosphatase 2A catalytic subunit beta isoform OS=Rattus norvegicus GN=Ppp2cb PE=2 SV=1	11
CGI_10009921	Q0V9S9	0	CC135_XENTR Coiled-coil domain-containing protein 135 OS=Xenopus tropicalis GN=ccdc135 PE=2 SV=1	11
CGI_10024811	Q5F3X8	0	SC31A_CHICK Protein transport protein Sec31A OS=Gallus gallus GN=SEC31A PE=2 SV=1	11
CGI_10020764	Q5I085	0	PP1B_XENTR Serine/threonine-protein phosphatase PP1-beta catalytic subunit OS=Xenopus tropicalis GN=ppp1cb PE=2 SV=1	11
CGI_10027171	Q6DKB0	0	5NTC_XENLA Cytosolic purine 5'-nucleotidase OS=Xenopus laevis GN=nt5c2 PE=2 SV=1	11
CGI_10019526	Q8TBY9	0	WDR66_HUMAN WD repeat-containing protein 66 OS=Homo sapiens GN=WDR66 PE=1 SV=1	11
CGI_10004932	Q93008	0	USP9X_HUMAN Probable ubiquitin carboxyl-terminal hydrolase FAF-X OS=Homo sapiens GN=USP9X PE=1 SV=2	11
CGI_10013678	Q9UM54	0	MYO6_HUMAN Myosin-VI OS=Homo sapiens GN=MYO6 PE=1 SV=4	11
CGI_10013046	Q9VF87	0	CYFIP_DROME Cytoplasmic FMR1-interacting protein OS=Drosophila melanogaster GN=Sra-1 PE=1 SV=1	11
CGI_10026385	Q8R059	7e-172	GALE_MOUSE UDP-glucose 4-epimerase OS=Mus musculus GN=Gale PE=2 SV=1	11
CGI_10007935	P41241	8e-171	CSK_MOUSE Tyrosine-protein kinase CSK OS=Mus musculus GN=Csk PE=1 SV=1	11
CGI_10026671	Q9VWP4	1e-158	SUOX_DROME Probable sulfite oxidase, mitochondrial OS=Drosophila melanogaster GN=CG7280 PE=2 SV=1	11
CGI_10003541	Q99KJ8	6e-122	DCTN2_MOUSE Dynactin subunit 2 OS=Mus musculus GN=Dctn2 PE=1 SV=3	11
CGI_10003556	Q5HZV9	2e-117	PP1R7_RAT Protein phosphatase 1 regulatory subunit 7 OS=Rattus norvegicus GN=Ppp1r7 PE=1 SV=1	11
CGI_10005387	Q5U305	3e-116	ERD22_RAT ER lumen protein retaining receptor 2 OS=Rattus norvegicus GN=Kdelr2 PE=2 SV=1	11
CGI_10027842	P27674	4e-109	GTR1_BOVIN Solute carrier family 2, facilitated glucose transporter member 1 OS=Bos taurus GN=SLC2A1 PE=2 SV=1	11
CGI_10014073	Q3SZJ4	2e-103	PTGR1_BOVIN Prostaglandin reductase 1 OS=Bos taurus GN=PTGR1 PE=2 SV=1	11
CGI_10022646	Q24292	9e-100	DS_DROME Protein dachsous OS=Drosophila melanogaster GN=ds PE=1 SV=3	11
CGI_10005086	Q5R9L3	3e-99	G3BP2_PONAB Ras GTPase-activating protein-binding protein 2 OS=Pongo abelii GN=G3BP2 PE=2 SV=1	11
CGI_10002168	Q6AY40	6e-95	JMJD8_RAT JmjC domain-containing protein 8 OS=Rattus norvegicus GN=Jmjd8 PE=2 SV=2	11
CGI_10019926	P57784	2e-80	RU2A_MOUSE U2 small nuclear ribonucleoprotein A' OS=Mus musculus GN=Snrpa1 PE=1 SV=2	11
CGI_10025647	Q8ND56	4e-76	LS14A_HUMAN Protein LSM14 homolog A OS=Homo sapiens GN=LSM14A PE=1 SV=3	11
CGI_10022453	Q9VEX9	5e-64	SAP18_DROME Histone deacetylase complex subunit SAP18 OS=Drosophila melanogaster GN=Bin1 PE=1 SV=1	11
CGI_10018606	Q6DID3	1e-62	.	11
CGI_10000611	Q9CPW4	3e-49	ARPC5_MOUSE Actin-related protein 2/3 complex subunit 5 OS=Mus musculus GN=Arpc5 PE=2 SV=3	11
CGI_10016304	Q9DGQ7	3e-41	CDC37_TETFL Hsp90 co-chaperone Cdc37 OS=Tetraodon fluviatilis GN=cdc37 PE=3 SV=1	11
CGI_10009905	O76537	6e-41	PGRP_TRINI Peptidoglycan recognition protein OS=Trichoplusia ni GN=PGRP PE=1 SV=1	11
CGI_10017169	Q5R6P6	8e-41	GMFB_PONAB Glia maturation factor beta OS=Pongo abelii GN=GMFB PE=2 SV=3	11
CGI_10002361	P08011	1e-39	MGST1_RAT Microsomal glutathione S-transferase 1 OS=Rattus norvegicus GN=Mgst1 PE=1 SV=3	11
CGI_10005388	P50238	2e-39	CRIP1_HUMAN Cysteine-rich protein 1 OS=Homo sapiens GN=CRIP1 PE=1 SV=3	11
CGI_10018366	Q8ISN9	7e-33	RS25_BRABE 40S ribosomal protein S25 OS=Branchiostoma belcheri GN=RPS25 PE=2 SV=1	11
CGI_10003857	O76387	7e-31	PTH2_CAEEL Probable peptidyl-tRNA hydrolase 2 OS=Caenorhabditis elegans GN=C24G6.8 PE=2 SV=1	11
CGI_10013261	Q8I030	4e-26	CYTB_PANTR Cystatin-B OS=Pan troglodytes GN=CSTB PE=3 SV=1	11
CGI_10008160	Q25117	7e-18	ATPB_HEMPU ATP synthase subunit beta, mitochondrial OS=Hemicentrotus pulcherrimus PE=2 SV=1	11
CGI_10001531	P49221	9e-16	TGM4_HUMAN Protein-glutamine gamma-glutamyltransferase 4 OS=Homo sapiens GN=TGM4 PE=1 SV=2	11
CGI_10022382				11
CGI_10005976				11
CGI_10014616				11
CGI_10026128				11
CGI_10024026				11
CGI_10025210				11
CGI_10024980				11
CGI_10008340				11
CGI_10013145				11
CGI_10008443	Q6GN02	0	THILB_XENLA Acetyl-CoA acetyltransferase B, mitochondrial OS=Xenopus laevis GN=acat1-B PE=2 SV=1	10
CGI_10011064	Q8NDA8	0	HTR7A_HUMAN HEAT repeat-containing protein 7A OS=Homo sapiens GN=HEATR7A PE=1 SV=2	10
CGI_10027569	Q9R152	0	PARP1_CRIGR Poly [ADP-ribose] polymerase 1 OS=Cricetulus griseus GN=PARP1 PE=2 SV=3	10
CGI_10024801	P51659	0	DHB4_HUMAN Peroxisomal multifunctional enzyme type 2 OS=Homo sapiens GN=HSD17B4 PE=1 SV=3	10
CGI_10021125	Q80U96	0	XPO1_RAT Exportin-1 OS=Rattus norvegicus GN=Xpo1 PE=2 SV=1	10
CGI_10022112	Q92616	0	GCN1L_HUMAN Translational activator GCN1 OS=Homo sapiens GN=GCN1L1 PE=1 SV=5	10
CGI_10019894	Q9D6R2	0	IDH3A_MOUSE Isocitrate dehydrogenase [NAD] subunit alpha, mitochondrial OS=Mus musculus GN=Idh3a PE=1 SV=1	10
CGI_10014372	O15943	0	CADN_DROME Neural-cadherin OS=Drosophila melanogaster GN=CadN PE=1 SV=2	10
CGI_10011125	P31948	0	STIP1_HUMAN Stress-induced-phosphoprotein 1 OS=Homo sapiens GN=STIP1 PE=1 SV=1	10
CGI_10003310	P41252	0	SYIC_HUMAN Isoleucyl-tRNA synthetase, cytoplasmic OS=Homo sapiens GN=IARS PE=1 SV=2	10
CGI_10020048	Q13867	0	BLMH_HUMAN Bleomycin hydrolase OS=Homo sapiens GN=BLMH PE=1 SV=1	10
CGI_10012095	Q4R6T7	0	IQUB_MACFA IQ and ubiquitin-like domain-containing protein OS=Macaca fascicularis GN=IQUB PE=2 SV=2	10
CGI_10006896	Q5R613	0	SNX6_PONAB Sorting nexin-6 OS=Pongo abelii GN=SNX6 PE=2 SV=1	10
CGI_10006249	Q6P286	0	DHTK1_XENLA Probable 2-oxoglutarate dehydrogenase E1 component DHKTD1, mitochondrial OS=Xenopus laevis GN=dhtkd1 PE=2 SV=1	10
CGI_10028411	Q8HZK2	0	DUOX2_PIG Dual oxidase 2 OS=Sus scrofa GN=DUOX2 PE=1 SV=2	10
CGI_10021833	Q66HY8	4e-166	PDXD1_DANRE Pyridoxal-dependent decarboxylase domain-containing protein 1 OS=Danio rerio GN=pdxdc1 PE=2 SV=1	10
CGI_10010841	Q02053	6e-154	UBA1_MOUSE Ubiquitin-like modifier-activating enzyme 1 OS=Mus musculus GN=Uba1 PE=1 SV=1	10
CGI_10012171	Q6P877	5e-123	ADRM1_XENTR Proteasomal ubiquitin receptor ADRM1 OS=Xenopus tropicalis GN=adrm1 PE=2 SV=1	10
CGI_10020502	O00567	3e-114	NOP56_HUMAN Nucleolar protein 56 OS=Homo sapiens GN=NOP56 PE=1 SV=4	10
CGI_10010897	O83041	1e-112	PIP_PLEBO Probable proline iminopeptidase OS=Plectonema boryanum GN=pip PE=3 SV=1	10
CGI_10004123	P52948	6e-109	NUP98_HUMAN Nuclear pore complex protein Nup98-Nup96 OS=Homo sapiens GN=NUP98 PE=1 SV=3	10
CGI_10028541	Q90744	2e-107	NAGAB_CHICK Alpha-N-acetylgalactosaminidase OS=Gallus gallus GN=NAGA PE=1 SV=1	10
CGI_10009281	P11584	2e-102	ITBX_DROME Integrin beta-PS OS=Drosophila melanogaster GN=mys PE=1 SV=3	10
CGI_10026214	Q5NVI9	9e-102	DNJA1_PONAB DnaJ homolog subfamily A member 1 OS=Pongo abelii GN=DNAJA1 PE=2 SV=1	10
CGI_10006122	Q28C65	6e-97	EIF3K_XENTR Eukaryotic translation initiation factor 3 subunit K OS=Xenopus tropicalis GN=eif3k PE=2 SV=1	10
CGI_10025809	Q62920	1e-84	PDLI5_RAT PDZ and LIM domain protein 5 OS=Rattus norvegicus GN=Pdlim5 PE=1 SV=2	10
CGI_10007222	P25867	3e-84	UBCD1_DROME Ubiquitin-conjugating enzyme E2-17 kDa OS=Drosophila melanogaster GN=eff PE=1 SV=1	10
CGI_10026828	Q8CG72	7e-83	ARHL2_MOUSE Poly(ADP-ribose) glycohydrolase ARH3 OS=Mus musculus GN=Adprhl2 PE=1 SV=1	10
CGI_10000381	Q5XGW6	1e-79	CHM4B_XENLA Charged multivesicular body protein 4b OS=Xenopus laevis GN=chmp4b PE=2 SV=1	10
CGI_10000591	Q71LX4	1e-77	TLN2_MOUSE Talin-2 OS=Mus musculus GN=Tln2 PE=1 SV=2	10
CGI_10006807	P02637	1e-73	SCP_PATYE Sarcoplasmic calcium-binding protein OS=Patinopecten yessoensis PE=1 SV=1	10
CGI_10010509	P0CB96	3e-61	NDUS4_PONPY NADH dehydrogenase [ubiquinone] iron-sulfur protein 4, mitochondrial OS=Pongo pygmaeus GN=NDUFS4 PE=2 SV=1	10
CGI_10017572	Q52KI8	4e-58	SRRM1_MOUSE Serine/arginine repetitive matrix protein 1 OS=Mus musculus GN=Srrm1 PE=1 SV=1	10
CGI_10022306	Q18786	1e-55	SMD2_CAEEL Probable small nuclear ribonucleoprotein Sm D2 OS=Caenorhabditis elegans GN=snr-4 PE=1 SV=1	10
CGI_10027605	P55008	9e-54	AIF1_HUMAN Allograft inflammatory factor 1 OS=Homo sapiens GN=AIF1 PE=1 SV=1	10
CGI_10005407	Q791V5	2e-52	MTCH2_MOUSE Mitochondrial carrier homolog 2 OS=Mus musculus GN=Mtch2 PE=1 SV=1	10
CGI_10020647	Q96MM6	4e-47	HS12B_HUMAN Heat shock 70 kDa protein 12B OS=Homo sapiens GN=HSPA12B PE=1 SV=2	10
CGI_10015715	Q6XIM8	1e-40	RS15A_DROYA 40S ribosomal protein S15a OS=Drosophila yakuba GN=RpS15Aa PE=2 SV=3	10
CGI_10015180	P25071	2e-39	CML12_ARATH Calmodulin-like protein 12 OS=Arabidopsis thaliana GN=CML12 PE=1 SV=3	10
CGI_10026682	O75347	9e-36	TBCA_HUMAN Tubulin-specific chaperone A OS=Homo sapiens GN=TBCA PE=1 SV=3	10
CGI_10009101	Q9JHA8	3e-25	G7C_MOUSE Protein G7c OS=Mus musculus GN=D17h6s56e-3 PE=2 SV=1	10
CGI_10027618	Q99N42	4e-21	TYPH_MOUSE Thymidine phosphorylase OS=Mus musculus GN=Tymp PE=2 SV=1	10
CGI_10012393	O75923	5e-19	DYSF_HUMAN Dysferlin OS=Homo sapiens GN=DYSF PE=1 SV=1	10
CGI_10005487	Q9QZU4	3e-18	HRSL1_MOUSE HRAS-like suppressor OS=Mus musculus GN=Hrasls PE=2 SV=1	10
CGI_10020698	Q60787	6e-18	LCP2_MOUSE Lymphocyte cytosolic protein 2 OS=Mus musculus GN=Lcp2 PE=1 SV=1	10
CGI_10021482	P51544	2e-13	KARG_NORMA Arginine kinase OS=Nordotis madaka PE=2 SV=1	10
CGI_10020677				10
CGI_10004843				10
CGI_10004461				10
CGI_10019610				10
CGI_10012952				10
CGI_10009262				10
CGI_10003464				10
CGI_10009086				10
CGI_10023300				10
CGI_10014919				10
CGI_10012466	P97275	0	ADAS_CAVPO Alkyldihydroxyacetonephosphate synthase, peroxisomal OS=Cavia porcellus GN=AGPS PE=1 SV=1	9
CGI_10019314	O88544	0	CSN4_MOUSE COP9 signalosome complex subunit 4 OS=Mus musculus GN=Cops4 PE=1 SV=1	9
CGI_10008661	Q2HJG5	0	VPS35_BOVIN Vacuolar protein sorting-associated protein 35 OS=Bos taurus GN=VPS35 PE=2 SV=1	9
CGI_10009528	Q9NQW7	0	XPP1_HUMAN Xaa-Pro aminopeptidase 1 OS=Homo sapiens GN=XPNPEP1 PE=1 SV=3	9
CGI_10023361	Q9Y4E8	0	UBP15_HUMAN Ubiquitin carboxyl-terminal hydrolase 15 OS=Homo sapiens GN=USP15 PE=1 SV=3	9
CGI_10023573	O76094	0	SRP72_HUMAN Signal recognition particle 72 kDa protein OS=Homo sapiens GN=SRP72 PE=1 SV=3	9
CGI_10019057	P13667	0	PDIA4_HUMAN Protein disulfide-isomerase A4 OS=Homo sapiens GN=PDIA4 PE=1 SV=2	9
CGI_10018951	P22892	0	AP1G1_MOUSE AP-1 complex subunit gamma-1 OS=Mus musculus GN=Ap1g1 PE=1 SV=3	9
CGI_10021998	Q1EG27	0	MYO3B_MOUSE Myosin-IIIB OS=Mus musculus GN=Myo3b PE=2 SV=2	9
CGI_10017362	Q61191	0	HCFC1_MOUSE Host cell factor OS=Mus musculus GN=Hcfc1 PE=1 SV=1	9
CGI_10024813	Q6TH15	0	EIF3D_DANRE Eukaryotic translation initiation factor 3 subunit D OS=Danio rerio GN=eif3d PE=2 SV=1	9
CGI_10009282	Q91YR7	0	PRP6_MOUSE Pre-mRNA-processing factor 6 OS=Mus musculus GN=Prpf6 PE=2 SV=1	9
CGI_10022620	Q2PC93	6e-165	SSPO_CHICK SCO-spondin OS=Gallus gallus GN=SSPO PE=2 SV=1	9
CGI_10012647	Q5ZIR1	6e-158	SHLB1_CHICK Endophilin-B1 OS=Gallus gallus GN=SH3GLB1 PE=2 SV=1	9
CGI_10005358	A2VDC2	4e-153	HIBCH_XENLA 3-hydroxyisobutyryl-CoA hydrolase, mitochondrial OS=Xenopus laevis GN=hibch PE=2 SV=1	9
CGI_10026057	B1H2N3	3e-152	.	9
CGI_10023726	Q9DCH4	6e-122	EIF3F_MOUSE Eukaryotic translation initiation factor 3 subunit F OS=Mus musculus GN=Eif3f PE=1 SV=1	9
CGI_10019609	Q13148	3e-121	TADBP_HUMAN TAR DNA-binding protein 43 OS=Homo sapiens GN=TARDBP PE=1 SV=1	9
CGI_10013971	Q14624	1e-116	ITIH4_HUMAN Inter-alpha-trypsin inhibitor heavy chain H4 OS=Homo sapiens GN=ITIH4 PE=1 SV=4	9
CGI_10013314	P81799	7e-115	NAGK_RAT N-acetyl-D-glucosamine kinase OS=Rattus norvegicus GN=Nagk PE=1 SV=4	9
CGI_10024594	O43396	8e-112	TXNL1_HUMAN Thioredoxin-like protein 1 OS=Homo sapiens GN=TXNL1 PE=1 SV=3	9
CGI_10025353	Q68EK7	3e-109	RAB4B_DANRE Ras-related protein Rab-4B OS=Danio rerio GN=rab4b PE=2 SV=1	9
CGI_10002456	P02553	1e-108	TBA_LYTPI Tubulin alpha chain (Fragment) OS=Lytechinus pictus PE=3 SV=1	9
CGI_10027326	O35115	2e-107	FHL2_RAT Four and a half LIM domains protein 2 OS=Rattus norvegicus GN=Fhl2 PE=1 SV=1	9
CGI_10010919	O75489	6e-100	NDUS3_HUMAN NADH dehydrogenase [ubiquinone] iron-sulfur protein 3, mitochondrial OS=Homo sapiens GN=NDUFS3 PE=1 SV=1	9
CGI_10028309	P00182	8e-97	CP2C3_RABIT Cytochrome P450 2C3 OS=Oryctolagus cuniculus GN=CYP2C3 PE=1 SV=2	9
CGI_10015396	Q9H0E2	3e-92	TOLIP_HUMAN Toll-interacting protein OS=Homo sapiens GN=TOLLIP PE=1 SV=1	9
CGI_10008705	Q64319	4e-90	SLC31_RAT Neutral and basic amino acid transport protein rBAT OS=Rattus norvegicus GN=Slc3a1 PE=1 SV=1	9
CGI_10002981	P41044	3e-87	CAB32_DROME Calbindin-32 OS=Drosophila melanogaster GN=Cbp53E PE=2 SV=1	9
CGI_10005356	Q92113	4e-79	CP17A_SQUAC Steroid 17-alpha-hydroxylase/17,20 lyase OS=Squalus acanthias GN=CYP17A1 PE=2 SV=1	9
CGI_10019970	Q0VFZ6	1e-78	CB077_HUMAN Uncharacterized protein C2orf77 OS=Homo sapiens GN=C2orf77 PE=2 SV=1	9
CGI_10005728	P06276	2e-60	CHLE_HUMAN Cholinesterase OS=Homo sapiens GN=BCHE PE=1 SV=1	9
CGI_10026510	O44437	5e-60	SMD3_DROME Small nuclear ribonucleoprotein Sm D3 OS=Drosophila melanogaster GN=SmD3 PE=1 SV=1	9
CGI_10028231	Q9P2K2	9e-55	TXD16_HUMAN Thioredoxin domain-containing protein 16 OS=Homo sapiens GN=TXNDC16 PE=2 SV=4	9
CGI_10022096	Q8R081	7e-53	HNRPL_MOUSE Heterogeneous nuclear ribonucleoprotein L OS=Mus musculus GN=Hnrnpl PE=1 SV=2	9
CGI_10012407	Q9UL25	2e-51	RAB21_HUMAN Ras-related protein Rab-21 OS=Homo sapiens GN=RAB21 PE=1 SV=3	9
CGI_10014468	Q9U943	8e-51	APLP_LOCMI Apolipophorins OS=Locusta migratoria PE=1 SV=2	9
CGI_10003728	Q91756	2e-46	GLRK_XENLA Glutamate receptor U1 OS=Xenopus laevis GN=kbp PE=2 SV=1	9
CGI_10023702	P81623	3e-45	ERP29_BOVIN Endoplasmic reticulum protein ERp29 OS=Bos taurus GN=ERP29 PE=1 SV=2	9
CGI_10021754	Q9WU49	3e-43	CHSP1_RAT Calcium-regulated heat stable protein 1 OS=Rattus norvegicus GN=Carhsp1 PE=1 SV=1	9
CGI_10021069	Q4PM12	4e-38	RL36_IXOSC 60S ribosomal protein L36 OS=Ixodes scapularis GN=RpL36 PE=3 SV=1	9
CGI_10016214	Q8WXF0	2e-33	SRR35_HUMAN 35 kDa SR repressor protein OS=Homo sapiens GN=SRRP35 PE=1 SV=1	9
CGI_10001933	Q5NC57	9e-33	F183A_MOUSE Protein FAM183A OS=Mus musculus GN=Fam183a PE=2 SV=2	9
CGI_10019048	Q5CZA5	1e-26	ZN805_HUMAN Zinc finger protein 805 OS=Homo sapiens GN=ZNF805 PE=2 SV=2	9
CGI_10002180	Q9D581	4e-26	EFC10_MOUSE EF-hand calcium-binding domain-containing protein 10 OS=Mus musculus GN=Efcab10 PE=2 SV=1	9
CGI_10018087	Q8N2E2	1e-21	VWDE_HUMAN von Willebrand factor D and EGF domain-containing protein OS=Homo sapiens GN=VWDE PE=2 SV=3	9
CGI_10011333	P84173	2e-21	PHB_CHICK Prohibitin OS=Gallus gallus GN=PHB PE=1 SV=1	9
CGI_10006969	P85831	7e-20	PROH4_APIME Prohormone-4 OS=Apis mellifera PE=1 SV=1	9
CGI_10028038	P55210	1e-16	CASP7_HUMAN Caspase-7 OS=Homo sapiens GN=CASP7 PE=1 SV=1	9
CGI_10012084	Q9EPF3	3e-16	CRYAB_SPAJD Alpha-crystallin B chain OS=Spalax judaei GN=CRYAB PE=2 SV=1	9
CGI_10002394				9
CGI_10016337				9
CGI_10028829				9
CGI_10006333				9
CGI_10003636				9
CGI_10020540				9
CGI_10004918				9
CGI_10024481				9
CGI_10015176				9
CGI_10010367				9
CGI_10010417	Q5RC80	0	RBM39_PONAB RNA-binding protein 39 OS=Pongo abelii GN=RBM39 PE=2 SV=1	8
CGI_10004131	O02373	0	UGDH_DROME UDP-glucose 6-dehydrogenase OS=Drosophila melanogaster GN=sgl PE=2 SV=1	8
CGI_10023337	Q2KJI2	0	STT3A_BOVIN Dolichyl-diphosphooligosaccharide--protein glycosyltransferase subunit STT3A OS=Bos taurus GN=STT3A PE=2 SV=1	8
CGI_10007069	Q3V0B4	0	CC108_MOUSE Coiled-coil domain-containing protein 108 OS=Mus musculus GN=Ccdc108 PE=1 SV=1	8
CGI_10023649	Q5R9I6	0	PSMD2_PONAB 26S proteasome non-ATPase regulatory subunit 2 OS=Pongo abelii GN=PSMD2 PE=2 SV=1	8
CGI_10010914	P32865	0	GPRK1_DROME G protein-coupled receptor kinase 1 OS=Drosophila melanogaster GN=Gprk1 PE=1 SV=2	8
CGI_10006312	Q5T655	0	CC147_HUMAN Coiled-coil domain-containing protein 147 OS=Homo sapiens GN=CCDC147 PE=2 SV=1	8
CGI_10026539	O95394	0	AGM1_HUMAN Phosphoacetylglucosamine mutase OS=Homo sapiens GN=PGM3 PE=1 SV=1	8
CGI_10022824	Q27128	0	PAPSS_URECA Bifunctional 3'-phosphoadenosine 5'-phosphosulfate synthetase OS=Urechis caupo PE=2 SV=1	8
CGI_10008606	Q5ZMP6	0	AP2M1_CHICK AP-2 complex subunit mu-1 OS=Gallus gallus GN=AP2M1 PE=2 SV=1	8
CGI_10020389	Q9JHI5	0	IVD_MOUSE Isovaleryl-CoA dehydrogenase, mitochondrial OS=Mus musculus GN=Ivd PE=1 SV=1	8
CGI_10001325	Q9P225	0	DYH2_HUMAN Dynein heavy chain 2, axonemal OS=Homo sapiens GN=DNAH2 PE=1 SV=3	8
CGI_10017761	Q4R562	1e-178	ARRB1_MACFA Beta-arrestin-1 OS=Macaca fascicularis GN=ARRB1 PE=2 SV=1	8
CGI_10028365	G3UZ78	2e-175	.	8
CGI_10009719	Q8BFR5	2e-166	EFTU_MOUSE Elongation factor Tu, mitochondrial OS=Mus musculus GN=Tufm PE=1 SV=1	8
CGI_10015065	P09324	8e-164	YES_CHICK Tyrosine-protein kinase Yes OS=Gallus gallus GN=YES1 PE=2 SV=3	8
CGI_10009394	A3KMP2	2e-147	TTC38_MOUSE Tetratricopeptide repeat protein 38 OS=Mus musculus GN=Ttc38 PE=2 SV=2	8
CGI_10003696	P53590	1e-139	SUCB2_PIG Succinyl-CoA ligase [GDP-forming] subunit beta, mitochondrial (Fragment) OS=Sus scrofa GN=SUCLG2 PE=1 SV=2	8
CGI_10009644	O57590	9e-139	SURF4_TAKRU Surfeit locus protein 4 OS=Takifugu rubripes GN=surf4 PE=3 SV=1	8
CGI_10002587	Q15404	2e-130	RSU1_HUMAN Ras suppressor protein 1 OS=Homo sapiens GN=RSU1 PE=1 SV=3	8
CGI_10027762	Q175F8	2e-121	GLYR1_AEDAE Putative oxidoreductase GLYR1 homolog OS=Aedes aegypti GN=AAEL006684 PE=3 SV=1	8
CGI_10009498	Q08257	3e-113	QOR_HUMAN Quinone oxidoreductase OS=Homo sapiens GN=CRYZ PE=1 SV=1	8
CGI_10014447	Q6DED0	5e-108	TR1L1_XENLA Translocating chain-associated membrane protein 1-like 1 OS=Xenopus laevis GN=tram1l1 PE=2 SV=1	8
CGI_10023535	A2TLM1	1e-101	RPIA_PIG Ribose-5-phosphate isomerase OS=Sus scrofa GN=RPIA PE=2 SV=1	8
CGI_10022178	A7Z035	2e-100	EPN4_BOVIN Clathrin interactor 1 OS=Bos taurus GN=CLINT1 PE=2 SV=1	8
CGI_10018115	Q1W374	2e-89	PMM_WHEAT Phosphomannomutase OS=Triticum aestivum PE=2 SV=1	8
CGI_10012108	Q9XYM0	2e-86	CRK_DROME Adapter molecule Crk OS=Drosophila melanogaster GN=Crk PE=1 SV=1	8
CGI_10025389	O43741	9e-86	AAKB2_HUMAN 5'-AMP-activated protein kinase subunit beta-2 OS=Homo sapiens GN=PRKAB2 PE=1 SV=1	8
CGI_10023109	A1XQX0	2e-84	.	8
CGI_10011266	P42620	6e-82	YQJG_ECOLI Uncharacterized protein yqjG OS=Escherichia coli (strain K12) GN=yqjG PE=3 SV=1	8
CGI_10012614	O13154	1e-78	PACN2_CHICK Protein kinase C and casein kinase substrate in neurons protein 2 OS=Gallus gallus GN=PACSIN2 PE=2 SV=1	8
CGI_10002387	Q96MM6	3e-78	HS12B_HUMAN Heat shock 70 kDa protein 12B OS=Homo sapiens GN=HSPA12B PE=1 SV=2	8
CGI_10015975	B2RU80	3e-77	PTPRB_MOUSE Receptor-type tyrosine-protein phosphatase beta OS=Mus musculus GN=Ptprb PE=1 SV=1	8
CGI_10027278	Q5RJR8	3e-73	LRC59_RAT Leucine-rich repeat-containing protein 59 OS=Rattus norvegicus GN=Lrrc59 PE=1 SV=1	8
CGI_10024288	Q5DTY9	3e-71	KCD16_MOUSE BTB/POZ domain-containing protein KCTD16 OS=Mus musculus GN=Kctd16 PE=1 SV=2	8
CGI_10015460	Q90879	2e-59	UB2V1_CHICK Ubiquitin-conjugating enzyme E2 variant 1 OS=Gallus gallus GN=UBE2V1 PE=2 SV=2	8
CGI_10000124	Q9BEA9	7e-58	GSTM3_MACFU Glutathione S-transferase Mu 3 OS=Macaca fuscata fuscata GN=GSTM3 PE=2 SV=3	8
CGI_10005667	P05945	3e-55	MLE_TODPA Myosin catalytic light chain LC-1, mantle muscle OS=Todarodes pacificus PE=1 SV=2	8
CGI_10013263	Q7Z3E1	2e-42	PARPT_HUMAN TCDD-inducible poly [ADP-ribose] polymerase OS=Homo sapiens GN=TIPARP PE=1 SV=1	8
CGI_10000573	P54412	2e-41	EF1G_CAEEL Probable elongation factor 1-gamma OS=Caenorhabditis elegans GN=F17C11.9 PE=1 SV=1	8
CGI_10000633	Q6DK72	3e-41	SUMO3_XENTR Small ubiquitin-related modifier 3 OS=Xenopus tropicalis GN=sumo3 PE=3 SV=1	8
CGI_10011393	A1A4M6	2e-39	STAR5_BOVIN StAR-related lipid transfer protein 5 OS=Bos taurus GN=STARD5 PE=2 SV=1	8
CGI_10010422	Q32PH2	3e-39	TM143_BOVIN Transmembrane protein 143 OS=Bos taurus GN=TMEM143 PE=2 SV=1	8
CGI_10018483	Q9NQP4	1e-37	PFD4_HUMAN Prefoldin subunit 4 OS=Homo sapiens GN=PFDN4 PE=1 SV=1	8
CGI_10017598	P91929	2e-31	NDUAA_DROME NADH dehydrogenase [ubiquinone] 1 alpha subcomplex subunit 10, mitochondrial OS=Drosophila melanogaster GN=ND42 PE=1 SV=2	8
CGI_10005258	A2BG43	2e-31	GLTP_DANRE Glycolipid transfer protein OS=Danio rerio GN=gltp PE=3 SV=1	8
CGI_10019455	P30568	2e-31	GSTA_PLEPL Glutathione S-transferase A OS=Pleuronectes platessa PE=2 SV=1	8
CGI_10018864	P17900	5e-31	SAP3_HUMAN Ganglioside GM2 activator OS=Homo sapiens GN=GM2A PE=1 SV=4	8
CGI_10006718	P46425	9e-20	GSTP2_MOUSE Glutathione S-transferase P 2 OS=Mus musculus GN=Gstp2 PE=2 SV=2	8
CGI_10026143	A4QP81	2e-15	FRRS1_DANRE Putative ferric-chelate reductase 1 OS=Danio rerio GN=frrs1 PE=2 SV=1	8
CGI_10017015	P40237	2e-13	CD82_MOUSE CD82 antigen OS=Mus musculus GN=Cd82 PE=1 SV=1	8
CGI_10016928	Q7W977	5e-13	ECTD_BORPA Ectoine hydroxylase OS=Bordetella parapertussis GN=ectD PE=3 SV=1	8
CGI_10015881	Q9S9V0	1e-11	CDPKV_ARATH Calcium-dependent protein kinase 31 OS=Arabidopsis thaliana GN=CPK31 PE=2 SV=2	8
CGI_10018345	P42566	7e-11	EPS15_HUMAN Epidermal growth factor receptor substrate 15 OS=Homo sapiens GN=EPS15 PE=1 SV=2	8
CGI_10022387	P74148	1e-10	Y1388_SYNY3 Uncharacterized protein sll1388 OS=Synechocystis sp. (strain PCC 6803) GN=sll1388 PE=3 SV=1	8
CGI_10007210				8
CGI_10017066				8
CGI_10027361				8
CGI_10013044				8
CGI_10028246	Q810B6	0	ANFY1_MOUSE Ankyrin repeat and FYVE domain-containing protein 1 OS=Mus musculus GN=Ankfy1 PE=2 SV=1	7
CGI_10011205	O88307	0	SORL_MOUSE Sortilin-related receptor OS=Mus musculus GN=Sorl1 PE=2 SV=2	7
CGI_10008470	Q8VC97	0	BUP1_MOUSE Beta-ureidopropionase OS=Mus musculus GN=Upb1 PE=2 SV=1	7
CGI_10021969	P54802	0	ANAG_HUMAN Alpha-N-acetylglucosaminidase OS=Homo sapiens GN=NAGLU PE=1 SV=1	7
CGI_10012540	Q80W54	0	FACE1_MOUSE CAAX prenyl protease 1 homolog OS=Mus musculus GN=Zmpste24 PE=1 SV=2	7
CGI_10014337	Q9V3J1	0	VATH_DROME V-type proton ATPase subunit H OS=Drosophila melanogaster GN=VhaSFD PE=1 SV=2	7
CGI_10022554	Q9W4E2	0	NBEA_DROME Neurobeachin OS=Drosophila melanogaster GN=rg PE=1 SV=2	7
CGI_10013765	C3YWU0	0	.	7
CGI_10009395	P11940	0	PABP1_HUMAN Polyadenylate-binding protein 1 OS=Homo sapiens GN=PABPC1 PE=1 SV=2	7
CGI_10003816	Q27802	0	DYHC2_TRIGR Cytoplasmic dynein 2 heavy chain 1 OS=Tripneustes gratilla GN=DYH1B PE=2 SV=2	7
CGI_10023650	Q5T0N1	0	TTC18_HUMAN Tetratricopeptide repeat protein 18 OS=Homo sapiens GN=TTC18 PE=2 SV=1	7
CGI_10017704	Q6NSR8	0	PEPL1_MOUSE Probable aminopeptidase NPEPL1 OS=Mus musculus GN=Npepl1 PE=2 SV=1	7
CGI_10026183	Q6ZMW3	0	EMAL6_HUMAN Echinoderm microtubule-associated protein-like 6 OS=Homo sapiens GN=EML6 PE=2 SV=2	7
CGI_10016329	Q8K370	0	ACD10_MOUSE Acyl-CoA dehydrogenase family member 10 OS=Mus musculus GN=Acad10 PE=2 SV=1	7
CGI_10017283	A6QR56	2e-168	A16A1_BOVIN Aldehyde dehydrogenase family 16 member A1 OS=Bos taurus GN=ALDH16A1 PE=2 SV=1	7
CGI_10027205	Q6PDL0	6e-165	DC1L2_MOUSE Cytoplasmic dynein 1 light intermediate chain 2 OS=Mus musculus GN=Dync1li2 PE=1 SV=1	7
CGI_10013187	Q9WUP7	3e-161	UCHL5_MOUSE Ubiquitin carboxyl-terminal hydrolase isozyme L5 OS=Mus musculus GN=Uchl5 PE=2 SV=2	7
CGI_10017042	Q9NFT7	1e-151	HXK2_DROME Hexokinase type 2 OS=Drosophila melanogaster GN=Hex-t2 PE=2 SV=4	7
CGI_10007140	P22292	2e-149	M2OM_BOVIN Mitochondrial 2-oxoglutarate/malate carrier protein OS=Bos taurus GN=SLC25A11 PE=1 SV=3	7
CGI_10015504	Q9CR16	7e-147	PPID_MOUSE 40 kDa peptidyl-prolyl cis-trans isomerase OS=Mus musculus GN=Ppid PE=1 SV=3	7
CGI_10002451	Q8R5C5	9e-146	ACTY_MOUSE Beta-centractin OS=Mus musculus GN=Actr1b PE=1 SV=1	7
CGI_10007039	P60901	1e-143	PSA6_RAT Proteasome subunit alpha type-6 OS=Rattus norvegicus GN=Psma6 PE=1 SV=1	7
CGI_10024246	Q99719	2e-137	SEPT5_HUMAN Septin-5 OS=Homo sapiens GN=SEPT5 PE=1 SV=1	7
CGI_10012680	Q9WV92	1e-132	E41L3_MOUSE Band 4.1-like protein 3 OS=Mus musculus GN=Epb41l3 PE=1 SV=1	7
CGI_10004289	Q8R5C8	3e-124	ZMY11_MOUSE Zinc finger MYND domain-containing protein 11 OS=Mus musculus GN=Zmynd11 PE=2 SV=1	7
CGI_10008385	P35282	4e-116	RAB21_MOUSE Ras-related protein Rab-21 OS=Mus musculus GN=Rab21 PE=1 SV=4	7
CGI_10023934	O60879	2e-115	DIAP2_HUMAN Protein diaphanous homolog 2 OS=Homo sapiens GN=DIAPH2 PE=1 SV=1	7
CGI_10013789	Q8N0X4	2e-114	CLYBL_HUMAN Citrate lyase subunit beta-like protein, mitochondrial OS=Homo sapiens GN=CLYBL PE=2 SV=2	7
CGI_10024518	Q5U2Q3	5e-111	CK054_RAT Ester hydrolase C11orf54 homolog OS=Rattus norvegicus PE=1 SV=1	7
CGI_10026634	Q24400	8e-109	MLP2_DROME Muscle LIM protein Mlp84B OS=Drosophila melanogaster GN=Mlp84B PE=1 SV=1	7
CGI_10011943	Q95LR0	4e-108	AAT1_MACFA AMY-1-associating protein expressed in testis 1 OS=Macaca fascicularis GN=AAT1 PE=2 SV=2	7
CGI_10018421	Q9DCN1	3e-107	NUD12_MOUSE Peroxisomal NADH pyrophosphatase NUDT12 OS=Mus musculus GN=Nudt12 PE=2 SV=1	7
CGI_10023797	Q9XGA0	4e-107	KPRS3_SPIOL Ribose-phosphate pyrophosphokinase 3, mitochondrial OS=Spinacia oleracea GN=PRS3 PE=2 SV=1	7
CGI_10001818	O95045	5e-107	UPP2_HUMAN Uridine phosphorylase 2 OS=Homo sapiens GN=UPP2 PE=1 SV=1	7
CGI_10026468	P47959	2e-106	HPRT_MERUN Hypoxanthine-guanine phosphoribosyltransferase OS=Meriones unguiculatus GN=HPRT1 PE=2 SV=2	7
CGI_10006539	Q8NBN7	3e-106	RDH13_HUMAN Retinol dehydrogenase 13 OS=Homo sapiens GN=RDH13 PE=1 SV=2	7
CGI_10009525	Q3ZBG9	5e-94	PLS2_BOVIN Phospholipid scramblase 2 OS=Bos taurus GN=PLSCR2 PE=2 SV=1	7
CGI_10001126	P20072	7e-94	ANXA7_BOVIN Annexin A7 OS=Bos taurus GN=ANXA7 PE=1 SV=2	7
CGI_10021787	Q9PVV4	6e-93	PCM1_XENLA Pericentriolar material 1 protein OS=Xenopus laevis GN=pcm1 PE=1 SV=1	7
CGI_10016770	P49020	4e-92	TMED2_CRIGR Transmembrane emp24 domain-containing protein 2 (Fragment) OS=Cricetulus griseus GN=TMED2 PE=1 SV=1	7
CGI_10009816	P20073	3e-91	ANXA7_HUMAN Annexin A7 OS=Homo sapiens GN=ANXA7 PE=1 SV=3	7
CGI_10010402	P12955	9e-91	PEPD_HUMAN Xaa-Pro dipeptidase OS=Homo sapiens GN=PEPD PE=1 SV=3	7
CGI_10021989	Q9QUM9	2e-90	PSA6_MOUSE Proteasome subunit alpha type-6 OS=Mus musculus GN=Psma6 PE=1 SV=1	7
CGI_10007438	P30415	3e-87	NKTR_MOUSE NK-tumor recognition protein OS=Mus musculus GN=Nktr PE=1 SV=3	7
CGI_10006792	Q96GX5	2e-78	MASTL_HUMAN Microtubule-associated serine/threonine-protein kinase-like OS=Homo sapiens GN=MASTL PE=1 SV=1	7
CGI_10013527	Q96MM6	6e-78	HS12B_HUMAN Heat shock 70 kDa protein 12B OS=Homo sapiens GN=HSPA12B PE=1 SV=2	7
CGI_10005809	Q7ZYG4	8e-78	OSTF1_XENLA Osteoclast-stimulating factor 1 OS=Xenopus laevis GN=ostf1 PE=2 SV=1	7
CGI_10002919	Q3SZQ6	9e-73	RL32_BOVIN 60S ribosomal protein L32 OS=Bos taurus GN=RPL32 PE=2 SV=3	7
CGI_10003382	Q14112	4e-71	NID2_HUMAN Nidogen-2 OS=Homo sapiens GN=NID2 PE=1 SV=2	7
CGI_10002865	Q9CQ60	7e-71	6PGL_MOUSE 6-phosphogluconolactonase OS=Mus musculus GN=Pgls PE=2 SV=1	7
CGI_10014684	P42325	1e-70	NCAH_DROME Neurocalcin homolog OS=Drosophila melanogaster GN=Nca PE=1 SV=2	7
CGI_10023132	Q6NW52	1e-63	MSRB2_DANRE Methionine-R-sulfoxide reductase B2, mitochondrial OS=Danio rerio GN=msrb2 PE=2 SV=1	7
CGI_10009221	O15173	7e-60	PGRC2_HUMAN Membrane-associated progesterone receptor component 2 OS=Homo sapiens GN=PGRMC2 PE=1 SV=1	7
CGI_10017796	Q96JJ3	3e-57	ELMO2_HUMAN Engulfment and cell motility protein 2 OS=Homo sapiens GN=ELMO2 PE=1 SV=2	7
CGI_10025448	P53810	3e-50	PIPNA_MOUSE Phosphatidylinositol transfer protein alpha isoform OS=Mus musculus GN=Pitpna PE=1 SV=2	7
CGI_10016135	Q03161	1e-49	YMY9_YEAST UPF0010 protein YMR099C OS=Saccharomyces cerevisiae GN=YMR099C PE=1 SV=1	7
CGI_10004518	D3ZAT9	4e-49	.	7
CGI_10002385	P12545	2e-45	PLMN_MACMU Plasminogen OS=Macaca mulatta GN=PLG PE=2 SV=1	7
CGI_10014127	Q9DBS2	5e-44	TPRGL_MOUSE Tumor protein p63-regulated gene 1-like protein OS=Mus musculus GN=Tprg1l PE=1 SV=1	7
CGI_10013833	Q9FYP9	5e-44	IMA2_ORYSJ Importin subunit alpha-2 OS=Oryza sativa subsp. japonica GN=Os01g0158000 PE=2 SV=1	7
CGI_10011108	O42123	2e-38	FKB1A_XENLA Peptidyl-prolyl cis-trans isomerase FKBP1A OS=Xenopus laevis GN=fkbp1a PE=3 SV=3	7
CGI_10012900	Q66KY3	5e-31	CUTA_XENLA Protein CutA homolog OS=Xenopus laevis GN=cuta PE=2 SV=2	7
CGI_10024159	Q8QGW7	3e-22	LITAF_CHICK Lipopolysaccharide-induced tumor necrosis factor-alpha factor homolog OS=Gallus gallus GN=LITAF PE=2 SV=1	7
CGI_10025726	Q5EAE6	3e-17	DAP1_BOVIN Death-associated protein 1 OS=Bos taurus GN=DAP PE=3 SV=3	7
CGI_10009280	P07228	6e-17	ITB1_CHICK Integrin beta-1 OS=Gallus gallus GN=ITGB1 PE=1 SV=1	7
CGI_10003665				7
CGI_10007261				7
CGI_10025127				7
CGI_10005085				7
CGI_10020584				7
CGI_10021278				7
CGI_10021602				7
CGI_10014087				7
CGI_10005420				7
CGI_10006212				7
CGI_10023100				7
CGI_10006329				7
CGI_10004811	Q05655	0	KPCD_HUMAN Protein kinase C delta type OS=Homo sapiens GN=PRKCD PE=1 SV=2	6
CGI_10024993	Q60HE9	0	MA2B1_MACFA Lysosomal alpha-mannosidase OS=Macaca fascicularis GN=MAN2B1 PE=2 SV=1	6
CGI_10022349	Q04336	0	YM54_YEAST Uncharacterized protein YMR196W OS=Saccharomyces cerevisiae GN=YMR196W PE=1 SV=1	6
CGI_10008963	A2AN08	0	UBR4_MOUSE E3 ubiquitin-protein ligase UBR4 OS=Mus musculus GN=Ubr4 PE=1 SV=1	6
CGI_10016956	Q3ZC89	0	AMPM2_BOVIN Methionine aminopeptidase 2 OS=Bos taurus GN=METAP2 PE=2 SV=1	6
CGI_10005457	O35344	0	IMA3_MOUSE Importin subunit alpha-3 OS=Mus musculus GN=Kpna3 PE=1 SV=1	6
CGI_10002987	Q5ZL00	0	K0090_CHICK Uncharacterized protein KIAA0090 homolog OS=Gallus gallus GN=RCJMB04_8i12 PE=2 SV=1	6
CGI_10009015	Q8CGF7	0	TCRG1_MOUSE Transcription elongation regulator 1 OS=Mus musculus GN=Tcerg1 PE=1 SV=2	6
CGI_10020335	Q9V3H2	0	PSDE_DROME 26S proteasome non-ATPase regulatory subunit 14 OS=Drosophila melanogaster GN=Rpn11 PE=1 SV=1	6
CGI_10024793	A5A6H9	0	ODBA_PANTR 2-oxoisovalerate dehydrogenase subunit alpha, mitochondrial OS=Pan troglodytes GN=BCKDHA PE=2 SV=1	6
CGI_10010435	O75351	0	VPS4B_HUMAN Vacuolar protein sorting-associated protein 4B OS=Homo sapiens GN=VPS4B PE=1 SV=2	6
CGI_10008487	P81140	0	GCDH_PIG Glutaryl-CoA dehydrogenase, mitochondrial (Fragment) OS=Sus scrofa GN=GCDH PE=1 SV=1	6
CGI_10021270	Q641X8	0	EIF3E_RAT Eukaryotic translation initiation factor 3 subunit E OS=Rattus norvegicus GN=Eif3e PE=2 SV=1	6
CGI_10027129	Q7ZUW2	0	HYOU1_DANRE Hypoxia up-regulated protein 1 OS=Danio rerio GN=hyou1 PE=2 SV=1	6
CGI_10006406	Q9C093	0	SPEF2_HUMAN Sperm flagellar protein 2 OS=Homo sapiens GN=SPEF2 PE=1 SV=2	6
CGI_10022042	Q9QZZ4	0	MYO15_MOUSE Myosin-XV OS=Mus musculus GN=Myo15a PE=1 SV=2	6
CGI_10023479	Q6PAY8	1e-178	HSDL2_XENLA Hydroxysteroid dehydrogenase-like protein 2 OS=Xenopus laevis GN=hsdl2 PE=2 SV=1	6
CGI_10008961	O02768	1e-176	PGH2_RABIT Prostaglandin G/H synthase 2 OS=Oryctolagus cuniculus GN=PTGS2 PE=2 SV=1	6
CGI_10011428	Q9DC61	2e-174	MPPA_MOUSE Mitochondrial-processing peptidase subunit alpha OS=Mus musculus GN=Pmpca PE=1 SV=1	6
CGI_10026365	Q5R723	2e-164	PPIE_PONAB Peptidyl-prolyl cis-trans isomerase E OS=Pongo abelii GN=PPIE PE=2 SV=1	6
CGI_10015501	Q6YHK3	4e-164	CD109_HUMAN CD109 antigen OS=Homo sapiens GN=CD109 PE=1 SV=2	6
CGI_10023238	Q9Z265	2e-157	CHK2_MOUSE Serine/threonine-protein kinase Chk2 OS=Mus musculus GN=Chek2 PE=2 SV=1	6
CGI_10003477	Q9H4A6	2e-147	GOLP3_HUMAN Golgi phosphoprotein 3 OS=Homo sapiens GN=GOLPH3 PE=1 SV=1	6
CGI_10000194	P49165	1e-139	RL4_URECA 60S ribosomal protein L4 OS=Urechis caupo GN=RPL4 PE=2 SV=1	6
CGI_10006360	Q9UBC2	5e-138	EP15R_HUMAN Epidermal growth factor receptor substrate 15-like 1 OS=Homo sapiens GN=EPS15L1 PE=1 SV=1	6
CGI_10028742	O02776	2e-119	PARG_BOVIN Poly(ADP-ribose) glycohydrolase OS=Bos taurus GN=PARG PE=1 SV=1	6
CGI_10012815	Q8BX70	1e-114	VP13C_MOUSE Vacuolar protein sorting-associated protein 13C OS=Mus musculus GN=Vps13c PE=1 SV=2	6
CGI_10017858	Q9LJN4	6e-111	BXL5_ARATH Probable beta-D-xylosidase 5 OS=Arabidopsis thaliana GN=BXL5 PE=2 SV=2	6
CGI_10005248	P28799	7e-111	GRN_HUMAN Granulins OS=Homo sapiens GN=GRN PE=1 SV=2	6
CGI_10012816	Q8BX70	4e-109	VP13C_MOUSE Vacuolar protein sorting-associated protein 13C OS=Mus musculus GN=Vps13c PE=1 SV=2	6
CGI_10000975	Q11136	3e-106	PEPD_MOUSE Xaa-Pro dipeptidase OS=Mus musculus GN=Pepd PE=2 SV=3	6
CGI_10014985	A6PWD2	6e-106	FHAD1_MOUSE Forkhead-associated domain-containing protein 1 OS=Mus musculus GN=Fhad1 PE=2 SV=1	6
CGI_10028273	Q6IRN2	1e-97	QKIB_XENLA Protein quaking-B OS=Xenopus laevis GN=qki-B PE=1 SV=1	6
CGI_10008852	Q6TGY8	4e-97	TTC35_DANRE Tetratricopeptide repeat protein 35 OS=Danio rerio GN=ttc35 PE=2 SV=1	6
CGI_10015076	O35587	1e-93	TMEDA_MESAU Transmembrane protein Tmp21 OS=Mesocricetus auratus GN=TMED10 PE=2 SV=1	6
CGI_10020675	P34409	2e-93	POLK_CAEEL DNA polymerase kappa OS=Caenorhabditis elegans GN=polk-1 PE=2 SV=2	6
CGI_10021874	Q3SZ90	2e-89	RL13A_BOVIN 60S ribosomal protein L13a OS=Bos taurus GN=RPL13A PE=2 SV=3	6
CGI_10028775	P0C1I2	9e-74	PPIE_RHIOR Peptidyl-prolyl cis-trans isomerase E OS=Rhizopus oryzae GN=cyp10 PE=3 SV=1	6
CGI_10012056	Q6TLF6	3e-67	RGN_DANRE Regucalcin OS=Danio rerio GN=rgn PE=2 SV=1	6
CGI_10012574	Q6QLW4	1e-63	CYC_PECGU Cytochrome c OS=Pectinaria gouldii PE=3 SV=1	6
CGI_10022305	Q32PA9	3e-63	FKBP2_BOVIN FK506-binding protein 2 OS=Bos taurus GN=FKBP2 PE=2 SV=1	6
CGI_10022939	Q3MHZ8	2e-62	LEG9_BOVIN Galectin-9 OS=Bos taurus GN=LGALS9 PE=2 SV=1	6
CGI_10006552	B5X4E0	3e-62	CALUB_SALSA Calumenin-B OS=Salmo salar GN=calub PE=2 SV=1	6
CGI_10002335	Q5R8H3	2e-60	BAP31_PONAB B-cell receptor-associated protein 31 OS=Pongo abelii GN=BCAP31 PE=2 SV=3	6
CGI_10013296	Q2PFW9	2e-59	NOVA1_MACFA RNA-binding protein Nova-1 OS=Macaca fascicularis GN=NOVA1 PE=2 SV=1	6
CGI_10027620	Q75J93	3e-58	CPAS1_DICDI Circularly permutated Ras protein 1 OS=Dictyostelium discoideum GN=cpras1 PE=3 SV=1	6
CGI_10004867	P04988	6e-58	CYSP1_DICDI Cysteine proteinase 1 OS=Dictyostelium discoideum GN=cprA PE=1 SV=2	6
CGI_10021336	O08585	3e-55	CLCA_MOUSE Clathrin light chain A OS=Mus musculus GN=Clta PE=1 SV=1	6
CGI_10001635	Q53G44	1e-53	IF44L_HUMAN Interferon-induced protein 44-like OS=Homo sapiens GN=IFI44L PE=2 SV=3	6
CGI_10012997	Q8JG30	2e-53	ST1B1_CHICK Sulfotransferase family cytosolic 1B member 1 OS=Gallus gallus GN=SULT1B1 PE=2 SV=1	6
CGI_10009415	Q62186	4e-50	SSRD_MOUSE Translocon-associated protein subunit delta OS=Mus musculus GN=Ssr4 PE=2 SV=1	6
CGI_10013133	Q28BQ6	5e-47	TMED1_XENTR Transmembrane emp24 domain-containing protein 1 OS=Xenopus tropicalis GN=tmed1 PE=2 SV=1	6
CGI_10017532	Q54271	3e-46	PPD_STRHY Phosphonopyruvate decarboxylase OS=Streptomyces hygroscopicus GN=bcpC PE=3 SV=2	6
CGI_10017693	Q24297	5e-45	RUXF_DROME Small nuclear ribonucleoprotein F OS=Drosophila melanogaster GN=DebB PE=1 SV=2	6
CGI_10021544	P26697	6e-45	GSTA3_CHICK Glutathione S-transferase 3 OS=Gallus gallus PE=1 SV=2	6
CGI_10020792	Q3T112	4e-44	PSB8_BOVIN Proteasome subunit beta type-8 OS=Bos taurus GN=PSMB8 PE=2 SV=2	6
CGI_10021853	Q96AB6	1e-43	NTAN1_HUMAN Protein N-terminal asparagine amidohydrolase OS=Homo sapiens GN=NTAN1 PE=2 SV=3	6
CGI_10027380	Q9CQM5	1e-43	TXD17_MOUSE Thioredoxin domain-containing protein 17 OS=Mus musculus GN=Txndc17 PE=1 SV=1	6
CGI_10025686	P13701	3e-43	SYB_TORCA Synaptobrevin OS=Torpedo californica PE=2 SV=1	6
CGI_10026642	O01761	4e-43	UNC89_CAEEL Muscle M-line assembly protein unc-89 OS=Caenorhabditis elegans GN=unc-89 PE=1 SV=3	6
CGI_10012715	Q9N2W7	2e-42	NDUAC_CAEEL Probable NADH dehydrogenase [ubiquinone] 1 alpha subcomplex subunit 12 OS=Caenorhabditis elegans GN=Y94H6A.8 PE=2 SV=2	6
CGI_10001931	P42679	2e-37	MATK_HUMAN Megakaryocyte-associated tyrosine-protein kinase OS=Homo sapiens GN=MATK PE=1 SV=1	6
CGI_10002263	Q4PLJ0	7e-36	NEDD8_RABIT NEDD8 OS=Oryctolagus cuniculus GN=NEDD8 PE=3 SV=1	6
CGI_10020014	O01479	3e-34	TMOD_CAEEL Tropomodulin OS=Caenorhabditis elegans GN=unc-94 PE=1 SV=2	6
CGI_10003423	Q8C8H8	2e-31	KY_MOUSE Kyphoscoliosis peptidase OS=Mus musculus GN=Ky PE=1 SV=1	6
CGI_10007499	Q7M3Y3	4e-23	TNNI_CHLNI Troponin I OS=Chlamys nipponensis akazara PE=1 SV=2	6
CGI_10006574	O01369	3e-18	QCR7_FASHE Cytochrome b-c1 complex subunit 7 OS=Fasciola hepatica GN=UBCRBP PE=3 SV=2	6
CGI_10025662	Q5XIH7	2e-16	PHB2_RAT Prohibitin-2 OS=Rattus norvegicus GN=Phb2 PE=1 SV=1	6
CGI_10002970	P11046	5e-16	LAMB1_DROME Laminin subunit beta-1 OS=Drosophila melanogaster GN=LanB1 PE=1 SV=4	6
CGI_10003842	Q9US38	6e-16	YFZ3_SCHPO AB hydrolase superfamily protein C1039.03 OS=Schizosaccharomyces pombe GN=SPAC1039.03 PE=2 SV=1	6
CGI_10003022	Q9VN14	7e-13	CONT_DROME Contactin OS=Drosophila melanogaster GN=Cont PE=1 SV=2	6
CGI_10016677	Q9ESN6	3e-12	TRIM2_MOUSE Tripartite motif-containing protein 2 OS=Mus musculus GN=Trim2 PE=1 SV=1	6
CGI_10011387				6
CGI_10007415				6
CGI_10011385				6
CGI_10007652				6
CGI_10023375				6
CGI_10003795				6
CGI_10010541				6
CGI_10005753				6
CGI_10021646				6
CGI_10022903				6
CGI_10010476				6
CGI_10027787				6
CGI_10006669				6
CGI_10021277				6
CGI_10005680				6
CGI_10020973	Q4QQW3	0	HOT_RAT Hydroxyacid-oxoacid transhydrogenase, mitochondrial OS=Rattus norvegicus GN=Adhfe1 PE=1 SV=1	5
CGI_10021410	P21613	0	KINH_LOLPE Kinesin heavy chain OS=Loligo pealeii PE=2 SV=1	5
CGI_10008892	Q93009	0	UBP7_HUMAN Ubiquitin carboxyl-terminal hydrolase 7 OS=Homo sapiens GN=USP7 PE=1 SV=2	5
CGI_10008815	Q9Z0N2	0	IF2H_MOUSE Eukaryotic translation initiation factor 2 subunit 3, Y-linked OS=Mus musculus GN=Eif2s3y PE=2 SV=2	5
CGI_10016630	O17214	0	FUMH_CAEEL Probable fumarate hydratase, mitochondrial OS=Caenorhabditis elegans GN=fum-1 PE=1 SV=1	5
CGI_10007399	Q3ZBV2	0	DD19A_BOVIN ATP-dependent RNA helicase DDX19A OS=Bos taurus GN=DDX19A PE=2 SV=1	5
CGI_10004549	Q5RAP5	0	PYRD2_PONAB Pyridine nucleotide-disulfide oxidoreductase domain-containing protein 2 OS=Pongo abelii GN=PYROXD2 PE=2 SV=1	5
CGI_10024581	B4NYV0	0	SRRT_DROYA Serrate RNA effector molecule homolog OS=Drosophila yakuba GN=Ars2 PE=3 SV=1	5
CGI_10021978	P53395	0	ODB2_MOUSE Lipoamide acyltransferase component of branched-chain alpha-keto acid dehydrogenase complex, mitochondrial OS=Mus musculus GN=Dbt PE=2 SV=1	5
CGI_10020544	P55196	0	AFAD_HUMAN Afadin OS=Homo sapiens GN=MLLT4 PE=1 SV=2	5
CGI_10006511	Q2KI84	0	SYHC_BOVIN Histidyl-tRNA synthetase, cytoplasmic OS=Bos taurus GN=HARS PE=2 SV=1	5
CGI_10007050	Q5U300	0	UBA1_RAT Ubiquitin-like modifier-activating enzyme 1 OS=Rattus norvegicus GN=Uba1 PE=1 SV=1	5
CGI_10003058	Q9Y6D6	0	BIG1_HUMAN Brefeldin A-inhibited guanine nucleotide-exchange protein 1 OS=Homo sapiens GN=ARFGEF1 PE=1 SV=2	5
CGI_10022733	O17320	0	ACT_CRAGI Actin OS=Crassostrea gigas PE=2 SV=1	5
CGI_10020413	O17320	0	ACT_CRAGI Actin OS=Crassostrea gigas PE=2 SV=1	5
CGI_10018645	P36876	0	2ABA_RAT Serine/threonine-protein phosphatase 2A 55 kDa regulatory subunit B alpha isoform OS=Rattus norvegicus GN=Ppp2r2a PE=2 SV=1	5
CGI_10028471	P51174	0	ACADL_MOUSE Long-chain specific acyl-CoA dehydrogenase, mitochondrial OS=Mus musculus GN=Acadl PE=2 SV=2	5
CGI_10004940	Q28BL6	0	AACS_XENTR Acetoacetyl-CoA synthetase OS=Xenopus tropicalis GN=aacs PE=2 SV=1	5
CGI_10008716	Q5RBL1	0	SYG_PONAB Glycyl-tRNA synthetase OS=Pongo abelii GN=GARS PE=2 SV=1	5
CGI_10026852	Q8BX70	0	VP13C_MOUSE Vacuolar protein sorting-associated protein 13C OS=Mus musculus GN=Vps13c PE=1 SV=2	5
CGI_10024579	Q964E0	0	ACTC_BIOTE Actin, cytoplasmic OS=Biomphalaria tenagophila PE=3 SV=1	5
CGI_10014723	Q96DI7	0	SNR40_HUMAN U5 small nuclear ribonucleoprotein 40 kDa protein OS=Homo sapiens GN=SNRNP40 PE=1 SV=1	5
CGI_10026987	Q5XIG6	3e-180	GALK2_RAT N-acetylgalactosamine kinase OS=Rattus norvegicus GN=Galk2 PE=2 SV=1	5
CGI_10015970	Q9JID6	1e-173	ACSL1_CAVPO Long-chain-fatty-acid--CoA ligase 1 OS=Cavia porcellus GN=ACSL1 PE=2 SV=1	5
CGI_10020681	Q5ZIJ9	4e-173	MIB2_CHICK E3 ubiquitin-protein ligase MIB2 OS=Gallus gallus GN=MIB2 PE=2 SV=1	5
CGI_10025025	Q7KRY7	3e-169	LAP4_DROME Protein lap4 OS=Drosophila melanogaster GN=scrib PE=1 SV=1	5
CGI_10008421	Q99447	3e-162	PCY2_HUMAN Ethanolamine-phosphate cytidylyltransferase OS=Homo sapiens GN=PCYT2 PE=1 SV=1	5
CGI_10019480	Q8CFA2	6e-161	GCST_MOUSE Aminomethyltransferase, mitochondrial OS=Mus musculus GN=Amt PE=2 SV=1	5
CGI_10012685	Q5XFW8	3e-159	SEC13_RAT Protein SEC13 homolog OS=Rattus norvegicus GN=Sec13 PE=1 SV=1	5
CGI_10026696	Q5ZIK9	3e-155	COPE_CHICK Coatomer subunit epsilon OS=Gallus gallus GN=COPE PE=2 SV=1	5
CGI_10005023	Q58DA0	4e-150	PSMD4_BOVIN 26S proteasome non-ATPase regulatory subunit 4 OS=Bos taurus GN=PSMD4 PE=2 SV=1	5
CGI_10014801	Q99JW2	2e-147	ACY1_MOUSE Aminoacylase-1 OS=Mus musculus GN=Acy1 PE=1 SV=1	5
CGI_10023873	Q32PI1	3e-135	VRK1_BOVIN Serine/threonine-protein kinase VRK1 OS=Bos taurus GN=VRK1 PE=2 SV=1	5
CGI_10013568	P80313	4e-132	TCPH_MOUSE T-complex protein 1 subunit eta OS=Mus musculus GN=Cct7 PE=1 SV=1	5
CGI_10014058	Q9H0C1	2e-125	ZMY12_HUMAN Zinc finger MYND domain-containing protein 12 OS=Homo sapiens GN=ZMYND12 PE=2 SV=2	5
CGI_10019442	Q8D3M4	2e-114	PHNW_VIBVU 2-aminoethylphosphonate--pyruvate transaminase OS=Vibrio vulnificus GN=phnW PE=3 SV=2	5
CGI_10023288	Q567I9	3e-106	CB5D1_DANRE Cytochrome b5 domain-containing protein 1 OS=Danio rerio GN=cyb5d1 PE=2 SV=1	5
CGI_10018458	Q9VN14	2e-101	CONT_DROME Contactin OS=Drosophila melanogaster GN=Cont PE=1 SV=2	5
CGI_10015183	A3KPQ7	3e-98	TMEM2_DANRE Transmembrane protein 2 OS=Danio rerio GN=tmem2 PE=3 SV=1	5
CGI_10018508	P56571	1e-96	ES1_RAT ES1 protein homolog, mitochondrial OS=Rattus norvegicus PE=1 SV=2	5
CGI_10025677	Q8C4B4	1e-96	U119B_MOUSE Protein unc-119 homolog B OS=Mus musculus GN=Unc119b PE=2 SV=1	5
CGI_10022993	Q8BYK4	5e-96	RDH12_MOUSE Retinol dehydrogenase 12 OS=Mus musculus GN=Rdh12 PE=2 SV=1	5
CGI_10021896	Q5ZKF6	1e-95	5NT3L_CHICK Cytosolic 5'-nucleotidase III-like protein OS=Gallus gallus GN=NT5C3L PE=2 SV=1	5
CGI_10013830	Q9HCM2	4e-95	PLXA4_HUMAN Plexin-A4 OS=Homo sapiens GN=PLXNA4 PE=1 SV=4	5
CGI_10003170	P40307	1e-93	PSB2_RAT Proteasome subunit beta type-2 OS=Rattus norvegicus GN=Psmb2 PE=1 SV=1	5
CGI_10023368	Q96C86	4e-90	DCPS_HUMAN Scavenger mRNA-decapping enzyme DcpS OS=Homo sapiens GN=DCPS PE=1 SV=2	5
CGI_10016534	Q07837	6e-90	SLC31_HUMAN Neutral and basic amino acid transport protein rBAT OS=Homo sapiens GN=SLC3A1 PE=1 SV=2	5
CGI_10023029	Q642C0	9e-90	DNJC8_RAT DnaJ homolog subfamily C member 8 OS=Rattus norvegicus GN=Dnajc8 PE=2 SV=1	5
CGI_10024295	Q8K0U4	4e-87	HS12A_MOUSE Heat shock 70 kDa protein 12A OS=Mus musculus GN=Hspa12a PE=1 SV=1	5
CGI_10004988	Q5R4Q8	1e-86	BMCC1_PONAB BNIP2 motif-containing molecule at the C-terminal region 1 OS=Pongo abelii GN=BMCC1 PE=2 SV=1	5
CGI_10022759	Q3SZ45	1e-79	SDF2_BOVIN Stromal cell-derived factor 2 OS=Bos taurus GN=SDF2 PE=2 SV=1	5
CGI_10028812	P61255	2e-72	RL26_MOUSE 60S ribosomal protein L26 OS=Mus musculus GN=Rpl26 PE=2 SV=1	5
CGI_10018261	P50882	2e-71	RL9_DROME 60S ribosomal protein L9 OS=Drosophila melanogaster GN=RpL9 PE=1 SV=2	5
CGI_10004706	Q9ESW8	1e-70	PGPI_MOUSE Pyroglutamyl-peptidase 1 OS=Mus musculus GN=Pgpep1 PE=2 SV=1	5
CGI_10001506	Q96PE7	7e-67	MCEE_HUMAN Methylmalonyl-CoA epimerase, mitochondrial OS=Homo sapiens GN=MCEE PE=1 SV=1	5
CGI_10023366	P80513	4e-59	MANF_BOVIN Mesencephalic astrocyte-derived neurotrophic factor OS=Bos taurus GN=MANF PE=1 SV=2	5
CGI_10010762	Q3B8G0	7e-59	CA123_XENLA UPF0587 protein C1orf123 homolog OS=Xenopus laevis PE=2 SV=1	5
CGI_10008555	Q8VCC1	8e-59	PGDH_MOUSE 15-hydroxyprostaglandin dehydrogenase [NAD+] OS=Mus musculus GN=Hpgd PE=2 SV=1	5
CGI_10009756	Q92734	4e-57	TFG_HUMAN Protein TFG OS=Homo sapiens GN=TFG PE=1 SV=2	5
CGI_10013207	Q709C8	1e-51	VP13C_HUMAN Vacuolar protein sorting-associated protein 13C OS=Homo sapiens GN=VPS13C PE=1 SV=1	5
CGI_10028078	Q9X248	1e-46	FABG_THEMA 3-oxoacyl-[acyl-carrier-protein] reductase OS=Thermotoga maritima GN=fabG PE=3 SV=1	5
CGI_10004762	Q3T0B7	2e-46	RS27L_BOVIN 40S ribosomal protein S27-like protein OS=Bos taurus GN=RPS27L PE=3 SV=3	5
CGI_10013699	Q9NVD7	1e-44	PARVA_HUMAN Alpha-parvin OS=Homo sapiens GN=PARVA PE=1 SV=1	5
CGI_10016200	Q16974	1e-43	KPC1_APLCA Calcium-dependent protein kinase C OS=Aplysia californica GN=PRKC1 PE=1 SV=2	5
CGI_10011080	Q9W6X3	2e-43	CH10_ORYLA 10 kDa heat shock protein, mitochondrial OS=Oryzias latipes GN=hspe1 PE=3 SV=1	5
CGI_10002508	O73853	6e-43	CP17A_ICTPU Steroid 17-alpha-hydroxylase/17,20 lyase OS=Ictalurus punctatus GN=cyp17a1 PE=2 SV=1	5
CGI_10024956	Q8N865	1e-41	CG031_HUMAN Uncharacterized protein C7orf31 OS=Homo sapiens GN=C7orf31 PE=2 SV=3	5
CGI_10022793	Q8VCC1	3e-40	PGDH_MOUSE 15-hydroxyprostaglandin dehydrogenase [NAD+] OS=Mus musculus GN=Hpgd PE=2 SV=1	5
CGI_10004517	D3ZAT9	7e-40	.	5
CGI_10002641	Q9H307	4e-39	PININ_HUMAN Pinin OS=Homo sapiens GN=PNN PE=1 SV=4	5
CGI_10006875	Q99323	2e-36	MYSN_DROME Myosin heavy chain, non-muscle OS=Drosophila melanogaster GN=zip PE=1 SV=2	5
CGI_10013348	Q9ULJ7	2e-35	ANR50_HUMAN Ankyrin repeat domain-containing protein 50 OS=Homo sapiens GN=ANKRD50 PE=1 SV=4	5
CGI_10000174	O61462	2e-34	RL37A_CRYST 60S ribosomal protein L37a OS=Cryptochiton stelleri GN=RPL37A PE=3 SV=3	5
CGI_10015992	Q99999	4e-34	G3ST1_HUMAN Galactosylceramide sulfotransferase OS=Homo sapiens GN=GAL3ST1 PE=1 SV=1	5
CGI_10013510	Q32L77	5e-34	CI135_BOVIN Uncharacterized protein C9orf135 homolog OS=Bos taurus PE=2 SV=1	5
CGI_10026760	P56812	6e-32	PDCD5_MOUSE Programmed cell death protein 5 OS=Mus musculus GN=Pdcd5 PE=1 SV=3	5
CGI_10000733	Q641W2	3e-31	MYG1_RAT UPF0160 protein MYG1, mitochondrial OS=Rattus norvegicus GN=Myg1 PE=1 SV=1	5
CGI_10013574	Q8R3Q6	5e-31	CCD58_MOUSE Coiled-coil domain-containing protein 58 OS=Mus musculus GN=Ccdc58 PE=2 SV=1	5
CGI_10023704	Q9Z221	3e-29	PMFBP_RAT Polyamine-modulated factor 1-binding protein 1 OS=Rattus norvegicus GN=Pmfbp1 PE=2 SV=2	5
CGI_10024853	P15796	4e-28	H12_CAEEL Histone H1.2 OS=Caenorhabditis elegans GN=hil-2 PE=1 SV=3	5
CGI_10022003	Q99715	1e-27	COCA1_HUMAN Collagen alpha-1(XII) chain OS=Homo sapiens GN=COL12A1 PE=1 SV=2	5
CGI_10022476	Q16629	9e-27	SFRS7_HUMAN Splicing factor, arginine/serine-rich 7 OS=Homo sapiens GN=SFRS7 PE=1 SV=1	5
CGI_10025948	Q9NWH7	1e-25	SPAT6_HUMAN Spermatogenesis-associated protein 6 OS=Homo sapiens GN=SPATA6 PE=1 SV=1	5
CGI_10025906	Q63ZH8	4e-25	F136A_XENLA Protein FAM136A OS=Xenopus laevis GN=fam136a PE=2 SV=1	5
CGI_10019286	Q9D1J3	6e-21	SARNP_MOUSE SAP domain-containing ribonucleoprotein OS=Mus musculus GN=Sarnp PE=1 SV=3	5
CGI_10014264	Q502W6	1e-19	VWA3B_HUMAN von Willebrand factor A domain-containing protein 3B OS=Homo sapiens GN=VWA3B PE=2 SV=2	5
CGI_10012183	Q6P069	2e-18	SORCN_MOUSE Sorcin OS=Mus musculus GN=Sri PE=1 SV=1	5
CGI_10022619	Q9IBG7	3e-15	KCP_XENLA Kielin/chordin-like protein OS=Xenopus laevis GN=kcp PE=2 SV=1	5
CGI_10019246	Q7Z3E1	3e-15	PARPT_HUMAN TCDD-inducible poly [ADP-ribose] polymerase OS=Homo sapiens GN=TIPARP PE=1 SV=1	5
CGI_10021543	P26697	8e-14	GSTA3_CHICK Glutathione S-transferase 3 OS=Gallus gallus PE=1 SV=2	5
CGI_10021350	Q63ZT8	2e-12	FTHFD_XENTR 10-formyltetrahydrofolate dehydrogenase OS=Xenopus tropicalis GN=aldh1l1 PE=2 SV=1	5
CGI_10016641	Q9BW91	1e-11	NUDT9_HUMAN ADP-ribose pyrophosphatase, mitochondrial OS=Homo sapiens GN=NUDT9 PE=1 SV=1	5
CGI_10003317				5
CGI_10009186				5
CGI_10007416				5
CGI_10022970				5
CGI_10000618				5
CGI_10026079				5
CGI_10027089				5
CGI_10002445				5
CGI_10001845				5
CGI_10027484				5
CGI_10002715				5
CGI_10014922				5
CGI_10010860				5
CGI_10005224				5
CGI_10027616				5
CGI_10002107				5
CGI_10018070				5
CGI_10024781	Q5RDY7	0	GBB5_PONAB Guanine nucleotide-binding protein subunit beta-5 OS=Pongo abelii GN=GNB5 PE=2 SV=1	4
CGI_10021472	Q7Z6B7	0	SRGP1_HUMAN SLIT-ROBO Rho GTPase-activating protein 1 OS=Homo sapiens GN=SRGAP1 PE=1 SV=1	4
CGI_10027229	A1A5Q4	0	CF165_RAT UPF0704 protein C6orf165 homolog OS=Rattus norvegicus PE=2 SV=1	4
CGI_10004914	P37880	0	SYRC_CRILO Arginyl-tRNA synthetase, cytoplasmic OS=Cricetulus longicaudatus GN=RARS PE=3 SV=1	4
CGI_10003367	P28840	0	NEC1_RAT Neuroendocrine convertase 1 OS=Rattus norvegicus GN=Pcsk1 PE=2 SV=1	4
CGI_10020709	Q86XH1	0	IQCA1_HUMAN IQ and AAA domain-containing protein 1 OS=Homo sapiens GN=IQCA1 PE=2 SV=1	4
CGI_10003174	Q8CHR6	0	DPYD_MOUSE Dihydropyrimidine dehydrogenase [NADP+] OS=Mus musculus GN=Dpyd PE=2 SV=1	4
CGI_10020479	Q99NB1	0	ACS2L_MOUSE Acetyl-coenzyme A synthetase 2-like, mitochondrial OS=Mus musculus GN=Acss1 PE=1 SV=1	4
CGI_10009836	A8WHP3	0	SC5A9_DANRE Sodium/glucose cotransporter 4 OS=Danio rerio GN=slc5a9 PE=2 SV=1	4
CGI_10023182	Q4G0P3	0	HYDIN_HUMAN Hydrocephalus-inducing protein homolog OS=Homo sapiens GN=HYDIN PE=1 SV=2	4
CGI_10003417	P41827	0	HSP74_ANOAL Heat shock protein 70 B2 OS=Anopheles albimanus GN=HSP70B2 PE=3 SV=1	4
CGI_10024442	Q61301	0	CTNA2_MOUSE Catenin alpha-2 OS=Mus musculus GN=Ctnna2 PE=1 SV=3	4
CGI_10008155	Q8CJG0	0	AGO2_MOUSE Protein argonaute-2 OS=Mus musculus GN=Eif2c2 PE=1 SV=2	4
CGI_10021044	Q91W89	0	MA2C1_MOUSE Alpha-mannosidase 2C1 OS=Mus musculus GN=Man2c1 PE=1 SV=1	4
CGI_10015230	Q9ESX5	0	DKC1_MOUSE H/ACA ribonucleoprotein complex subunit 4 OS=Mus musculus GN=Dkc1 PE=1 SV=3	4
CGI_10025762	C3YWU0	0	.	4
CGI_10011723	O75182	0	SIN3B_HUMAN Paired amphipathic helix protein Sin3b OS=Homo sapiens GN=SIN3B PE=1 SV=2	4
CGI_10017632	Q5TCS8	0	AKD2_HUMAN Adenylate kinase domain-containing protein 2 OS=Homo sapiens GN=AKD2 PE=1 SV=1	4
CGI_10017631	Q5THR3	0	EFCB6_HUMAN EF-hand calcium-binding domain-containing protein 6 OS=Homo sapiens GN=EFCAB6 PE=1 SV=1	4
CGI_10009185	Q641Y2	0	NDUS2_RAT NADH dehydrogenase [ubiquinone] iron-sulfur protein 2, mitochondrial OS=Rattus norvegicus GN=Ndufs2 PE=1 SV=1	4
CGI_10003999	Q6TGS6	0	SYYC_DANRE Tyrosyl-tRNA synthetase, cytoplasmic OS=Danio rerio GN=yars PE=2 SV=2	4
CGI_10014568	Q80TB7	0	ZSWM6_MOUSE Zinc finger SWIM domain-containing protein 6 (Fragment) OS=Mus musculus GN=Zswim6 PE=2 SV=2	4
CGI_10014979	Q8N0X2	0	SPG16_HUMAN Sperm-associated antigen 16 protein OS=Homo sapiens GN=SPAG16 PE=2 SV=2	4
CGI_10004417	Q96HP0	0	DOCK6_HUMAN Dedicator of cytokinesis protein 6 OS=Homo sapiens GN=DOCK6 PE=1 SV=2	4
CGI_10006300	Q96NN9	0	AIFM3_HUMAN Apoptosis-inducing factor 3 OS=Homo sapiens GN=AIFM3 PE=1 SV=1	4
CGI_10016399	Q9VQX4	0	PNCB_DROME Nicotinate phosphoribosyltransferase OS=Drosophila melanogaster GN=CG3714 PE=2 SV=2	4
CGI_10019392	Q9Y4W6	0	AFG32_HUMAN AFG3-like protein 2 OS=Homo sapiens GN=AFG3L2 PE=1 SV=2	4
CGI_10006978	Q6ZTR5	2e-179	CX022_HUMAN Uncharacterized protein CXorf22 OS=Homo sapiens GN=CXorf22 PE=2 SV=2	4
CGI_10028147	P54886	1e-177	P5CS_HUMAN Delta-1-pyrroline-5-carboxylate synthetase OS=Homo sapiens GN=ALDH18A1 PE=1 SV=2	4
CGI_10012016	P43006	2e-176	EAA2_MOUSE Excitatory amino acid transporter 2 OS=Mus musculus GN=Slc1a2 PE=1 SV=1	4
CGI_10011850	Q3USW5	3e-174	FXRD2_MOUSE FAD-dependent oxidoreductase domain-containing protein 2 OS=Mus musculus GN=Foxred2 PE=2 SV=1	4
CGI_10023571	Q3V096	2e-171	ANR42_MOUSE Ankyrin repeat domain-containing protein 42 OS=Mus musculus GN=Ankrd42 PE=2 SV=1	4
CGI_10011031	P51570	2e-168	GALK1_HUMAN Galactokinase OS=Homo sapiens GN=GALK1 PE=1 SV=1	4
CGI_10003879	Q9Z2W1	2e-162	STK25_MOUSE Serine/threonine-protein kinase 25 OS=Mus musculus GN=Stk25 PE=1 SV=1	4
CGI_10013191	Q6GN29	9e-154	ATLA2_XENLA Atlastin-2 OS=Xenopus laevis GN=atl2 PE=2 SV=1	4
CGI_10010757	Q9D8V0	2e-153	HM13_MOUSE Minor histocompatibility antigen H13 OS=Mus musculus GN=Hm13 PE=1 SV=1	4
CGI_10004930	Q96PH1	5e-153	NOX5_HUMAN NADPH oxidase 5 OS=Homo sapiens GN=NOX5 PE=1 SV=1	4
CGI_10019423	Q9BMX5	3e-142	RS6_APLCA 40S ribosomal protein S6 OS=Aplysia californica GN=RPS6 PE=2 SV=1	4
CGI_10021542	P38942	3e-136	CAT2_CLOK5 4-hydroxybutyrate coenzyme A transferase OS=Clostridium kluyveri (strain ATCC 8527 / DSM 555 / NCIMB 10680) GN=cat2 PE=3 SV=3	4
CGI_10006606	P78356	3e-130	PI42B_HUMAN Phosphatidylinositol-5-phosphate 4-kinase type-2 beta OS=Homo sapiens GN=PIP4K2B PE=1 SV=1	4
CGI_10024818	O08795	2e-126	GLU2B_MOUSE Glucosidase 2 subunit beta OS=Mus musculus GN=Prkcsh PE=1 SV=1	4
CGI_10023712	Q7T3C6	3e-124	CPSF5_DANRE Cleavage and polyadenylation specificity factor subunit 5 OS=Danio rerio GN=cpsf5 PE=2 SV=1	4
CGI_10026284	Q4R7K1	2e-123	MCES_MACFA mRNA cap guanine-N7 methyltransferase OS=Macaca fascicularis GN=RNMT PE=2 SV=1	4
CGI_10022183	Q9D024	8e-122	CC47_MOUSE Coiled-coil domain-containing protein 47 OS=Mus musculus GN=Ccdc47 PE=2 SV=2	4
CGI_10020386	Q9Y383	9e-120	LC7L2_HUMAN Putative RNA-binding protein Luc7-like 2 OS=Homo sapiens GN=LUC7L2 PE=1 SV=2	4
CGI_10024742	Q8VCA8	5e-115	SCRN2_MOUSE Secernin-2 OS=Mus musculus GN=Scrn2 PE=2 SV=1	4
CGI_10025690	O35125	2e-112	LRC23_MOUSE Leucine-rich repeat-containing protein 23 OS=Mus musculus GN=Lrrc23 PE=2 SV=1	4
CGI_10025668	O13016	3e-109	PTN1_CHICK Tyrosine-protein phosphatase non-receptor type 1 OS=Gallus gallus GN=PTPN1 PE=2 SV=1	4
CGI_10001440	Q9BH05	7e-108	THNS1_MACFA Threonine synthase-like 1 OS=Macaca fascicularis GN=THNSL1 PE=2 SV=1	4
CGI_10022030	Q8NBN7	1e-106	RDH13_HUMAN Retinol dehydrogenase 13 OS=Homo sapiens GN=RDH13 PE=1 SV=2	4
CGI_10008836	Q6DJI8	4e-106	EI3GA_XENLA Eukaryotic translation initiation factor 3 subunit G-A OS=Xenopus laevis GN=eif3g-A PE=2 SV=1	4
CGI_10016957	Q08BB2	4e-103	P20D1_DANRE Probable carboxypeptidase PM20D1 OS=Danio rerio GN=pm20d1 PE=2 SV=1	4
CGI_10007093	P49256	6e-103	LMAN2_CANFA Vesicular integral-membrane protein VIP36 OS=Canis familiaris GN=LMAN2 PE=1 SV=1	4
CGI_10000050	Q9YHT2	7e-101	DHSB_CHICK Succinate dehydrogenase [ubiquinone] iron-sulfur subunit, mitochondrial OS=Gallus gallus GN=SDHB PE=1 SV=1	4
CGI_10016312	Q5XIG8	2e-98	STRAP_RAT Serine-threonine kinase receptor-associated protein OS=Rattus norvegicus GN=Strap PE=1 SV=1	4
CGI_10007930	A7RJI7	7e-95	U550_NEMVE UPF0550 protein v1g238755 OS=Nematostella vectensis GN=v1g238755 PE=3 SV=1	4
CGI_10009587	O01393	6e-94	UNC9_CAEEL Innexin unc-9 OS=Caenorhabditis elegans GN=unc-9 PE=2 SV=1	4
CGI_10027457	Q8STF0	8e-93	CALM_STRIE Calmodulin OS=Strongylocentrotus intermedius PE=2 SV=3	4
CGI_10008523	O57476	3e-90	CDC37_CHICK Hsp90 co-chaperone Cdc37 OS=Gallus gallus GN=CDC37 PE=2 SV=1	4
CGI_10005040	Q8BHD4	3e-90	FRMD3_MOUSE FERM domain-containing protein 3 OS=Mus musculus GN=Frmd3 PE=1 SV=1	4
CGI_10012376	P21575	3e-83	DYN1_RAT Dynamin-1 OS=Rattus norvegicus GN=Dnm1 PE=1 SV=2	4
CGI_10005301	P16157	5e-82	ANK1_HUMAN Ankyrin-1 OS=Homo sapiens GN=ANK1 PE=1 SV=3	4
CGI_10020229	Q642M9	2e-81	DHDH_DANRE Trans-1,2-dihydrobenzene-1,2-diol dehydrogenase OS=Danio rerio GN=dhdh PE=2 SV=2	4
CGI_10021081	P98133	7e-79	FBN1_BOVIN Fibrillin-1 OS=Bos taurus GN=FBN1 PE=1 SV=1	4
CGI_10027540	Q7JZB4	4e-78	GMPPB_DROME Mannose-1-phosphate guanyltransferase beta OS=Drosophila melanogaster GN=CG1129 PE=2 SV=1	4
CGI_10026894	Q9R0Y5	9e-77	KAD1_MOUSE Adenylate kinase isoenzyme 1 OS=Mus musculus GN=Ak1 PE=1 SV=1	4
CGI_10026145	Q8BHN5	2e-72	RBM45_MOUSE RNA-binding protein 45 OS=Mus musculus GN=Rbm45 PE=2 SV=1	4
CGI_10008854	Q8BHL8	9e-70	PSMF1_MOUSE Proteasome inhibitor PI31 subunit OS=Mus musculus GN=Psmf1 PE=1 SV=1	4
CGI_10017308	Q9Y091	9e-68	FL2D_DROME Pre-mRNA-splicing regulator female-lethal(2)D OS=Drosophila melanogaster GN=fl(2)d PE=1 SV=2	4
CGI_10017494	P43487	3e-66	RANG_HUMAN Ran-specific GTPase-activating protein OS=Homo sapiens GN=RANBP1 PE=1 SV=1	4
CGI_10020735	Q711G3	1e-65	IAH1_RAT Isoamyl acetate-hydrolyzing esterase 1 homolog OS=Rattus norvegicus GN=Iah1 PE=2 SV=2	4
CGI_10014767	P62752	1e-62	RL23A_RAT 60S ribosomal protein L23a OS=Rattus norvegicus GN=Rpl23a PE=2 SV=1	4
CGI_10018919	B6CZ61	7e-57	LRC51_RAT Leucine-rich repeat-containing protein 51 OS=Rattus norvegicus GN=Lrrc51 PE=2 SV=1	4
CGI_10021260	Q5BK46	2e-55	RNH1_RAT Ribonuclease H1 OS=Rattus norvegicus GN=Rnaseh1 PE=2 SV=1	4
CGI_10023746	Q9JI18	2e-53	LRP1B_MOUSE Low-density lipoprotein receptor-related protein 1B OS=Mus musculus GN=Lrp1b PE=2 SV=1	4
CGI_10018455	Q3SZC4	4e-53	NSF1C_BOVIN NSFL1 cofactor p47 OS=Bos taurus GN=NSFL1C PE=2 SV=1	4
CGI_10024623	Q5R628	7e-51	LSM5_PONAB U6 snRNA-associated Sm-like protein LSm5 OS=Pongo abelii GN=LSM5 PE=3 SV=3	4
CGI_10014506	Q9ER72	5e-47	SYCC_MOUSE Cysteinyl-tRNA synthetase, cytoplasmic OS=Mus musculus GN=Cars PE=1 SV=2	4
CGI_10022688	Q91ZI0	8e-47	CELR3_MOUSE Cadherin EGF LAG seven-pass G-type receptor 3 OS=Mus musculus GN=Celsr3 PE=2 SV=1	4
CGI_10011113	P50882	5e-46	RL9_DROME 60S ribosomal protein L9 OS=Drosophila melanogaster GN=RpL9 PE=1 SV=2	4
CGI_10026694	Q8C854	6e-44	MYEF2_MOUSE Myelin expression factor 2 OS=Mus musculus GN=Myef2 PE=1 SV=1	4
CGI_10007072	Q9VZS3	2e-43	SUI1_DROME Protein translation factor SUI1 homolog OS=Drosophila melanogaster GN=CG17737 PE=1 SV=1	4
CGI_10020575	P62870	8e-43	ELOB_RAT Transcription elongation factor B polypeptide 2 OS=Rattus norvegicus GN=Tceb2 PE=1 SV=1	4
CGI_10008615	Q6GR16	7e-42	EPABB_XENLA Embryonic polyadenylate-binding protein B OS=Xenopus laevis GN=epabp-B PE=2 SV=1	4
CGI_10016543	P70097	1e-39	C560_CRIGR Succinate dehydrogenase cytochrome b560 subunit, mitochondrial OS=Cricetulus griseus GN=SDHC PE=2 SV=1	4
CGI_10026004	Q25532	6e-39	VATG_MANSE V-type proton ATPase subunit G OS=Manduca sexta PE=3 SV=1	4
CGI_10017375	Q2QUN2	2e-38	LAC24_ORYSJ Laccase-24 OS=Oryza sativa subsp. japonica GN=LAC24 PE=2 SV=1	4
CGI_10004519	F7E235	2e-34	.	4
CGI_10001800	Q52L45	8e-34	ILEU_XENLA Leukocyte elastase inhibitor OS=Xenopus laevis GN=serpinb1 PE=2 SV=1	4
CGI_10000268	P48597	3e-33	IF4E_XENLA Eukaryotic translation initiation factor 4E OS=Xenopus laevis GN=eif4e PE=1 SV=1	4
CGI_10002017	Q5RFR0	8e-33	TTPAL_PONAB Alpha-tocopherol transfer protein-like OS=Pongo abelii GN=TTPAL PE=2 SV=1	4
CGI_10020407	Q13541	1e-32	4EBP1_HUMAN Eukaryotic translation initiation factor 4E-binding protein 1 OS=Homo sapiens GN=EIF4EBP1 PE=1 SV=3	4
CGI_10006979	Q14978	2e-32	NOLC1_HUMAN Nucleolar phosphoprotein p130 OS=Homo sapiens GN=NOLC1 PE=1 SV=2	4
CGI_10003546	Q24372	3e-31	LACH_DROME Lachesin OS=Drosophila melanogaster GN=Lac PE=1 SV=2	4
CGI_10000220	O35783	1e-27	CALU_RAT Calumenin OS=Rattus norvegicus GN=Calu PE=1 SV=1	4
CGI_10028805	Q8N6F8	4e-27	WBS27_HUMAN Williams-Beuren syndrome chromosomal region 27 protein OS=Homo sapiens GN=WBSCR27 PE=2 SV=1	4
CGI_10019638	Q9XZC8	4e-26	SEM2A_SCHGR Semaphorin-2A OS=Schistocerca gregaria GN=SEMA-2A PE=2 SV=1	4
CGI_10021347	Q55A09	6e-23	Y9963_DICDI Probable serine/threonine-protein kinase DDB_G0272254 OS=Dictyostelium discoideum GN=DDB_G0272254 PE=3 SV=1	4
CGI_10010453	P08004	2e-20	CHS1_YEAST Chitin synthase 1 OS=Saccharomyces cerevisiae GN=CHS1 PE=1 SV=1	4
CGI_10000402	P15870	3e-20	H1D_STRPU Histone H1-delta OS=Strongylocentrotus purpuratus PE=3 SV=1	4
CGI_10011396	Q497B8	7e-20	JMJD5_RAT JmjC domain-containing protein 5 OS=Rattus norvegicus GN=Jmjd5 PE=2 SV=1	4
CGI_10025942	P90789	3e-19	NDUB7_CAEEL NADH dehydrogenase [ubiquinone] 1 beta subcomplex subunit 7 OS=Caenorhabditis elegans GN=D2030.4 PE=2 SV=1	4
CGI_10025323	Q92624	6e-19	APBP2_HUMAN Amyloid protein-binding protein 2 OS=Homo sapiens GN=APPBP2 PE=1 SV=2	4
CGI_10007276	P10675	2e-17	FAS1_SCHAM Fasciclin-1 OS=Schistocerca americana GN=FAS1 PE=1 SV=1	4
CGI_10015431	P38040	4e-14	GBG1_DROME Guanine nucleotide-binding protein subunit gamma-1 OS=Drosophila melanogaster GN=Ggamma1 PE=2 SV=1	4
CGI_10005959	Q9EPF3	1e-13	CRYAB_SPAJD Alpha-crystallin B chain OS=Spalax judaei GN=CRYAB PE=2 SV=1	4
CGI_10020618	Q6DQX6	4e-13	NDUBB_CRIGR NADH dehydrogenase [ubiquinone] 1 beta subcomplex subunit 11, mitochondrial OS=Cricetulus griseus GN=NDUFB11 PE=2 SV=1	4
CGI_10027607	Q8C419	2e-11	GP158_MOUSE Probable G-protein coupled receptor 158 OS=Mus musculus GN=Gpr158 PE=1 SV=2	4
CGI_10024095				4
CGI_10001372				4
CGI_10008752				4
CGI_10005881				4
CGI_10027627				4
CGI_10026436				4
CGI_10010820				4
CGI_10000283				4
CGI_10021722				4
CGI_10016665				4
CGI_10003441				4
CGI_10018270				4
CGI_10008262				4
CGI_10005225				4
CGI_10012901				4
CGI_10014656				4
CGI_10003422				4
CGI_10024002				4
CGI_10011556				4
CGI_10015394				4
CGI_10019884				4
CGI_10011306				4
CGI_10005910				4
CGI_10002011				4
CGI_10025850	Q5U367	0	PLOD3_RAT Procollagen-lysine,2-oxoglutarate 5-dioxygenase 3 OS=Rattus norvegicus GN=Plod3 PE=2 SV=1	3
CGI_10012333	P85515	0	ACTZ_RAT Alpha-centractin OS=Rattus norvegicus GN=Actr1a PE=1 SV=1	3
CGI_10018434	Q9VA73	0	CMC_DROME Calcium-binding mitochondrial carrier protein Aralar1 OS=Drosophila melanogaster GN=aralar1 PE=1 SV=1	3
CGI_10004075	Q5I7G2	0	.	3
CGI_10020990	P47897	0	SYQ_HUMAN Glutaminyl-tRNA synthetase OS=Homo sapiens GN=QARS PE=1 SV=1	3
CGI_10023160	Q12965	0	MYO1E_HUMAN Myosin-Ie OS=Homo sapiens GN=MYO1E PE=1 SV=2	3
CGI_10026424	Q62940	0	NEDD4_RAT E3 ubiquitin-protein ligase NEDD4 OS=Rattus norvegicus GN=Nedd4 PE=1 SV=1	3
CGI_10026576	Q92621	0	NU205_HUMAN Nuclear pore complex protein Nup205 OS=Homo sapiens GN=NUP205 PE=1 SV=2	3
CGI_10012572	O15084	0	ANR28_HUMAN Serine/threonine-protein phosphatase 6 regulatory ankyrin repeat subunit A OS=Homo sapiens GN=ANKRD28 PE=1 SV=4	3
CGI_10006586	Q3ULD5	0	MCCB_MOUSE Methylcrotonoyl-CoA carboxylase beta chain, mitochondrial OS=Mus musculus GN=Mccc2 PE=2 SV=1	3
CGI_10006214	Q9D5E4	0	LRC48_MOUSE Leucine-rich repeat-containing protein 48 OS=Mus musculus GN=Lrrc48 PE=2 SV=1	3
CGI_10008895	Q9Z1Z0	0	USO1_MOUSE General vesicular transport factor p115 OS=Mus musculus GN=Uso1 PE=1 SV=2	3
CGI_10018452	Q9Z1G4	0	VPP1_MOUSE V-type proton ATPase 116 kDa subunit a isoform 1 OS=Mus musculus GN=Atp6v0a1 PE=1 SV=2	3
CGI_10007075	A7MAZ3	0	.	3
CGI_10022615	O60551	0	NMT2_HUMAN Glycylpeptide N-tetradecanoyltransferase 2 OS=Homo sapiens GN=NMT2 PE=1 SV=1	3
CGI_10013977	Q803R5	0	FTSJ2_DANRE S-adenosyl-L-methionine-dependent methyltransferase ftsjd2 OS=Danio rerio GN=ftsjd2 PE=2 SV=1	3
CGI_10001107	Q8CGC7	0	SYEP_MOUSE Bifunctional aminoacyl-tRNA synthetase OS=Mus musculus GN=Eprs PE=2 SV=3	3
CGI_10010139	B2KI97	0	THOC2_RHIFE THO complex subunit 2 OS=Rhinolophus ferrumequinum GN=THOC2 PE=3 SV=1	3
CGI_10026645	O08837	0	CDC5L_RAT Cell division cycle 5-related protein OS=Rattus norvegicus GN=Cdc5l PE=1 SV=2	3
CGI_10003492	O17320	0	ACT_CRAGI Actin OS=Crassostrea gigas PE=2 SV=1	3
CGI_10028550	O88554	0	PARP2_MOUSE Poly [ADP-ribose] polymerase 2 OS=Mus musculus GN=Parp2 PE=1 SV=3	3
CGI_10022032	P27653	0	C1TC_RAT C-1-tetrahydrofolate synthase, cytoplasmic OS=Rattus norvegicus GN=Mthfd1 PE=1 SV=3	3
CGI_10013025	P35224	0	CTNB_URECA Catenin beta OS=Urechis caupo PE=2 SV=1	3
CGI_10003984	P55096	0	ABCD3_MOUSE ATP-binding cassette sub-family D member 3 OS=Mus musculus GN=Abcd3 PE=1 SV=1	3
CGI_10022015	P56839	0	PEPM_MYTED Phosphoenolpyruvate phosphomutase OS=Mytilus edulis PE=1 SV=3	3
CGI_10027463	Q03333	0	NEC2_PIG Neuroendocrine convertase 2 OS=Sus scrofa GN=PCSK2 PE=2 SV=1	3
CGI_10023418	Q5RBL1	0	SYG_PONAB Glycyl-tRNA synthetase OS=Pongo abelii GN=GARS PE=2 SV=1	3
CGI_10007774	Q5U300	0	UBA1_RAT Ubiquitin-like modifier-activating enzyme 1 OS=Rattus norvegicus GN=Uba1 PE=1 SV=1	3
CGI_10014042	Q5ZLA6	0	MYO1C_CHICK Myosin-Ic OS=Gallus gallus GN=MYO1C PE=2 SV=1	3
CGI_10020097	Q6GM29	0	SAC1_XENLA Phosphatidylinositide phosphatase SAC1 OS=Xenopus laevis GN=sacm1l PE=2 SV=1	3
CGI_10011431	Q6GMG5	0	.	3
CGI_10005199	Q6P8G1	0	ILF2_XENTR Interleukin enhancer-binding factor 2 homolog OS=Xenopus tropicalis GN=ilf2 PE=2 SV=1	3
CGI_10012206	Q8TCJ2	0	STT3B_HUMAN Dolichyl-diphosphooligosaccharide--protein glycosyltransferase subunit STT3B OS=Homo sapiens GN=STT3B PE=1 SV=1	3
CGI_10021674	Q93129	0	ACTC_BRABE Actin, cytoplasmic OS=Branchiostoma belcheri PE=2 SV=1	3
CGI_10028780	Q9BTW9	0	TBCD_HUMAN Tubulin-specific chaperone D OS=Homo sapiens GN=TBCD PE=1 SV=1	3
CGI_10016244	Q9P2T1	0	GMPR2_HUMAN GMP reductase 2 OS=Homo sapiens GN=GMPR2 PE=1 SV=1	3
CGI_10019252	A7RUD5	8e-180	NUBP1_NEMVE Cytosolic Fe-S cluster assembly factor NUBP1 homolog OS=Nematostella vectensis GN=v1g236650 PE=3 SV=1	3
CGI_10006535	Q8R317	7e-179	UBQL1_MOUSE Ubiquilin-1 OS=Mus musculus GN=Ubqln1 PE=1 SV=1	3
CGI_10005852	P49355	2e-163	FNTB_BOVIN Protein farnesyltransferase subunit beta OS=Bos taurus GN=FNTB PE=2 SV=1	3
CGI_10020412	P27600	1e-161	GNA12_MOUSE Guanine nucleotide-binding protein subunit alpha-12 OS=Mus musculus GN=Gna12 PE=1 SV=3	3
CGI_10016819	Q5ZKK5	1e-160	ODFP2_CHICK Outer dense fiber protein 2 OS=Gallus gallus GN=ODF2 PE=2 SV=1	3
CGI_10002900	Q2TA16	6e-155	CCD65_BOVIN Coiled-coil domain-containing protein 65 OS=Bos taurus GN=CCDC65 PE=2 SV=1	3
CGI_10016612	Q6DGA6	6e-154	ALLC_DANRE Allantoicase OS=Danio rerio GN=allc PE=2 SV=1	3
CGI_10023360	P97521	3e-149	MCAT_RAT Mitochondrial carnitine/acylcarnitine carrier protein OS=Rattus norvegicus GN=Slc25a20 PE=1 SV=1	3
CGI_10001813	Q8BSY0	8e-147	ASPH_MOUSE Aspartyl/asparaginyl beta-hydroxylase OS=Mus musculus GN=Asph PE=2 SV=1	3
CGI_10027230	Q8BUR4	3e-145	DOCK1_MOUSE Dedicator of cytokinesis protein 1 OS=Mus musculus GN=Dock1 PE=1 SV=3	3
CGI_10011129	P54921	4e-144	SNAA_RAT Alpha-soluble NSF attachment protein OS=Rattus norvegicus GN=Napa PE=1 SV=2	3
CGI_10013700	P30051	3e-142	TEAD1_MOUSE Transcriptional enhancer factor TEF-1 OS=Mus musculus GN=Tead1 PE=2 SV=2	3
CGI_10011899	Q0VE82	9e-142	CPNE7_MOUSE Copine-7 OS=Mus musculus GN=Cpne7 PE=2 SV=1	3
CGI_10008947	Q5PPY6	2e-140	EIF3H_XENLA Eukaryotic translation initiation factor 3 subunit H OS=Xenopus laevis GN=eif3h PE=2 SV=1	3
CGI_10021127	Q8R1S0	3e-137	COQ6_MOUSE Ubiquinone biosynthesis monooxygenase COQ6 OS=Mus musculus GN=Coq6 PE=2 SV=2	3
CGI_10007224	Q5SSL4	3e-135	ABR_MOUSE Active breakpoint cluster region-related protein OS=Mus musculus GN=Abr PE=2 SV=1	3
CGI_10027107	Q7L2H7	1e-134	EIF3M_HUMAN Eukaryotic translation initiation factor 3 subunit M OS=Homo sapiens GN=EIF3M PE=1 SV=1	3
CGI_10024994	P16924	4e-134	P4HA1_CHICK Prolyl 4-hydroxylase subunit alpha-1 OS=Gallus gallus GN=P4HA1 PE=1 SV=1	3
CGI_10019713	O00625	6e-131	PIR_HUMAN Pirin OS=Homo sapiens GN=PIR PE=1 SV=1	3
CGI_10013986	Q32KR8	2e-128	ADPRH_BOVIN [Protein ADP-ribosylarginine] hydrolase OS=Bos taurus GN=ADPRH PE=2 SV=1	3
CGI_10008284	Q9UBX3	5e-128	DIC_HUMAN Mitochondrial dicarboxylate carrier OS=Homo sapiens GN=SLC25A10 PE=1 SV=2	3
CGI_10016510	Q6Q759	6e-127	SPG17_HUMAN Sperm-associated antigen 17 OS=Homo sapiens GN=SPAG17 PE=1 SV=1	3
CGI_10015793	P13086	1e-126	SUCA_RAT Succinyl-CoA ligase [GDP-forming] subunit alpha, mitochondrial OS=Rattus norvegicus GN=Suclg1 PE=2 SV=2	3
CGI_10013706	P41636	3e-126	4CL_PINTA 4-coumarate--CoA ligase OS=Pinus taeda GN=4CL PE=2 SV=1	3
CGI_10017469	Q80TB8	3e-126	VAT1L_MOUSE Synaptic vesicle membrane protein VAT-1 homolog-like OS=Mus musculus GN=Vat1l PE=2 SV=2	3
CGI_10016397	Q8BRH4	7e-125	MLL3_MOUSE Histone-lysine N-methyltransferase MLL3 OS=Mus musculus GN=Mll3 PE=2 SV=2	3
CGI_10012406	Q4R5P1	3e-124	RAB8A_MACFA Ras-related protein Rab-8A OS=Macaca fascicularis GN=RAB8A PE=2 SV=1	3
CGI_10005383	Q9Z254	3e-124	GIPC1_RAT PDZ domain-containing protein GIPC1 OS=Rattus norvegicus GN=Gipc1 PE=1 SV=2	3
CGI_10025654	P70122	6e-122	SBDS_MOUSE Ribosome maturation protein SBDS OS=Mus musculus GN=Sbds PE=2 SV=4	3
CGI_10007126	P19623	2e-118	SPEE_HUMAN Spermidine synthase OS=Homo sapiens GN=SRM PE=1 SV=1	3
CGI_10000581	B4JG34	2e-109	.	3
CGI_10010423	Q99L45	1e-108	IF2B_MOUSE Eukaryotic translation initiation factor 2 subunit 2 OS=Mus musculus GN=Eif2s2 PE=1 SV=1	3
CGI_10012555	Q2F637	8e-106	1433Z_BOMMO 14-3-3 protein zeta OS=Bombyx mori GN=14-3-3zeta PE=2 SV=2	3
CGI_10021212	P80895	1e-103	PIMT_PIG Protein-L-isoaspartate(D-aspartate) O-methyltransferase OS=Sus scrofa GN=PCMT1 PE=1 SV=3	3
CGI_10021938	P15153	3e-102	RAC2_HUMAN Ras-related C3 botulinum toxin substrate 2 OS=Homo sapiens GN=RAC2 PE=1 SV=1	3
CGI_10004769	P82125	1e-101	AKCL2_PIG 1,5-anhydro-D-fructose reductase OS=Sus scrofa GN=AKR1E2 PE=1 SV=2	3
CGI_10024372	Q01H84	7e-100	SELN_XENTR Selenoprotein N OS=Xenopus tropicalis GN=sepn1 PE=2 SV=2	3
CGI_10004023	Q5VYX0	1e-99	RNLS_HUMAN Renalase OS=Homo sapiens GN=RNLS PE=2 SV=1	3
CGI_10018096	Q2T9X2	1e-97	TCPD_BOVIN T-complex protein 1 subunit delta OS=Bos taurus GN=CCT4 PE=2 SV=3	3
CGI_10020153	O57592	3e-97	RL7A_TAKRU 60S ribosomal protein L7a OS=Takifugu rubripes GN=rpl7a PE=3 SV=3	3
CGI_10020498	Q05A62	7e-97	DNAL1_MOUSE Dynein light chain 1, axonemal OS=Mus musculus GN=Dnal1 PE=2 SV=2	3
CGI_10000759	Q13825	9e-97	AUHM_HUMAN Methylglutaconyl-CoA hydratase, mitochondrial OS=Homo sapiens GN=AUH PE=1 SV=1	3
CGI_10023395	P23175	5e-96	RASH_MSVNS GTPase HRas OS=Murine sarcoma virus NS.C58 GN=H-RAS PE=3 SV=1	3
CGI_10003812	Q32NR4	5e-94	TTC29_XENLA Tetratricopeptide repeat protein 29 OS=Xenopus laevis GN=ttc29 PE=2 SV=1	3
CGI_10021235	Q7T3H9	2e-89	HYI_DANRE Putative hydroxypyruvate isomerase OS=Danio rerio GN=hyi PE=2 SV=2	3
CGI_10014296	Q16566	2e-88	KCC4_HUMAN Calcium/calmodulin-dependent protein kinase type IV OS=Homo sapiens GN=CAMK4 PE=1 SV=1	3
CGI_10022647	Q5BIR5	3e-86	SPB8_BOVIN Serpin B8 OS=Bos taurus GN=SERPINB8 PE=2 SV=1	3
CGI_10004329	Q9D114	4e-83	HDDC3_MOUSE HD domain-containing protein 3 OS=Mus musculus GN=Hddc3 PE=2 SV=1	3
CGI_10005354	O73853	1e-82	CP17A_ICTPU Steroid 17-alpha-hydroxylase/17,20 lyase OS=Ictalurus punctatus GN=cyp17a1 PE=2 SV=1	3
CGI_10015112	P17133	4e-80	RU17_DROME U1 small nuclear ribonucleoprotein 70 kDa OS=Drosophila melanogaster GN=snRNP70K PE=1 SV=2	3
CGI_10018991	Q00577	5e-80	PURA_HUMAN Transcriptional activator protein Pur-alpha OS=Homo sapiens GN=PURA PE=1 SV=2	3
CGI_10025315	Q54TR1	7e-80	CFAD_DICDI Counting factor associated protein D OS=Dictyostelium discoideum GN=cfaD PE=1 SV=1	3
CGI_10015014	Q9VCA9	1e-79	SPCS3_DROME Signal peptidase complex subunit 3 OS=Drosophila melanogaster GN=Spase22-23 PE=2 SV=1	3
CGI_10028397	A2T7G9	8e-74	HTAI2_PONPY Oxidoreductase HTATIP2 OS=Pongo pygmaeus GN=HTATIP2 PE=3 SV=1	3
CGI_10007279	P21775	1e-73	THIKA_RAT 3-ketoacyl-CoA thiolase A, peroxisomal OS=Rattus norvegicus GN=Acaa1a PE=2 SV=2	3
CGI_10024274	P24367	3e-72	PPIB_CHICK Peptidyl-prolyl cis-trans isomerase B OS=Gallus gallus GN=PPIB PE=2 SV=1	3
CGI_10021866	P30842	2e-70	CROM_OMMSL Omega-crystallin OS=Ommastrephes sloanei PE=2 SV=3	3
CGI_10015207	O60218	5e-68	AK1BA_HUMAN Aldo-keto reductase family 1 member B10 OS=Homo sapiens GN=AKR1B10 PE=1 SV=1	3
CGI_10018768	Q99700	8e-66	ATX2_HUMAN Ataxin-2 OS=Homo sapiens GN=ATXN2 PE=1 SV=2	3
CGI_10002806	Q96M86	4e-65	DNHD1_HUMAN Dynein heavy chain domain-containing protein 1 OS=Homo sapiens GN=DNHD1 PE=2 SV=1	3
CGI_10000259	Q5RDB5	3e-59	CNIH_PONAB Protein cornichon homolog OS=Pongo abelii GN=CNIH PE=2 SV=1	3
CGI_10013930	Q6AXS3	4e-59	DEK_RAT Protein DEK OS=Rattus norvegicus GN=Dek PE=2 SV=1	3
CGI_10025424	O01159	1e-57	RSP7_CAEEL Probable splicing factor, arginine/serine-rich 7 OS=Caenorhabditis elegans GN=rsp-7 PE=2 SV=3	3
CGI_10011950	Q56P28	3e-54	PRAF3_PIG PRA1 family protein 3 OS=Sus scrofa GN=ARL6IP5 PE=2 SV=1	3
CGI_10005180	Q9VUY9	8e-54	PGM_DROME Phosphoglucomutase OS=Drosophila melanogaster GN=Pgm PE=1 SV=1	3
CGI_10017403	Q15056	1e-51	IF4H_HUMAN Eukaryotic translation initiation factor 4H OS=Homo sapiens GN=EIF4H PE=1 SV=5	3
CGI_10005094	Q8BX70	7e-50	VP13C_MOUSE Vacuolar protein sorting-associated protein 13C OS=Mus musculus GN=Vps13c PE=1 SV=2	3
CGI_10003050	P61212	1e-49	ARL1_RAT ADP-ribosylation factor-like protein 1 OS=Rattus norvegicus GN=Arl1 PE=1 SV=1	3
CGI_10001110	Q6NWC6	3e-46	CPSF6_DANRE Cleavage and polyadenylation specificity factor subunit 6 OS=Danio rerio GN=cpsf6 PE=2 SV=1	3
CGI_10002687	Q8N9Z9	4e-44	ILFT1_HUMAN Intermediate filament tail domain-containing protein 1 OS=Homo sapiens GN=IFLTD1 PE=2 SV=1	3
CGI_10014579	Q9VXX8	5e-43	RL371_DROME Probable 60S ribosomal protein L37-A OS=Drosophila melanogaster GN=RpL37a PE=3 SV=1	3
CGI_10008941	Q3SZE2	5e-41	PFD1_BOVIN Prefoldin subunit 1 OS=Bos taurus GN=PFDN1 PE=2 SV=1	3
CGI_10006803	A4D263	7e-39	YG023_HUMAN Uncharacterized protein LOC340228 OS=Homo sapiens PE=4 SV=2	3
CGI_10001229	P27046	2e-38	MA2A1_MOUSE Alpha-mannosidase 2 OS=Mus musculus GN=Man2a1 PE=1 SV=1	3
CGI_10022623	P55159	2e-36	PON1_RAT Serum paraoxonase/arylesterase 1 OS=Rattus norvegicus GN=Pon1 PE=1 SV=2	3
CGI_10028396	Q02427	1e-35	RBP1_DROME RNA-binding protein 1 OS=Drosophila melanogaster GN=Rbp1 PE=1 SV=3	3
CGI_10019403	P0CP98	6e-35	.	3
CGI_10027579	Q8N2E2	6e-34	VWDE_HUMAN von Willebrand factor D and EGF domain-containing protein OS=Homo sapiens GN=VWDE PE=2 SV=3	3
CGI_10017124	Q9H2M3	4e-33	BHMT2_HUMAN Betaine--homocysteine S-methyltransferase 2 OS=Homo sapiens GN=BHMT2 PE=1 SV=1	3
CGI_10001109	Q9Y5Z4	2e-32	HEBP2_HUMAN Heme-binding protein 2 OS=Homo sapiens GN=HEBP2 PE=1 SV=1	3
CGI_10025658	Q9D1L0	5e-32	CHCH2_MOUSE Coiled-coil-helix-coiled-coil-helix domain-containing protein 2, mitochondrial OS=Mus musculus GN=Chchd2 PE=1 SV=1	3
CGI_10003763	Q5RB31	7e-31	SC61B_PONAB Protein transport protein Sec61 subunit beta OS=Pongo abelii GN=SEC61B PE=3 SV=3	3
CGI_10018605	Q5RFV8	1e-28	CB044_DANRE WD repeat-containing protein C2orf44 homolog OS=Danio rerio GN=si:dkeyp-115a10.2 PE=2 SV=2	3
CGI_10010889	P00920	5e-28	CAH2_MOUSE Carbonic anhydrase 2 OS=Mus musculus GN=Ca2 PE=1 SV=4	3
CGI_10000071	Q03958	1e-27	PFD6_MOUSE Prefoldin subunit 6 OS=Mus musculus GN=Pfdn6 PE=2 SV=1	3
CGI_10012532	P0C1J1	1e-26	PPIL2_RHIOR Peptidyl-prolyl cis-trans isomerase-like 2 OS=Rhizopus oryzae GN=cyp14 PE=3 SV=1	3
CGI_10005226	P46336	1e-26	IOLS_BACSU Protein iolS OS=Bacillus subtilis GN=iolS PE=1 SV=1	3
CGI_10007659	Q9Y6R7	1e-25	FCGBP_HUMAN IgGFc-binding protein OS=Homo sapiens GN=FCGBP PE=1 SV=3	3
CGI_10027280	O57337	4e-21	HES1_CHICK Transcription factor HES-1 OS=Gallus gallus GN=HES1 PE=2 SV=1	3
CGI_10002842	P62864	1e-20	RS30_RAT 40S ribosomal protein S30 OS=Rattus norvegicus GN=Fau PE=1 SV=1	3
CGI_10016075	Q9Y6R7	4e-20	FCGBP_HUMAN IgGFc-binding protein OS=Homo sapiens GN=FCGBP PE=1 SV=3	3
CGI_10011284	Q99932	7e-19	SPAG8_HUMAN Sperm-associated antigen 8 OS=Homo sapiens GN=SPAG8 PE=1 SV=2	3
CGI_10020480	Q9W762	1e-16	TIM9_DANRE Mitochondrial import inner membrane translocase subunit Tim9 OS=Danio rerio GN=timm9 PE=2 SV=2	3
CGI_10022052	P98158	2e-16	LRP2_RAT Low-density lipoprotein receptor-related protein 2 OS=Rattus norvegicus GN=Lrp2 PE=1 SV=1	3
CGI_10023658	Q7YQK9	3e-15	TSN7_PONPY Tetraspanin-7 OS=Pongo pygmaeus GN=TSPAN7 PE=2 SV=1	3
CGI_10026591	Q75Q41	7e-15	TOM22_RAT Mitochondrial import receptor subunit TOM22 homolog OS=Rattus norvegicus GN=Tomm22 PE=1 SV=1	3
CGI_10021415	P86179	6e-14	CSL3_ONCKE L-rhamnose-binding lectin CSL3 OS=Oncorhynchus keta PE=1 SV=1	3
CGI_10008290	O01814	2e-13	FABP5_CAEEL Fatty acid-binding protein homolog 5 OS=Caenorhabditis elegans GN=lbp-5 PE=2 SV=1	3
CGI_10020933	Q9QUN3	7e-13	BLNK_MOUSE B-cell linker protein OS=Mus musculus GN=Blnk PE=1 SV=1	3
CGI_10012965	Q7RTR2	3e-11	NLRC3_HUMAN Protein NLRC3 OS=Homo sapiens GN=NLRC3 PE=2 SV=2	3
CGI_10006021	Q14315	5e-11	FLNC_HUMAN Filamin-C OS=Homo sapiens GN=FLNC PE=1 SV=3	3
CGI_10024555	Q20681	1e-10	BAT38_CAEEL BTB and MATH domain-containing protein 38 OS=Caenorhabditis elegans GN=bath-38 PE=2 SV=1	3
CGI_10022450				3
CGI_10009178				3
CGI_10008574				3
CGI_10014683				3
CGI_10002389				3
CGI_10021659				3
CGI_10025581				3
CGI_10008793				3
CGI_10018240				3
CGI_10005641				3
CGI_10009697				3
CGI_10027654				3
CGI_10017745				3
CGI_10002913				3
CGI_10013957				3
CGI_10000231				3
CGI_10014924				3
CGI_10005139				3
CGI_10015322				3
CGI_10005495				3
CGI_10004941				3
CGI_10018789				3
CGI_10005411				3
CGI_10023566				3
CGI_10021630				3
CGI_10024978				3
CGI_10020371	A0JP70	0	WDR90_XENTR WD repeat-containing protein 90 OS=Xenopus tropicalis GN=wdr90 PE=2 SV=1	2
CGI_10024996	Q4G0X9	0	CCD40_HUMAN Coiled-coil domain-containing protein 40 OS=Homo sapiens GN=CCDC40 PE=2 SV=2	2
CGI_10021563	O75165	0	DJC13_HUMAN DnaJ homolog subfamily C member 13 OS=Homo sapiens GN=DNAJC13 PE=1 SV=4	2
CGI_10026011	O97159	0	CHDM_DROME Chromodomain-helicase-DNA-binding protein Mi-2 homolog OS=Drosophila melanogaster GN=Mi-2 PE=1 SV=2	2
CGI_10024989	Q8BKX6	0	SMG1_MOUSE Serine/threonine-protein kinase SMG1 OS=Mus musculus GN=Smg1 PE=1 SV=2	2
CGI_10018984	Q8WUH2	0	TGFA1_HUMAN Transforming growth factor-beta receptor-associated protein 1 OS=Homo sapiens GN=TGFBRAP1 PE=1 SV=1	2
CGI_10016806	A2ASS6	0	TITIN_MOUSE Titin OS=Mus musculus GN=Ttn PE=1 SV=1	2
CGI_10024151	Q0IIF7	0	UBP14_BOVIN Ubiquitin carboxyl-terminal hydrolase 14 OS=Bos taurus GN=USP14 PE=2 SV=3	2
CGI_10008811	Q9D554	0	SF3A3_MOUSE Splicing factor 3A subunit 3 OS=Mus musculus GN=Sf3a3 PE=2 SV=2	2
CGI_10009211	Q9BXS5	0	AP1M1_HUMAN AP-1 complex subunit mu-1 OS=Homo sapiens GN=AP1M1 PE=1 SV=3	2
CGI_10021531	O60264	0	SMCA5_HUMAN SWI/SNF-related matrix-associated actin-dependent regulator of chromatin subfamily A member 5 OS=Homo sapiens GN=SMARCA5 PE=1 SV=1	2
CGI_10010880	Q6ZQ58	0	LARP1_MOUSE La-related protein 1 OS=Mus musculus GN=Larp1 PE=1 SV=2	2
CGI_10020361	Q8R3N6	0	THOC1_MOUSE THO complex subunit 1 OS=Mus musculus GN=Thoc1 PE=1 SV=1	2
CGI_10027015	P60670	0	NPL4_MOUSE Nuclear protein localization protein 4 homolog OS=Mus musculus GN=Nploc4 PE=1 SV=3	2
CGI_10009380	Q64620	0	PPP6_RAT Serine/threonine-protein phosphatase 6 catalytic subunit OS=Rattus norvegicus GN=Ppp6c PE=2 SV=2	2
CGI_10024640	Q7L7X3	0	TAOK1_HUMAN Serine/threonine-protein kinase TAO1 OS=Homo sapiens GN=TAOK1 PE=1 SV=1	2
CGI_10026617	Q7SXM7	0	PRP31_DANRE U4/U6 small nuclear ribonucleoprotein Prp31 OS=Danio rerio GN=prpf31 PE=2 SV=1	2
CGI_10025370	Q8HZK2	0	DUOX2_PIG Dual oxidase 2 OS=Sus scrofa GN=DUOX2 PE=1 SV=2	2
CGI_10022792	Q9P225	0	DYH2_HUMAN Dynein heavy chain 2, axonemal OS=Homo sapiens GN=DNAH2 PE=1 SV=3	2
CGI_10017030	Q9P2J5	0	SYLC_HUMAN Leucyl-tRNA synthetase, cytoplasmic OS=Homo sapiens GN=LARS PE=1 SV=2	2
CGI_10015425	P20478	0	GLNA2_DROME Glutamine synthetase 2 cytoplasmic OS=Drosophila melanogaster GN=Gs2 PE=2 SV=3	2
CGI_10028058	Q00536	0	PCTK1_HUMAN Serine/threonine-protein kinase PCTAIRE-1 OS=Homo sapiens GN=PCTK1 PE=1 SV=1	2
CGI_10010415	Q5RDE7	0	NFS1_PONAB Cysteine desulfurase, mitochondrial OS=Pongo abelii GN=NFS1 PE=2 SV=1	2
CGI_10024309	Q5XHZ0	0	TRAP1_RAT Heat shock protein 75 kDa, mitochondrial OS=Rattus norvegicus GN=Trap1 PE=1 SV=1	2
CGI_10013595	Q7ZXT3	0	EDC4_XENLA Enhancer of mRNA-decapping protein 4 OS=Xenopus laevis GN=edc4 PE=2 SV=1	2
CGI_10028509	Q8BHJ5	0	TBL1R_MOUSE F-box-like/WD repeat-containing protein TBL1XR1 OS=Mus musculus GN=Tbl1xr1 PE=2 SV=1	2
CGI_10027983	Q9WTX6	0	CUL1_MOUSE Cullin-1 OS=Mus musculus GN=Cul1 PE=1 SV=1	2
CGI_10023430	A4IHT0	0	FIGL1_XENTR Fidgetin-like protein 1 OS=Xenopus tropicalis GN=fignl1 PE=2 SV=1	2
CGI_10025279	O88986	0	KBL_MOUSE 2-amino-3-ketobutyrate coenzyme A ligase, mitochondrial OS=Mus musculus GN=Gcat PE=1 SV=2	2
CGI_10011426	P61222	0	ABCE1_MOUSE ATP-binding cassette sub-family E member 1 OS=Mus musculus GN=Abce1 PE=2 SV=1	2
CGI_10003143	Q07598	0	NLTP_CHICK Non-specific lipid-transfer protein (Fragment) OS=Gallus gallus GN=SCP2 PE=2 SV=1	2
CGI_10025761	C3YWU0	0	.	2
CGI_10023342	C3YWU0	0	.	2
CGI_10014124	O88281	0	MEGF6_RAT Multiple epidermal growth factor-like domains protein 6 OS=Rattus norvegicus GN=Megf6 PE=1 SV=1	2
CGI_10027701	P14685	0	PSMD3_MOUSE 26S proteasome non-ATPase regulatory subunit 3 OS=Mus musculus GN=Psmd3 PE=2 SV=2	2
CGI_10002698	P23381	0	SYWC_HUMAN Tryptophanyl-tRNA synthetase, cytoplasmic OS=Homo sapiens GN=WARS PE=1 SV=2	2
CGI_10008099	P46461	0	NSF1_DROME Vesicle-fusing ATPase 1 OS=Drosophila melanogaster GN=comt PE=1 SV=1	2
CGI_10028599	P53470	0	ACT1_SCHMA Actin-1 OS=Schistosoma mansoni PE=2 SV=1	2
CGI_10011211	P67963	0	KC1A_XENLA Casein kinase I isoform alpha OS=Xenopus laevis GN=csnk1a1 PE=2 SV=1	2
CGI_10010713	Q13330	0	MTA1_HUMAN Metastasis-associated protein MTA1 OS=Homo sapiens GN=MTA1 PE=1 SV=2	2
CGI_10020477	Q561L1	0	.	2
CGI_10018930	Q68FR8	0	TBA3_RAT Tubulin alpha-3 chain OS=Rattus norvegicus GN=Tuba3a PE=2 SV=1	2
CGI_10020630	Q6NRT3	0	SMU1_XENLA WD40 repeat-containing protein SMU1 OS=Xenopus laevis GN=smu1 PE=2 SV=1	2
CGI_10021808	Q8AY73	0	XPO2_ORENI Exportin-2 OS=Oreochromis niloticus GN=cse1l PE=2 SV=1	2
CGI_10006407	Q8BHG1	0	NRDC_MOUSE Nardilysin OS=Mus musculus GN=Nrd1 PE=1 SV=1	2
CGI_10026357	Q8IWG1	0	WDR63_HUMAN WD repeat-containing protein 63 OS=Homo sapiens GN=WDR63 PE=2 SV=1	2
CGI_10001285	Q9MBF8	0	DYH1B_CHLRE Dynein-1-beta heavy chain, flagellar inner arm I1 complex OS=Chlamydomonas reinhardtii GN=DHC10 PE=1 SV=1	2
CGI_10012345	Q9Y238	0	DLEC1_HUMAN Deleted in lung and esophageal cancer protein 1 OS=Homo sapiens GN=DLEC1 PE=2 SV=1	2
CGI_10017624	Q1RLY6	2e-174	KMO_DANRE Kynurenine 3-monooxygenase OS=Danio rerio GN=kmo PE=2 SV=1	2
CGI_10004989	Q10741	1e-171	ADA10_BOVIN Disintegrin and metalloproteinase domain-containing protein 10 OS=Bos taurus GN=ADAM10 PE=1 SV=1	2
CGI_10006874	P20742	2e-169	PZP_HUMAN Pregnancy zone protein OS=Homo sapiens GN=PZP PE=1 SV=4	2
CGI_10011710	Q6P5M2	7e-169	WDR61_DANRE WD repeat-containing protein 61 OS=Danio rerio GN=wdr61 PE=2 SV=1	2
CGI_10026278	O08618	7e-168	KPRB_RAT Phosphoribosyl pyrophosphate synthetase-associated protein 2 OS=Rattus norvegicus GN=Prpsap2 PE=2 SV=1	2
CGI_10005303	Q9BRR8	2e-166	GPTC1_HUMAN G patch domain-containing protein 1 OS=Homo sapiens GN=GPATCH1 PE=1 SV=1	2
CGI_10026114	P10688	2e-165	PLCD1_RAT 1-phosphatidylinositol-4,5-bisphosphate phosphodiesterase delta-1 OS=Rattus norvegicus GN=Plcd1 PE=1 SV=1	2
CGI_10028030	Q9VX32	2e-163	RG190_DROME Rho GTPase-activating protein 190 OS=Drosophila melanogaster GN=RhoGAPp190 PE=1 SV=2	2
CGI_10006704	Q502W6	6e-158	VWA3B_HUMAN von Willebrand factor A domain-containing protein 3B OS=Homo sapiens GN=VWA3B PE=2 SV=2	2
CGI_10014126	Q9I7F7	9e-158	PR2_DROME Tyrosine-protein kinase PR2 OS=Drosophila melanogaster GN=PR2 PE=1 SV=3	2
CGI_10016450	P57103	2e-157	NAC3_HUMAN Sodium/calcium exchanger 3 OS=Homo sapiens GN=SLC8A3 PE=2 SV=2	2
CGI_10017194	Q58D31	2e-154	DHSO_BOVIN Sorbitol dehydrogenase OS=Bos taurus GN=SORD PE=2 SV=3	2
CGI_10001936	Q2KIR8	1e-152	TDH_BOVIN L-threonine 3-dehydrogenase, mitochondrial OS=Bos taurus GN=TDH PE=2 SV=1	2
CGI_10006320	Q08DG6	7e-151	COX15_BOVIN Cytochrome c oxidase assembly protein COX15 homolog OS=Bos taurus GN=COX15 PE=2 SV=1	2
CGI_10019933	B4F785	2e-146	EGFLA_RAT Pikachurin OS=Rattus norvegicus GN=Egflam PE=2 SV=1	2
CGI_10018530	A7S8T5	8e-144	CCD42_NEMVE Coiled-coil domain-containing protein 42 homolog OS=Nematostella vectensis GN=v1g187067 PE=3 SV=1	2
CGI_10004489	P50607	7e-143	TUB_HUMAN Tubby protein homolog OS=Homo sapiens GN=TUB PE=1 SV=1	2
CGI_10007211	Q8BPB0	8e-143	MOL1A_MOUSE Mps one binder kinase activator-like 1A OS=Mus musculus GN=Mobkl1a PE=1 SV=3	2
CGI_10026058	P61258	2e-142	PCNA_MACFA Proliferating cell nuclear antigen OS=Macaca fascicularis GN=PCNA PE=2 SV=1	2
CGI_10009278	Q8BTS4	2e-139	NUP54_MOUSE Nucleoporin p54 OS=Mus musculus GN=Nup54 PE=1 SV=1	2
CGI_10001718	P07686	4e-139	HEXB_HUMAN Beta-hexosaminidase subunit beta OS=Homo sapiens GN=HEXB PE=1 SV=3	2
CGI_10020579	Q9UGM3	6e-139	DMBT1_HUMAN Deleted in malignant brain tumors 1 protein OS=Homo sapiens GN=DMBT1 PE=1 SV=2	2
CGI_10006953	Q9DAK3	1e-137	RHBT1_MOUSE Rho-related BTB domain-containing protein 1 OS=Mus musculus GN=Rhobtb1 PE=1 SV=1	2
CGI_10021960	P25228	7e-136	RAB3_DROME Ras-related protein Rab-3 OS=Drosophila melanogaster GN=Rab3 PE=1 SV=1	2
CGI_10009495	Q9UDY4	2e-130	DNJB4_HUMAN DnaJ homolog subfamily B member 4 OS=Homo sapiens GN=DNAJB4 PE=1 SV=1	2
CGI_10024580	Q3ZCD7	8e-130	TECR_BOVIN Trans-2,3-enoyl-CoA reductase OS=Bos taurus GN=TECR PE=2 SV=1	2
CGI_10016837	Q6P8C8	5e-125	ARL8A_XENTR ADP-ribosylation factor-like protein 8A OS=Xenopus tropicalis GN=arl8a PE=2 SV=1	2
CGI_10006894	P40757	7e-125	ALN_RANCA Allantoinase, mitochondrial OS=Rana catesbeiana GN=ALN PE=1 SV=1	2
CGI_10005459	Q0IHI3	3e-123	.	2
CGI_10014244	Q27433	4e-121	MEC2_CAEEL Mechanosensory protein 2 OS=Caenorhabditis elegans GN=mec-2 PE=1 SV=1	2
CGI_10016752	Q3T0M0	1e-120	VPS29_BOVIN Vacuolar protein sorting-associated protein 29 OS=Bos taurus GN=VPS29 PE=2 SV=1	2
CGI_10020355	Q5RDD2	6e-115	PR38A_PONAB Pre-mRNA-splicing factor 38A OS=Pongo abelii GN=PRPF38A PE=2 SV=1	2
CGI_10005243	Q9TUI8	9e-109	FAAH1_PIG Fatty-acid amide hydrolase 1 OS=Sus scrofa GN=FAAH PE=1 SV=1	2
CGI_10026708	O16025	9e-109	AOSL_PLEHO Allene oxide synthase-lipoxygenase protein OS=Plexaura homomalla PE=1 SV=1	2
CGI_10004053	Q5M824	5e-108	SHC1_RAT SHC-transforming protein 1 OS=Rattus norvegicus GN=Shc1 PE=2 SV=1	2
CGI_10002774	P79110	9e-106	TXTP_BOVIN Tricarboxylate transport protein, mitochondrial OS=Bos taurus GN=SLC25A1 PE=2 SV=1	2
CGI_10014143	Q8YWD8	2e-105	MSRA2_ANASP Peptide methionine sulfoxide reductase msrA 2 OS=Anabaena sp. (strain PCC 7120) GN=msrA2 PE=3 SV=1	2
CGI_10022282	Q9R0P6	3e-104	SC11A_MOUSE Signal peptidase complex catalytic subunit SEC11A OS=Mus musculus GN=Sec11a PE=2 SV=1	2
CGI_10012947	Q9R0P6	1e-103	SC11A_MOUSE Signal peptidase complex catalytic subunit SEC11A OS=Mus musculus GN=Sec11a PE=2 SV=1	2
CGI_10002261	Q5R5W2	1e-103	TADBP_PONAB TAR DNA-binding protein 43 OS=Pongo abelii GN=TARDBP PE=2 SV=1	2
CGI_10026443	O15050	3e-103	LBA1_HUMAN Lupus brain antigen 1 homolog OS=Homo sapiens GN=LBA1 PE=2 SV=4	2
CGI_10023523	Q9U4L6	4e-103	TO401_DROME Mitochondrial import receptor subunit TOM40 homolog 1 OS=Drosophila melanogaster GN=Tom40 PE=2 SV=2	2
CGI_10007764	Q29RP8	4e-100	SUV41_BOVIN Histone-lysine N-methyltransferase SUV420H1 OS=Bos taurus GN=SUV420H1 PE=2 SV=1	2
CGI_10011371	A9JS71	2e-99	ECHD3_XENLA Enoyl-CoA hydratase domain-containing protein 3, mitochondrial OS=Xenopus laevis GN=echdc3 PE=2 SV=1	2
CGI_10017563	Q96HH6	6e-98	TMM19_HUMAN Transmembrane protein 19 OS=Homo sapiens GN=TMEM19 PE=2 SV=1	2
CGI_10018576	Q5XI42	3e-97	AL3B1_RAT Aldehyde dehydrogenase family 3 member B1 OS=Rattus norvegicus GN=Aldh3b1 PE=2 SV=1	2
CGI_10019513	Q60738	4e-96	ZNT1_MOUSE Zinc transporter 1 OS=Mus musculus GN=Slc30a1 PE=2 SV=1	2
CGI_10011548	Q13257	1e-95	MD2L1_HUMAN Mitotic spindle assembly checkpoint protein MAD2A OS=Homo sapiens GN=MAD2L1 PE=1 SV=1	2
CGI_10003850	Q6IQ20	2e-94	NAPEP_HUMAN N-acyl-phosphatidylethanolamine-hydrolyzing phospholipase D OS=Homo sapiens GN=NAPEPLD PE=1 SV=2	2
CGI_10006179	Q9D0W5	5e-92	PPIL1_MOUSE Peptidyl-prolyl cis-trans isomerase-like 1 OS=Mus musculus GN=Ppil1 PE=2 SV=1	2
CGI_10026012	Q08013	2e-91	SSRG_RAT Translocon-associated protein subunit gamma OS=Rattus norvegicus GN=Ssr3 PE=1 SV=2	2
CGI_10027750	Q6P7L4	2e-91	SC22B_XENTR Vesicle-trafficking protein SEC22b OS=Xenopus tropicalis GN=sec22b PE=2 SV=1	2
CGI_10002110	A6H8J1	1e-90	PRRCA_XENLA Protein PRRC1-A OS=Xenopus laevis GN=prrc1-A PE=2 SV=1	2
CGI_10020758	D3ZTX0	1e-88	.	2
CGI_10011123	Q07837	2e-88	SLC31_HUMAN Neutral and basic amino acid transport protein rBAT OS=Homo sapiens GN=SLC3A1 PE=1 SV=2	2
CGI_10017884	A1L1V4	3e-88	.	2
CGI_10011293	O16305	3e-88	CALM_CAEEL Calmodulin OS=Caenorhabditis elegans GN=cmd-1 PE=1 SV=3	2
CGI_10021688	Q27640	7e-85	ALDH_ENCBU Aldehyde dehydrogenase OS=Enchytraeus buchholzi GN=ALDH PE=2 SV=1	2
CGI_10018934	Q28GD4	5e-84	.	2
CGI_10001490	P49189	2e-82	AL9A1_HUMAN 4-trimethylaminobutyraldehyde dehydrogenase OS=Homo sapiens GN=ALDH9A1 PE=1 SV=3	2
CGI_10023343	Q5XIA9	9e-82	KLD8B_RAT Kelch domain-containing protein 8B OS=Rattus norvegicus GN=Klhdc8b PE=2 SV=1	2
CGI_10018671	Q7TP48	3e-81	APMAP_RAT Adipocyte plasma membrane-associated protein OS=Rattus norvegicus GN=Apmap PE=2 SV=2	2
CGI_10021302	P11046	3e-80	LAMB1_DROME Laminin subunit beta-1 OS=Drosophila melanogaster GN=LanB1 PE=1 SV=4	2
CGI_10016883	A4IGP0	2e-77	.	2
CGI_10025996	Q8NCN5	6e-77	PDPR_HUMAN Pyruvate dehydrogenase phosphatase regulatory subunit, mitochondrial OS=Homo sapiens GN=PDPR PE=1 SV=2	2
CGI_10017531	Q9UHP6	2e-76	RTDR1_HUMAN Rhabdoid tumor deletion region protein 1 OS=Homo sapiens GN=RTDR1 PE=2 SV=1	2
CGI_10006196	Q460N5	2e-76	PAR14_HUMAN Poly [ADP-ribose] polymerase 14 OS=Homo sapiens GN=PARP14 PE=1 SV=2	2
CGI_10020147	O42254	2e-75	IF2B1_CHICK Insulin-like growth factor 2 mRNA-binding protein 1 OS=Gallus gallus GN=IGF2BP1 PE=1 SV=1	2
CGI_10017573	Q4PJX1	3e-75	ODR4_MOUSE Protein odr-4 homolog OS=Mus musculus GN=Odr4 PE=2 SV=2	2
CGI_10008600	Q8R238	4e-75	SDSL_MOUSE Serine dehydratase-like OS=Mus musculus GN=Sdsl PE=2 SV=1	2
CGI_10013394	Q6P2C0	5e-74	WDR93_HUMAN WD repeat-containing protein 93 OS=Homo sapiens GN=WDR93 PE=2 SV=1	2
CGI_10014885	Q6R653	2e-73	UN5CL_MOUSE UNC5C-like protein OS=Mus musculus GN=Unc5cl PE=2 SV=2	2
CGI_10010219	Q9CPU0	3e-73	LGUL_MOUSE Lactoylglutathione lyase OS=Mus musculus GN=Glo1 PE=1 SV=3	2
CGI_10013084	Q56K03	9e-73	RL27A_BOVIN 60S ribosomal protein L27a OS=Bos taurus GN=RPL27A PE=2 SV=3	2
CGI_10000683	Q8NCN5	1e-72	PDPR_HUMAN Pyruvate dehydrogenase phosphatase regulatory subunit, mitochondrial OS=Homo sapiens GN=PDPR PE=1 SV=2	2
CGI_10010189	Q92035	2e-72	ACES_BUNFA Acetylcholinesterase OS=Bungarus fasciatus GN=ACHE PE=1 SV=2	2
CGI_10010579	P18172	1e-71	DHGL_DROPS Glucose dehydrogenase [acceptor] OS=Drosophila pseudoobscura pseudoobscura GN=Gld PE=3 SV=4	2
CGI_10002037	Q8IV20	2e-68	CM031_HUMAN UPF0124 protein C13orf31 OS=Homo sapiens GN=C13orf31 PE=2 SV=1	2
CGI_10013441	Q9H3P7	1e-65	GCP60_HUMAN Golgi resident protein GCP60 OS=Homo sapiens GN=ACBD3 PE=1 SV=4	2
CGI_10015505	P25153	1e-63	UBCD6_DROME Ubiquitin-conjugating enzyme E2-17 kDa OS=Drosophila melanogaster GN=UbcD6 PE=2 SV=2	2
CGI_10004110	O08623	2e-63	SQSTM_RAT Sequestosome-1 OS=Rattus norvegicus GN=Sqstm1 PE=1 SV=1	2
CGI_10025351	Q9CWK3	2e-63	CD2B2_MOUSE CD2 antigen cytoplasmic tail-binding protein 2 OS=Mus musculus GN=Cd2bp2 PE=1 SV=1	2
CGI_10024803	Q93XW5	3e-62	NSP5_ARATH Nitrile-specifier protein 5 OS=Arabidopsis thaliana GN=NSP5 PE=2 SV=1	2
CGI_10010975	Q5M9G3	9e-62	CAPR1_RAT Caprin-1 OS=Rattus norvegicus GN=Caprin1 PE=1 SV=2	2
CGI_10002509	Q92113	8e-61	CP17A_SQUAC Steroid 17-alpha-hydroxylase/17,20 lyase OS=Squalus acanthias GN=CYP17A1 PE=2 SV=1	2
CGI_10014282	Q12542	3e-58	LAC2_AGABI Laccase-2 OS=Agaricus bisporus GN=lcc2 PE=1 SV=1	2
CGI_10009234	Q9Y2M2	3e-58	CC032_HUMAN Uncharacterized protein C3orf32 OS=Homo sapiens GN=C3orf32 PE=2 SV=1	2
CGI_10013077	P30568	3e-57	GSTA_PLEPL Glutathione S-transferase A OS=Pleuronectes platessa PE=2 SV=1	2
CGI_10025386	Q99627	3e-57	CSN8_HUMAN COP9 signalosome complex subunit 8 OS=Homo sapiens GN=COPS8 PE=1 SV=1	2
CGI_10008217	Q9CQQ8	1e-56	LSM7_MOUSE U6 snRNA-associated Sm-like protein LSm7 OS=Mus musculus GN=Lsm7 PE=2 SV=1	2
CGI_10025330	O70439	1e-56	STX7_MOUSE Syntaxin-7 OS=Mus musculus GN=Stx7 PE=1 SV=3	2
CGI_10012401	Q90YG6	2e-56	T2AG_ONCMY Transcription initiation factor IIA subunit 2 OS=Oncorhynchus mykiss GN=gtf2a2 PE=3 SV=1	2
CGI_10028112	Q503Y7	2e-55	PIN4_DANRE Peptidyl-prolyl cis-trans isomerase NIMA-interacting 4 OS=Danio rerio GN=pin4 PE=2 SV=1	2
CGI_10022251	Q9JIX8	4e-55	ACINU_MOUSE Apoptotic chromatin condensation inducer in the nucleus OS=Mus musculus GN=Acin1 PE=1 SV=2	2
CGI_10024033	Q68FT5	3e-53	BHMT2_RAT Betaine--homocysteine S-methyltransferase 2 OS=Rattus norvegicus GN=Bhmt2 PE=2 SV=1	2
CGI_10010399	O60884	6e-53	DNJA2_HUMAN DnaJ homolog subfamily A member 2 OS=Homo sapiens GN=DNAJA2 PE=1 SV=1	2
CGI_10013947	P23880	1e-51	PP12_SCHPO Serine/threonine-protein phosphatase PP1-2 OS=Schizosaccharomyces pombe GN=sds21 PE=2 SV=1	2
CGI_10018618	Q27421	2e-51	OSP_DROME Protein outspread OS=Drosophila melanogaster GN=osp PE=2 SV=4	2
CGI_10007041	Q8BX37	3e-51	PAPL_MOUSE Iron/zinc purple acid phosphatase-like protein OS=Mus musculus GN=Papl PE=2 SV=2	2
CGI_10021676	O43251	1e-49	RBM9_HUMAN RNA-binding protein 9 OS=Homo sapiens GN=RBM9 PE=1 SV=3	2
CGI_10004013	Q9UHV9	1e-49	PFD2_HUMAN Prefoldin subunit 2 OS=Homo sapiens GN=PFDN2 PE=1 SV=1	2
CGI_10023210	Q1HG43	2e-48	DOXA1_HUMAN Dual oxidase maturation factor 1 OS=Homo sapiens GN=DUOXA1 PE=1 SV=1	2
CGI_10012988	P14133	3e-46	ASO_CUCSA L-ascorbate oxidase OS=Cucumis sativus PE=1 SV=1	2
CGI_10022356	A8MU46	1e-45	SMTL1_HUMAN Smoothelin-like protein 1 OS=Homo sapiens GN=SMTNL1 PE=2 SV=1	2
CGI_10012987	P37064	8e-45	ASO_CUCPM L-ascorbate oxidase OS=Cucurbita pepo var. melopepo PE=1 SV=1	2
CGI_10021895	Q5ZKB9	4e-44	DDX6_CHICK Probable ATP-dependent RNA helicase DDX6 OS=Gallus gallus GN=DDX6 PE=2 SV=1	2
CGI_10023721	P28666	2e-42	MUG2_MOUSE Murinoglobulin-2 OS=Mus musculus GN=Mug2 PE=2 SV=1	2
CGI_10007658	Q96RW7	7e-42	HMCN1_HUMAN Hemicentin-1 OS=Homo sapiens GN=HMCN1 PE=1 SV=2	2
CGI_10002287	Q9CZJ2	2e-41	HS12B_MOUSE Heat shock 70 kDa protein 12B OS=Mus musculus GN=Hspa12b PE=1 SV=1	2
CGI_10003372	Q4PLW0	3e-41	PLIN2_PIG Perilipin-2 OS=Sus scrofa GN=PLIN2 PE=2 SV=1	2
CGI_10018763	Q92614	8e-41	MY18A_HUMAN Myosin-XVIIIa OS=Homo sapiens GN=MYO18A PE=1 SV=3	2
CGI_10016556	Q5R4I3	2e-40	UBXN4_PONAB UBX domain-containing protein 4 OS=Pongo abelii GN=UBXN4 PE=2 SV=1	2
CGI_10013636	Q6TGV7	1e-39	CF115_DANRE UPF0727 protein C6orf115 homolog OS=Danio rerio GN=si:dkey-34f16.3 PE=2 SV=1	2
CGI_10008490	Q24342	2e-39	FNG_DROME Fringe glycosyltransferase OS=Drosophila melanogaster GN=fng PE=1 SV=1	2
CGI_10008536	Q8VCW8	1e-37	ACSF2_MOUSE Acyl-CoA synthetase family member 2, mitochondrial OS=Mus musculus GN=Acsf2 PE=2 SV=1	2
CGI_10003638	Q9WVM7	4e-36	AIMP2_CRIGR Aminoacyl tRNA synthetase complex-interacting multifunctional protein 2 OS=Cricetulus griseus GN=AIMP2 PE=2 SV=1	2
[truncated: 851 more rows]
