# Supplementary material for: Shotgun proteomics as a viable approach for biological discovery in the Pacific oyster
Source: Conserv Physiol. 2013 May 17;1(1):cot009. doi: 10.1093/conphys/cot009 (PMC4732435; doi:10.1093/conphys/cot009)
Supplement: Supplementary Data [file supp_cot009_cot009supp_data3.xlsx]

## Sheet: A_01
entry no.	protein	protein probability	percent coverage	num unique peps	tot indep spectra	peptide sequence
1	CGI_10000075,CGI_10020305	1	37.1	3	3	ADMSEDMQQDAVDCATTALEK
1	CGI_10000075,CGI_10020305	1	37.1	3	3	NADMSEDMQQDAVDCATTALEK
1	CGI_10000075,CGI_10020305	1	37.1	3	3	YNPTWHCIVGR
2	CGI_10000077	1	9.3	2	2	KSAEFLLQLLK
2	CGI_10000077	1	9.3	2	2	SAEFLLQLLK
3	CGI_10000082,CGI_10020724	1	69.3	6	7	SVTELAGIGEVLGGR
3	CGI_10000082,CGI_10020724	1	69.3	6	7	LKEHGFDMAYVVLGQFLVLK
3	CGI_10000082,CGI_10020724	1	69.3	6	7	DEEMFKDWLK
3	CGI_10000082,CGI_10020724	1	69.3	6	7	DEEMFKDWLK
3	CGI_10000082,CGI_10020724	1	69.3	6	7	EWCDNFL
3	CGI_10000082,CGI_10020724	1	69.3	6	7	LKEHGFDMAYVVLGQFLVLK
4	CGI_10000124,CGI_10014212	1	23.7	3	3	QFDAFLGDKPWFAGDNITICDFPMYELLDQHK
4	CGI_10000124,CGI_10014212	1	23.7	3	3	QFDAFLGDKPWFAGDNITICDFPMYELLDQHK
4	CGI_10000124,CGI_10014212	1	23.7	3	3	IKEDYFANVK
5	CGI_10000235,CGI_10011554	1	15.3	2	2	ELYISTLLEDINPEESWYK
5	CGI_10000235,CGI_10011554	1	15.3	2	2	SELYISTLLEDINPEESWYK
6	CGI_10000237,CGI_10010298	1	25.1	3	3	LRPLSYPQTDVFLVCFSVVSPASFENVR
6	CGI_10000237,CGI_10010298	1	25.1	3	3	NVFDEAILAALEPPEPPK
6	CGI_10000237,CGI_10010298	1	25.1	3	3	YPQTDVFLVCFSVVSPASFENVREK
7	CGI_10000304	1	33.3	5	5	EEYIPEAGGLIESNWDEVVDNFDDMNLREELLR
7	CGI_10000304	1	33.3	5	5	GDTKEEYIPEAGGLIESNWDEVVDNFDDMNLR
7	CGI_10000304	1	33.3	5	5	EEYIPEAGGLIESNWDEVVDNFDDMNLR
7	CGI_10000304	1	33.3	5	5	EYIPEAGGLIESNWDEVVDNFDDMNLREELLR
7	CGI_10000304	1	33.3	5	5	EEYIPEAGGLIESNWDEVVDNFDDMNLR
8	CGI_10000381	1	16.4	3	3	LREVEEMLMK
8	CGI_10000381	1	16.4	3	3	KIEQELTTAK
8	CGI_10000381	1	16.4	3	3	LQQIDGTLTTIEFQR
9	CGI_10000384,CGI_10011151	1	61.8	9	10	ADRDEASPYAAMLAAQDVAEK
9	CGI_10000384,CGI_10011151	1	61.8	9	10	DEASPYAAMLAAQDVAEK
9	CGI_10000384,CGI_10011151	1	61.8	9	10	EGENVFGVAHIFASFNDTFVHVTDLSGK
9	CGI_10000384,CGI_10011151	1	61.8	9	10	ADRDEASPYAAMLAAQDVAEK
9	CGI_10000384,CGI_10011151	1	61.8	9	10	TPGPGAQSALR
9	CGI_10000384,CGI_10011151	1	61.8	9	10	EDVTPIPSDSTR
9	CGI_10000384,CGI_10011151	1	61.8	9	10	EGENVFGVAHIFASFNDTFVHVTDLSGK
9	CGI_10000384,CGI_10011151	1	61.8	9	10	LGITALHIK
9	CGI_10000384,CGI_10011151	1	61.8	9	10	TPGPGAQSALR
10	CGI_10000494,CGI_10025079	1	31.2	3	4	GSGLPANSSAVAILPVTLDTPMNR
10	CGI_10000494,CGI_10025079	1	31.2	3	4	NYWVGSIDLMPNEQADANVVVKPSESWLNQEDEVLK
10	CGI_10000494,CGI_10025079	1	31.2	3	4	SVWTSSIAAALAAK
11	CGI_10000542	1	2.8	2	3	YEHSANKPAEFLLFLK
11	CGI_10000542	1	2.8	2	3	YEHSANKPAEFLLFLK
12	CGI_10000591	1	11.1	2	2	ALDQDFTEENR
12	CGI_10000591	1	11.1	2	2	DLDQASLAAISQSLQQR
13	CGI_10001478	1	3.9	2	3	LATTLFEDCTTVDDLLK
13	CGI_10001478	1	3.9	2	3	VSLVLGGR
14	CGI_10001493,CGI_10007931	1	11.4	2	2	TTPDVIFCFGFR
14	CGI_10001493,CGI_10007931	1	11.4	2	2	IVDVLHPGK
15	CGI_10001530	1	16.7	7	7	DGTMEVSQIDHSAVGHYISTK
15	CGI_10001530	1	16.7	7	7	KPQLVIQVPQTIEAK
15	CGI_10001530	1	16.7	7	7	YGQCWVFSGLLTTMCR
15	CGI_10001530	1	16.7	7	7	RLDLPEGYDGWQAHDATPQEASEGIMR
15	CGI_10001530	1	16.7	7	7	KPQLVIQVPQTIEAK
15	CGI_10001530	1	16.7	7	7	GEYVLNETGR
15	CGI_10001530	1	16.7	7	7	EEERGEYVLNETGR
16	CGI_10001554	1	10.3	3	3	DFTVSAMHGDMDQK
16	CGI_10001554	1	10.3	3	3	VLITTDLLAR
16	CGI_10001554	1	10.3	3	3	GFKDQIYDVFR
17	CGI_10001587,CGI_10006316	1	17.6	2	2	DLLENMGDNFTK
17	CGI_10001587,CGI_10006316	1	17.6	2	2	LGGTDPEDSLR
18	CGI_10001640	1	36.2	6	6	SIGGSPGEVICQVAKDENAQLIVTGTR
18	CGI_10001640	1	36.2	6	6	TFLGSVSDYILHHAHVPVLVCR
18	CGI_10001640	1	36.2	6	6	TFLGSVSDYILHHAHVPVLVCR
18	CGI_10001640	1	36.2	6	6	DENAQLIVTGTR
18	CGI_10001640	1	36.2	6	6	RTFLGSVSDYILHHAHVPVLVCR
18	CGI_10001640	1	36.2	6	6	FLGSVSDYILHHAHVPVLVCR
19	CGI_10001653	1	16.8	11	11	GQLVAELDAFQAANESLQK
19	CGI_10001653	1	16.8	11	11	KAQTLIEEAEHR
19	CGI_10001653	1	16.8	11	11	LEGDIAAMQSDLDDALNAQR
19	CGI_10001653	1	16.8	11	11	LTQENFDLQHQVQELDAANAGLAK
19	CGI_10001653	1	16.8	11	11	RLEGDIAAMQSDLDDALNAQR
19	CGI_10001653	1	16.8	11	11	SQLQVQVDDLK
19	CGI_10001653	1	16.8	11	11	YEEESESASNLR
19	CGI_10001653	1	16.8	11	11	IDSLEGSVSR
19	CGI_10001653	1	16.8	11	11	EEAEAFATR
19	CGI_10001653	1	16.8	11	11	QNNDLNGLK
19	CGI_10001653	1	16.8	11	11	AQTLIEEAEHR
19	CGI_10001653	1	16.8	11	11	LEEASGMSSSQLDINR
20	CGI_10001665	1	5.3	7	8	SGTIMSEAMLYAIQQVNSK
20	CGI_10001665	1	5.3	7	8	VWSNPMISNVPLNLLAYAER
20	CGI_10001665	1	5.3	7	8	IGQDLYSLLSGEGLCGEEGVGQVIDPSTIIVHLAK
20	CGI_10001665	1	5.3	7	8	YPNTYTDNPWFYDFYQHFFK
20	CGI_10001665	1	5.3	7	8	WGEDPDIWEGLENMK
20	CGI_10001665	1	5.3	7	8	VVAVFADPDRYIEDLLK
20	CGI_10001665	1	5.3	7	8	CVCQNADGTTYFQEHEGTPGVSYYK
21	CGI_10001793	1	9.7	2	2	YEATRPSGSIALICYQDATR
21	CGI_10001793	1	9.7	2	2	GPADIMLVR
22	CGI_10001832,CGI_10008416	1	38.7	3	3	RQLPAIGYGDPYVSWS
22	CGI_10001832,CGI_10008416	1	38.7	3	3	WTAGLQNATTR
22	CGI_10001832,CGI_10008416	1	38.7	3	3	EYMETQMGPDYYYGRPYPQPAMIGPYVYDMETR
22	CGI_10001832,CGI_10008416	1	38.7	3	3	NKIEDTTEFYSK
23	CGI_10001846,CGI_10010868	1	14.9	2	2	SVAGQTGADLER
23	CGI_10001846,CGI_10010868	1	14.9	2	2	VPNSAILDCTNLTDFSGK
24	CGI_10002160	1	11.6	3	3	KGPESFEVDEHPKPQTTLEGLAK
24	CGI_10002160	1	11.6	3	3	CGVPEAVPALTVNR
24	CGI_10002160	1	11.6	3	3	VSDVFIVAAK
25	CGI_10002226,CGI_10023649	1	5	3	3	EDVLALILPVLGESK
25	CGI_10002226,CGI_10023649	1	5	3	3	NYVDENAYPR
25	CGI_10002226,CGI_10023649	1	5	3	3	HMDHNAEAEACDLLMEIEK
26	CGI_10002248	1	42.5	8	8	DSVVSFIVNCPSVGFYK
26	CGI_10002248	1	42.5	8	8	EGCYMWEPLVVHK
26	CGI_10002248	1	42.5	8	8	LQLYAIPVNDPSQQLPGVYNYLINCQK
26	CGI_10002248	1	42.5	8	8	VTANLIEVESDR
26	CGI_10002248	1	42.5	8	8	GEYGLEIYANDPATEGSTLYHVAQYLVECNEDVK
26	CGI_10002248	1	42.5	8	8	EGCYMWEPLVVHK
26	CGI_10002248	1	42.5	8	8	MPEFVFTQTK
26	CGI_10002248	1	42.5	8	8	DADLEGYVIHR
27	CGI_10002296	1	18.2	3	3	IILNLDLEDIQR
27	CGI_10002296	1	18.2	3	3	DFYHVFVTPTQFIFR
27	CGI_10002296	1	18.2	3	3	FSPVWLNEHK
28	CGI_10002311	1	26.2	6	6	KVGGSMEEQVTNAMDK
28	CGI_10002311	1	26.2	6	6	NTDQILGLAGCDLLTISPSLLDK
28	CGI_10002311	1	26.2	6	6	VGGSMEEQVTNAMDK
28	CGI_10002311	1	26.2	6	6	QAQNLDIEEVTVDENKFR
28	CGI_10002311	1	26.2	6	6	SYSMLEDPGVMSVTK
28	CGI_10002311	1	26.2	6	6	FKPTDATTNPSLILAAANMESYQGLIDDAINYAK
29	CGI_10002332	1	4.6	5	5	VHFVVWPTFFLHK
29	CGI_10002332	1	4.6	5	5	LRDQNPGITDLSDPNRPLK
29	CGI_10002332	1	4.6	5	5	FVHFVVWPTFFLHK
29	CGI_10002332	1	4.6	5	5	DQNPGITDLSDPNRPLK
29	CGI_10002332	1	4.6	5	5	SELQDVKDAK
30	CGI_10002375	1	15.3	7	7	ALDILPGLVSGEQK
30	CGI_10002375	1	15.3	7	7	DALEANIQDLYINK
30	CGI_10002375	1	15.3	7	7	YATVAACTVLK
30	CGI_10002375	1	15.3	7	7	LDILPGLVSGEQK
30	CGI_10002375	1	15.3	7	7	APGFAQMLK
30	CGI_10002375	1	15.3	7	7	MGLSVTEVTEGYEIALKK
30	CGI_10002375	1	15.3	7	7	AIDDGVNTFK
31	CGI_10002451,CGI_10012333	1	18.5	2	2	FSNVVLSGGSTLFK
31	CGI_10002451,CGI_10012333	1	18.5	2	2	TTGVVLDSGDGVTHAVPIYEGFAMPHSIMR
32	CGI_10002459	1	9.6	4	4	FVDDPGCTCVGNLVLDLSGGK
32	CGI_10002459	1	9.6	4	4	LPVTLLDAYKEETECQIEECLQDTAFADDVQIK
32	CGI_10002459	1	9.6	4	4	LKEENPGDYLDLMNDIEMK
32	CGI_10002459	1	9.6	4	4	IVIPTDPSLSVLK
33	CGI_10002617	1	32.9	11	11	TAAAVASQGGVVMK
33	CGI_10002617	1	32.9	11	11	CILAEFDYNGNPLETFPIDQGK
33	CGI_10002617	1	32.9	11	11	ETFTYSMLHLTPPMSAPDELR
33	CGI_10002617	1	32.9	11	11	TAAAVASQGGVVMK
33	CGI_10002617	1	32.9	11	11	VNEAGYLEVNNDTLQSTR
33	CGI_10002617	1	32.9	11	11	VTNFDPDNNTVVTSDGQK
33	CGI_10002617	1	32.9	11	11	YDGYTSCPLITSR
33	CGI_10002617	1	32.9	11	11	KLVNEAGYLEVNNDTLQSTR
33	CGI_10002617	1	32.9	11	11	YPNIFSIGDCNSAPTSK
33	CGI_10002617	1	32.9	11	11	LGLSDGSIK
33	CGI_10002617	1	32.9	11	11	DGNAIFTFPNTPIK
34	CGI_10002689	1	50.9	16	17	TVELDTYLDDK
34	CGI_10002689	1	50.9	16	17	ASSFYEGLPDDDVEAEEDEGVSTGETTLMK
34	CGI_10002689	1	50.9	16	17	DSNMALFGSDTDR
34	CGI_10002689	1	50.9	16	17	ESAMTEPAWQGAGTEPGLK
34	CGI_10002689	1	50.9	16	17	FPTLQYLEGGAETGFR
34	CGI_10002689	1	50.9	16	17	KESAMTEPAWQGAGTEPGLK
34	CGI_10002689	1	50.9	16	17	SYFPTLQYLEGGAETGFR
34	CGI_10002689	1	50.9	16	17	YDLHFWIGTQSSQDEYGTAAYK
34	CGI_10002689	1	50.9	16	17	YFPTLQYLEGGAETGFR
34	CGI_10002689	1	50.9	16	17	AQQFCQQLEAER
34	CGI_10002689	1	50.9	16	17	TVELDTYLDDK
34	CGI_10002689	1	50.9	16	17	YIQENDKKPFIQVTVVK
34	CGI_10002689	1	50.9	16	17	ESAM[147]TEPAWQGAGTEPGLK
34	CGI_10002689	1	50.9	16	17	FTGDSYIILK
34	CGI_10002689	1	50.9	16	17	TGDSYIILK
34	CGI_10002689	1	50.9	16	17	EVTDWPVEDYGK
34	CGI_10002689	1	50.9	16	17	PGLKIWR
35	CGI_10002799	1	46.8	3	3	VLVGLYEEPEKPNNALDFLK
35	CGI_10002799	1	46.8	3	3	QKVEQLTEENQELK
35	CGI_10002799	1	46.8	3	3	QHLGASGPETADVEALK
36	CGI_10002812	1	38.9	12	13	DIIACGFDVEK
36	CGI_10002812	1	38.9	12	13	LQDTFDVPLVIQLTDDEK
36	CGI_10002812	1	38.9	12	13	ISFPAIQAAPSFSCMFPEIFSGR
36	CGI_10002812	1	38.9	12	13	MGCLKPALLHSTFFPALQGAQTK
36	CGI_10002812	1	38.9	12	13	SASDPNSSIFVTDTDK
36	CGI_10002812	1	38.9	12	13	TFIFSDLDFLTNSPAFYR
36	CGI_10002812	1	38.9	12	13	YAFSGGGATVEEHK
36	CGI_10002812	1	38.9	12	13	GPSSEAMHMGHLIPFIFTK
36	CGI_10002812	1	38.9	12	13	WLQDTFDVPLVIQLTDDEK
36	CGI_10002812	1	38.9	12	13	AIDQDPYFR
36	CGI_10002812	1	38.9	12	13	ISFPAIQAAPSFSCM[147]FPEIFSGR
36	CGI_10002812	1	38.9	12	13	DIPCLIPCAIDQDPYFR
37	CGI_10002862	1	11.3	3	3	LDFDDLANEWLHEVSPNAK
37	CGI_10002862	1	11.3	3	3	LDFDDLANEWLHEVSPNAK
37	CGI_10002862	1	11.3	3	3	WEEAYHDLTMACK
38	CGI_10002873	1	30	9	10	CLVEHTEEMMPIVYTPTVGK
38	CGI_10002873	1	30	9	10	DYVYSTDYECFVPETWQWK
38	CGI_10002873	1	30	9	10	TLYPGQGNNAYIFPGVALAAITCGIR
38	CGI_10002873	1	30	9	10	YGQDTLIQFEDFGNHNAFR
38	CGI_10002873	1	30	9	10	ATGQVYDDFIDEFMEAVRR
38	CGI_10002873	1	30	9	10	DMAAFNERPIIFALSNPTSMSECSAEEAYNFSEGR
38	CGI_10002873	1	30	9	10	YGQDTLIQFEDFGNHNAFR
38	CGI_10002873	1	30	9	10	QLMGIHGLIPAAIITQDQQMER
38	CGI_10002873	1	30	9	10	VFLTAAQTLAGLVTEENLSNGR
39	CGI_10002981	1	15.8	3	3	DLMDLVEEDYDEADLIQCR
39	CGI_10002981	1	15.8	3	3	DNSHYIENEELNGFLK
39	CGI_10002981	1	15.8	3	3	NFLLHLL
40	CGI_10003110	1	34.5	28	28	AGDKPYITAQILR
40	CGI_10003110	1	34.5	28	28	AGTQIENIEEDFR
40	CGI_10003110	1	34.5	28	28	ETADTDTAEQVMQSFK
40	CGI_10003110	1	34.5	28	28	FAIQDITVEELTAK
40	CGI_10003110	1	34.5	28	28	GISEDQMNEFR
40	CGI_10003110	1	34.5	28	28	GWEQLLTAIAR
40	CGI_10003110	1	34.5	28	28	LANQVGLQLTDNPYTTVDPQDIANK
40	CGI_10003110	1	34.5	28	28	IDTLHLDFAK
40	CGI_10003110	1	34.5	28	28	LSNRPAYLPTEGK
40	CGI_10003110	1	34.5	28	28	NINEVENQILTR
40	CGI_10003110	1	34.5	28	28	QYEQATTQYKPNIDELER
40	CGI_10003110	1	34.5	28	28	VEQIAAIAQELNLLEYHDVLTVNTR
40	CGI_10003110	1	34.5	28	28	VGWEQLLTAIAR
40	CGI_10003110	1	34.5	28	28	CQIHEEWAEGKEEMLQSQDYLR
40	CGI_10003110	1	34.5	28	28	GFEEWLLSELQR
40	CGI_10003110	1	34.5	28	28	VEQIAAIAQELNLLEYHDVLTVNTR
40	CGI_10003110	1	34.5	28	28	NINEVENQILTR
40	CGI_10003110	1	34.5	28	28	ASDLLEWIR
40	CGI_10003110	1	34.5	28	28	DGTLQNEMMK
40	CGI_10003110	1	34.5	28	28	LGTLTAQR
40	CGI_10003110	1	34.5	28	28	QELPPDQAEYCIQR
40	CGI_10003110	1	34.5	28	28	MLDPEDMVNSVKPDER
40	CGI_10003110	1	34.5	28	28	QTLPEADKEFNAIMALASEVQR
40	CGI_10003110	1	34.5	28	28	QTLPEADKEFNAIMALASEVQR
40	CGI_10003110	1	34.5	28	28	VSDIANAWK
40	CGI_10003110	1	34.5	28	28	FEEWLLSELQR
40	CGI_10003110	1	34.5	28	28	YEQATTQYKPNIDELER
40	CGI_10003110	1	34.5	28	28	DLLEWIR
41	CGI_10003157	1	15.7	2	2	MLEGANALDMPVIVTEQYPK
41	CGI_10003157	1	15.7	2	2	NTALLLCDMQEK
42	CGI_10003169	1	14.8	4	4	DIEVTCQENEDNEVIK
42	CGI_10003169	1	14.8	4	4	GGETVGNVGKPAVMK
42	CGI_10003169	1	14.8	4	4	LRDIEVTCQENEDNEVIK
42	CGI_10003169	1	14.8	4	4	FFDANYNGDGEYDPVMAR
43	CGI_10003299	1	10.3	3	3	DYEPFGPLVNSEFYPGWLDHWGYPHSTVNLDVFSK
43	CGI_10003299	1	10.3	3	3	MYAAGLDAIQFYIPWNYHEPEIGQYNFEGQR
43	CGI_10003299	1	10.3	3	3	QGFVLYR
44	CGI_10003308	1	8.1	3	3	EAASVITDIAK
44	CGI_10003308	1	8.1	3	3	NLEDSDNPILK
44	CGI_10003308	1	8.1	3	3	VVECFSK
45	CGI_10003310	1	2.7	2	2	TPEVFDCWFESGSMPYAQVHYPFEK
45	CGI_10003310	1	2.7	2	2	VEQATTQLLENNQK
46	CGI_10003355	1	17	4	5	FSTVGGESGSADTAR
46	CGI_10003355	1	17	4	5	GAGAFGYFECTHDITK
46	CGI_10003355	1	17	4	5	NYFAEVEQIAFSPVHMIPGVEASPDK
46	CGI_10003355	1	17	4	5	LGSNYLQIPVNCPFNAR
46	CGI_10003355	1	17	4	5	DPMLFPSFIHTQK
47	CGI_10003396	1	12.1	2	2	DIELVMSQANVSR
47	CGI_10003396	1	12.1	2	2	SPASDTYIVFGEAK
48	CGI_10003462	1	16.9	3	3	ESEMSNRPTEAVIGEK
48	CGI_10003462	1	16.9	3	3	GLDSTTVAEHEGLVYCK
48	CGI_10003462	1	16.9	3	3	GLDSTTVAEHEGLVYCK
49	CGI_10003535,CGI_10009216	1	9.5	2	2	DHPGQNTSCLDDFDR
49	CGI_10003535,CGI_10009216	1	9.5	2	2	GPGDASNFDDYEEEPLR
50	CGI_10003538	1	30.8	2	2	IGVAAQNCYK
50	CGI_10003538	1	30.8	2	2	TGPLDPNTEVVVSPPACYLGYTR
51	CGI_10003539	1	32.9	3	3	QTQAIIENITADQWPNVVLAYEPVWAIGTGK
51	CGI_10003539	1	32.9	3	3	TATPEQAQEVHEK
51	CGI_10003539	1	32.9	3	3	IYGGSVNAGNCK
52	CGI_10003593	1	14.7	4	4	NALYSNAAVTCGTPGTFVK
52	CGI_10003593	1	14.7	4	4	VSPGQLYTDEEFPLWVAMGK
52	CGI_10003593	1	14.7	4	4	YDIGQGSIGTCWFLASVANIADKPK
52	CGI_10003593	1	14.7	4	4	SPGQLYTDEEFPLWVAMGK
53	CGI_10003622	1	18.5	2	2	AMPNTPALVQTGATVIAPGSSVLQGDRELIQGLFR
53	CGI_10003622	1	18.5	2	2	HPGQLKDEVCSPGGTTIAAIHK
54	CGI_10003625	1	2.2	3	3	NIQSALHLAAQR
54	CGI_10003625	1	2.2	3	3	GLVEQVSYILDK
54	CGI_10003625	1	2.2	3	3	VDMFGQSSALDPIELCSVLTGAMK
55	CGI_10003633	1	5.1	2	2	VEKPQFVPPTIQK
55	CGI_10003633	1	5.1	2	2	IPDPDAEKPEDWDENEPEK
56	CGI_10003697	1	3.2	2	2	IVDVVTNLLR
56	CGI_10003697	1	3.2	2	2	RPLILQLIHVNK
57	CGI_10003763	1	18.1	2	2	PAPASSTSVGAGR
57	CGI_10003763	1	18.1	2	2	VAGGGSGAGMWR
58	CGI_10003765	1	28.2	2	3	VDVDENEETAAACEISAMPTFHIYK
58	CGI_10003765	1	28.2	2	3	VDVDENEETAAACEISAMPTFHIYK
58	CGI_10003765	1	28.2	2	3	SEFDSTIK
59	CGI_10003818	1	36.7	2	2	AKDTEADLIVTGCR
59	CGI_10003818	1	36.7	2	2	TFIGSVSDFIIHHSDCPVFVCR
60	CGI_10003886	1	8.3	4	4	ELDGYVGFANLPNQVYR
60	CGI_10003886	1	8.3	4	4	VHACLYFIAPTGHGLKPLDVEFMK
60	CGI_10003886	1	8.3	4	4	KTILNEIAQHK
60	CGI_10003886	1	8.3	4	4	TILNEIAQHK
61	CGI_10003897	1	13	4	4	DLKPSNILYADNSGSPDSLR
61	CGI_10003897	1	13	4	4	VLNPPFKPAVVQTDDAFYFDPEFTSR
61	CGI_10003897	1	13	4	4	FYLAELALALDHLHSLGIVYR
61	CGI_10003897	1	13	4	4	EALPQFRLTLQDAQLVK
62	CGI_10003950	1	5.7	2	2	FMNTTGSPVCQDLQDK
62	CGI_10003950	1	5.7	2	2	VDEFAQAVQEVEK
63	CGI_10004058	1	14	2	2	DVETMGGSSQASVEGTTHTVR
63	CGI_10004058	1	14	2	2	KDVETMGGSSQASVEGTTHTVR
63	CGI_10004058	1	14	2	2	GSSQASVEGTTHTVR
64	CGI_10004063	1	3.1	2	2	ASGHSLHIVQDPSGELIVEGK
64	CGI_10004063	1	3.1	2	2	WNEHMHPEEK
64	CGI_10004063	1	3.1	2	2	ASGHSLHIVQDPSGELIVEGK
65	CGI_10004091	1	8.5	2	2	NQAFLEFLDEQAAVTMVSFHQQNPAQIR
65	CGI_10004091	1	8.5	2	2	NCQNIFPPSAVLHLSNIPPNIEEDFLSDAFAQHGQVK
66	CGI_10004288	1	19.7	6	7	IIEYMISDGPDGGPLMSMDVR
66	CGI_10004288	1	19.7	6	7	TVYTFVGTPEAIVEGALNGAR
66	CGI_10004288	1	19.7	6	7	MLETAVWGTYYNVTTNLSDLKDQEFK
66	CGI_10004288	1	19.7	6	7	NKEVIEAIANAIASTEGCNLLDVDPGASTHR
66	CGI_10004288	1	19.7	6	7	YAQEECAAILK
66	CGI_10004288	1	19.7	6	7	MLETAVWGTYYNVTTNLSDLK
67	CGI_10004346	1	17.9	7	7	FGDEYFTFLVECK
67	CGI_10004346	1	17.9	7	7	GVSDLAQHFLVK
67	CGI_10004346	1	17.9	7	7	MLMDPMGGIVMTNDGNAILR
67	CGI_10004346	1	17.9	7	7	NVMLEPYLVPGGGAAEMALSQALNEK
67	CGI_10004346	1	17.9	7	7	DILNEVER
67	CGI_10004346	1	17.9	7	7	VLTGVMLNK
67	CGI_10004346	1	17.9	7	7	ATANNTSWGVDGETGK
68	CGI_10004348	1	4.2	3	3	AAEQAEIPSDQLK
68	CGI_10004348	1	4.2	3	3	IWEIMTDVFGK
68	CGI_10004348	1	4.2	3	3	FGGAWGGNLINKK
69	CGI_10004395	1	20.3	6	6	GIDPMSLDMLAK
69	CGI_10004395	1	20.3	6	6	VATAQDDITGDGTTSNVLIIGELLK
69	CGI_10004395	1	20.3	6	6	DGNVLLHEMQIQHPTASLIAR
69	CGI_10004395	1	20.3	6	6	ALEVLEECK
69	CGI_10004395	1	20.3	6	6	TLAHNSGLDAQESIVK
69	CGI_10004395	1	20.3	6	6	NAIEDNCVLPGAGAFEIAAYQELMK
70	CGI_10004435	1	37.4	7	7	DEFVESLAEAYQK
70	CGI_10004435	1	37.4	7	7	FVTENMDRPIQEQEFAFGFK
70	CGI_10004435	1	37.4	7	7	KGPGVSMTKDEFVESLAEAYQK
70	CGI_10004435	1	37.4	7	7	VTENMDRPIQEQEFAFGFK
70	CGI_10004435	1	37.4	7	7	FVTENMDRPIQEQEFAFGFK
70	CGI_10004435	1	37.4	7	7	KGPGVSMTKDEFVESLAEAYQK
70	CGI_10004435	1	37.4	7	7	LIGDKGSVDGAEFDNTKWWNDYIFR
71	CGI_10004474	1	17.4	8	9	AENGSGDQDGSTLFVK
71	CGI_10004474	1	17.4	8	9	DMLSEMFPGSTEIR
71	CGI_10004474	1	17.4	8	9	GFAYLEFDDPKK
71	CGI_10004474	1	17.4	8	9	LSYNTTNDSLADAFDGCSSAR
71	CGI_10004474	1	17.4	8	9	NIASSVDKDMLSEMFPGSTEIR
71	CGI_10004474	1	17.4	8	9	NLSYNTTNDSLADAFDGCSSAR
71	CGI_10004474	1	17.4	8	9	DAFNSMK
71	CGI_10004474	1	17.4	8	9	ENGSGDQDGSTLFVK
72	CGI_10004513	1	24.8	3	3	ITAIELQQALVNANWSHFNPETCR
72	CGI_10004513	1	24.8	3	3	VNMSYEDFMTLAVFNKI
72	CGI_10004513	1	24.8	3	3	MGYNLTPQFAQTVVAK
73	CGI_10004518	1	6.6	2	2	HTEEEVMQVMDEDLQALSK
73	CGI_10004518	1	6.6	2	2	HTEEEVMQVMDEDLQALSK
74	CGI_10004519	1	14.2	2	2	HSEEEVLQVMDEDLMALSK
74	CGI_10004519	1	14.2	2	2	WPDWNECITEGWTR
75	CGI_10004560	1	6.2	3	3	VTGPEVGYVTTPICMVQAAVVVLK
75	CGI_10004560	1	6.2	3	3	YGEQVVR
75	CGI_10004560	1	6.2	3	3	TGNDLESTPIIIADTSSDESLLQMAK
76	CGI_10004563	1	6.8	5	5	ALQEEQQLAMANGNK
76	CGI_10004563	1	6.8	5	5	SASSAQIAEAQSQVK
76	CGI_10004563	1	6.8	5	5	TGQDAIHQEQELVTK
76	CGI_10004563	1	6.8	5	5	LEQSQNPAQMQQLK
76	CGI_10004563	1	6.8	5	5	TIQGLQSDIEVQK
77	CGI_10004564	1	21	4	5	ALIVDIEGTTTPIGFVK
77	CGI_10004564	1	21	4	5	IGVSPEEILFLTDTPEEATAASK
77	CGI_10004564	1	21	4	5	ALQELAAK
77	CGI_10004564	1	21	4	5	ETLFPYAEENVESFLTK
78	CGI_10004572	1	52.6	3	3	AEAVGISFSMASPNK
78	CGI_10004572	1	52.6	3	3	NIFASSGSLTVNPDGSVHILAEEACELSDLDVNEAR
78	CGI_10004572	1	52.6	3	3	QVNVPTINGVFGILPQHVPTLAVLQPGVVSVVVNDSETK
79	CGI_10004678	1	15.6	2	2	ELGPSFSLLESCDMPFFIR
79	CGI_10004678	1	15.6	2	2	VYFIQEEGDLVTPLIAK
80	CGI_10004724	1	18.8	3	3	DNLNDSISAILQASQDKPR
80	CGI_10004724	1	18.8	3	3	ICILGDQIHCDQAK
80	CGI_10004724	1	18.8	3	3	YDAFLASDSLIK
81	CGI_10004733	1	6.4	2	2	HGDAGEAIIAVAEK
81	CGI_10004733	1	6.4	2	2	KHGDAGEAIIAVAEK
82	CGI_10004771	1	20.9	8	8	SPGDLDILVK
82	CGI_10004771	1	20.9	8	8	YNVESSFPAVVMELSDNEIK
82	CGI_10004771	1	20.9	8	8	MEIPPYNHFGSLEDSLQSCLSLIPQPPK
82	CGI_10004771	1	20.9	8	8	VRPVDIYYYLEDDSISVVEPHVENSGMPQGK
82	CGI_10004771	1	20.9	8	8	YNVESSFPAVVMELSDNEIKEYYTPK
82	CGI_10004771	1	20.9	8	8	ADDMMTIYEPPVR
82	CGI_10004771	1	20.9	8	8	FVIISADEYVLK
82	CGI_10004771	1	20.9	8	8	EAVMDSVRPEDNGR
83	CGI_10004885	1	17.7	3	4	DKFEIEQFSVYQK
83	CGI_10004885	1	17.7	3	4	LYTETDQDMSQHIEK
83	CGI_10004885	1	17.7	3	4	KIDNDFANELIEFSTGYEHGEYIK
84	CGI_10004931	1	10.7	2	2	LADEAICVGPAPTNQSYLNMDAILK
84	CGI_10004931	1	10.7	2	2	HGNALWLNER
84	CGI_10004931	1	10.7	2	2	IEEAPSTFVDPDMR
85	CGI_10004932	1	1.7	2	2	GGHLMDDLELIGMDYLWR
85	CGI_10004932	1	1.7	2	2	GWLVDLVNHFGK
86	CGI_10004935	1	12.5	3	3	SPDGQSLVDCAEKEDVK
86	CGI_10004935	1	12.5	3	3	HNITPLLAAVWEGHTSSVEVLLK
86	CGI_10004935	1	12.5	3	3	SPDGQSLVDCAEKEDVK
87	CGI_10005185	1	33.4	17	17	GVSLLEAYDK
87	CGI_10005185	1	33.4	17	17	IENQDEVPGVK
87	CGI_10005185	1	33.4	17	17	IVNDDQSFDADIYIEDGIIK
87	CGI_10005185	1	33.4	17	17	VVFGEPIAASLGTDGTHYWNK
87	CGI_10005185	1	33.4	17	17	AALAGGTTMIIDFVLDQK
87	CGI_10005185	1	33.4	17	17	GVSLLEAYDKWR
87	CGI_10005185	1	33.4	17	17	MGISGPEGHEMCRPEEVEAEATQR
87	CGI_10005185	1	33.4	17	17	HAAGHVMGPPLRPDSSTPGYLMDLLANNDLQVTGTDNCTFSADQK
87	CGI_10005185	1	33.4	17	17	AALAGGTTMIIDFVLDQK
87	CGI_10005185	1	33.4	17	17	DPYTGPVVK
87	CGI_10005185	1	33.4	17	17	IPTPCNAEMVYGR
87	CGI_10005185	1	33.4	17	17	VGTNLVIPGGAR
87	CGI_10005185	1	33.4	17	17	FIPTPCNAEMVYGR
87	CGI_10005185	1	33.4	17	17	IFNIYPQK
87	CGI_10005185	1	33.4	17	17	ELGALGMVHAENGHLIAEK
87	CGI_10005185	1	33.4	17	17	VERDPYTGPVVK
87	CGI_10005185	1	33.4	17	17	VSLLEAYDKWR
88	CGI_10005267,CGI_10025378	1	29.7	8	9	ADDLSQDGQNHIGLQAGSNQFASQK
88	CGI_10005267,CGI_10025378	1	29.7	8	9	GANAYGVPDNSLFQTVDLYEGR
88	CGI_10005267,CGI_10025378	1	29.7	8	9	SHISLQSGTNQFASQK
88	CGI_10005267,CGI_10025378	1	29.7	8	9	ADQYDKESNAHISLQSGTNK
88	CGI_10005267,CGI_10025378	1	29.7	8	9	HQVEFSYEQLK
88	CGI_10005267,CGI_10025378	1	29.7	8	9	SHGVIGLQSGTNK
88	CGI_10005267,CGI_10025378	1	29.7	8	9	MENIELFLK
88	CGI_10005267,CGI_10025378	1	29.7	8	9	ENIELFLK
89	CGI_10005339	1	19.8	7	7	AINLYAPTSVENVDVTSVADPPSEK
89	CGI_10005339	1	19.8	7	7	AIEGVHEGGIFSVCVMK
89	CGI_10005339	1	19.8	7	7	DNHIYIYEVTEGGKK
89	CGI_10005339	1	19.8	7	7	NCILQGTVDLQLNPIVQGHMDELWGLASHPSQHQFMTSGSDK
89	CGI_10005339	1	19.8	7	7	VNLYQYPCCQPK
89	CGI_10005339	1	19.8	7	7	QVHMWDSMSR
89	CGI_10005339	1	19.8	7	7	DGGNQLVVVDDANDHVMSVWDLSK
90	CGI_10005381	1	9.3	27	29	AVTNNELFGIINPSTR
90	CGI_10005381	1	9.3	27	29	DGLEDQLLAAVVR
90	CGI_10005381	1	9.3	27	29	FPAVPNVTSPVDFMSNNSWGGIK
90	CGI_10005381	1	9.3	27	29	FYFVSSADLLDILSNGNNPTAVSR
90	CGI_10005381	1	9.3	27	29	YLESSSQEDIPASAAEMYK
90	CGI_10005381	1	9.3	27	29	ALIHAIESVIIDWTHQIR
90	CGI_10005381	1	9.3	27	29	ASLLYFILNDLHK
90	CGI_10005381	1	9.3	27	29	FVMDDSTTLADLLSLNLHNFEDDVR
90	CGI_10005381	1	9.3	27	29	HEMTEAVATYEEKPR
90	CGI_10005381	1	9.3	27	29	IEPLTIFEHWFR
90	CGI_10005381	1	9.3	27	29	ISIANFMSYVHK
90	CGI_10005381	1	9.3	27	29	TYEQELPEEVHQQLQELPEQWNNTK
90	CGI_10005381	1	9.3	27	29	ALIHAIESVIIDWTHQIR
90	CGI_10005381	1	9.3	27	29	IYDEAEKIEPLTIFEHWFR
90	CGI_10005381	1	9.3	27	29	STATQVDDLK
90	CGI_10005381	1	9.3	27	29	ATNLECIYDQLR
90	CGI_10005381	1	9.3	27	29	DSAQPLLEGHNPTPFVEIEFWK
90	CGI_10005381	1	9.3	27	29	GYHNYIDECLPPESPYLYGLHPNAEIEFLTTTSENLFK
90	CGI_10005381	1	9.3	27	29	VEQVEDDKDSLDR
90	CGI_10005381	1	9.3	27	29	VGGLASENVR
90	CGI_10005381	1	9.3	27	29	STENATILTNCER
90	CGI_10005381	1	9.3	27	29	ITAPMGNFK
90	CGI_10005381	1	9.3	27	29	YHEEISAMEK
90	CGI_10005381	1	9.3	27	29	DVVAALTEAQDINIYLKPLR
90	CGI_10005381	1	9.3	27	29	EQVEDDKDSLDR
90	CGI_10005381	1	9.3	27	29	LDISQLYIK
90	CGI_10005381	1	9.3	27	29	GNALLIGVGGSGK
90	CGI_10005381	1	9.3	27	29	IALAQANAELAAAQEK
91	CGI_10005386	1	11.2	2	4	ENCEFTLKPVSQTVGDLLNYMTK
91	CGI_10005386	1	11.2	2	4	APEGFQATTSEDLK
92	CGI_10005387	1	15.3	3	3	GLYLLNWIYR
92	CGI_10005387	1	15.3	3	3	TGEAETITSHYLFALGSYR
92	CGI_10005387	1	15.3	3	3	TGEAETITSHYLFALGSYR
93	CGI_10005388	1	39.7	4	4	EGKPYCHNPCYSALFGPK
93	CGI_10005388	1	39.7	4	4	YGHGGTESHTFDK
93	CGI_10005388	1	39.7	4	4	GHGGTESHTFDK
93	CGI_10005388	1	39.7	4	4	YGHGGTESHTFDK
94	CGI_10005487	1	11.3	3	3	ESVWNVVQDSK
94	CGI_10005487	1	11.3	3	3	EGDLLEIYR
94	CGI_10005487	1	11.3	3	3	AKEGDLLEIYR
95	CGI_10005508	1	49.2	6	7	CPVQCHFGALDDMVGFSSR
95	CGI_10005508	1	49.2	6	7	VDYEMNIYDGAAHAFTNGIGPNYNTDSCHLALER
95	CGI_10005508	1	49.2	6	7	VDYEMNIYDGAAHAFTNGIGPNYNTDSCHLALER
95	CGI_10005508	1	49.2	6	7	GALDDMVGFSSR
95	CGI_10005508	1	49.2	6	7	LCNVSTIK
95	CGI_10005508	1	49.2	6	7	DSCHLALER
96	CGI_10005509	1	54.2	3	3	GDLPCIVFDELLAESDK
96	CGI_10005509	1	54.2	3	3	GLVVIQEWWGMNK
96	CGI_10005509	1	54.2	3	3	IATDHEEAGHLMSNLDWPGAVK
96	CGI_10005509	1	54.2	3	3	MGNFVTIVPDLYR
97	CGI_10005537	1	5.9	3	3	LGEDPCNYYIVGTALVHPEEAEPK
97	CGI_10005537	1	5.9	3	3	KTEACEGFIDGDLIESFLDLNR
97	CGI_10005537	1	5.9	3	3	VLSLPDFNSLHVEMLGGEIIPR
98	CGI_10005591	1	18.6	15	15	NHSEIVFAR
98	CGI_10005591	1	18.6	15	15	ADIGVAMGIAGSDVSK
98	CGI_10005591	1	18.6	15	15	DMTPAQIDEVLK
98	CGI_10005591	1	18.6	15	15	FVGLMSMIDPPR
98	CGI_10005591	1	18.6	15	15	MTVAHMWFDGK
98	CGI_10005591	1	18.6	15	15	NIAFFSTNAVEGTCR
98	CGI_10005591	1	18.6	15	15	QGAIVAVTGDGVNDSPALK
98	CGI_10005591	1	18.6	15	15	VIMVTGDHPITAK
98	CGI_10005591	1	18.6	15	15	TIEDIAAER
98	CGI_10005591	1	18.6	15	15	ECNGDASESALLK
98	CGI_10005591	1	18.6	15	15	CVELSIGK
98	CGI_10005591	1	18.6	15	15	EQWDSQAVNDLQDSYGQEWTYNQR
98	CGI_10005591	1	18.6	15	15	NHSEIVFAR
98	CGI_10005591	1	18.6	15	15	IANLASGLEVGETPIAK
98	CGI_10005591	1	18.6	15	15	GYPYDSDDANFPLTGLR
99	CGI_10005614	1	22.2	9	9	DYDGSVEQVIQPSGIDWGGTK
99	CGI_10005614	1	22.2	9	9	FKDECTEDYLDFGR
99	CGI_10005614	1	22.2	9	9	GAVYMGHVPDAVTTR
99	CGI_10005614	1	22.2	9	9	TFILEVLKPVEDTLECSVYLSK
99	CGI_10005614	1	22.2	9	9	LPFSQFENLFK
99	CGI_10005614	1	22.2	9	9	YAELAEDEKHEDHYFFR
99	CGI_10005614	1	22.2	9	9	LVLPEESSLAVLK
99	CGI_10005614	1	22.2	9	9	EKFDLLSPDILK
99	CGI_10005614	1	22.2	9	9	FCDLFGEDSMK
100	CGI_10005784	1	9.8	3	3	ASPSTASSAGNIMNTPVLQELE
100	CGI_10005784	1	9.8	3	3	LSSAVCQATDR
100	CGI_10005784	1	9.8	3	3	ATALNHAGPFSGFK
101	CGI_10005808	1	32.4	5	5	ALDFGNLQGLQVTQPITAVQGYR
101	CGI_10005808	1	32.4	5	5	DFGNLQGLQVTQPITAVQGYR
101	CGI_10005808	1	32.4	5	5	LDFGNLQGLQVTQPITAVQGYR
101	CGI_10005808	1	32.4	5	5	VCEEIAILPSKK
101	CGI_10005808	1	32.4	5	5	VAGFVTHLMK
102	CGI_10005813	1	7.6	4	5	FGNAFLNR
102	CGI_10005813	1	7.6	4	5	LFELEEQDLFSDLQSLPR
102	CGI_10005813	1	7.6	4	5	IGSFWDNPLHFDMNR
102	CGI_10005813	1	7.6	4	5	GSFWDNPLHFDMNR
103	CGI_10005879	1	0.5	3	3	DLASSLISWLK
103	CGI_10005879	1	0.5	3	3	DDVM[147]VLDK
103	CGI_10005879	1	0.5	3	3	LIQDLNNELNWLSDTEQLLRDDQPISDEAYK
104	CGI_10005904	1	7.6	3	3	GAVFQLTGFENK
104	CGI_10005904	1	7.6	3	3	VAWVDYDKGDSK
104	CGI_10005904	1	7.6	3	3	VVDDEKQDLGPPNALEQK
105	CGI_10005907	1	11.1	4	4	HTLAGTTDSPCDLTDSPAPTEK
105	CGI_10005907	1	11.1	4	4	VTEDQLHDILSEVDLNR
105	CGI_10005907	1	11.1	4	4	MGLLDPSTSDGR
105	CGI_10005907	1	11.1	4	4	IIFFLPWQK
106	CGI_10005976	1	8.7	2	2	LDAILMDAGVQGNVVR
106	CGI_10005976	1	8.7	2	2	DRDEVIVLHVTDHR
107	CGI_10006002	1	5.1	3	3	LGYFSLVGLLR
107	CGI_10006002	1	5.1	3	3	IWNVHSVLNVLHSLVDK
107	CGI_10006002	1	5.1	3	3	IWNVHSVLNVLHSLVDK
108	CGI_10006015	1	23.3	3	3	YGVPVNEVFQTVDLWER
108	CGI_10006015	1	23.3	3	3	DKELEAQALDWIEANLGEPVDRK
108	CGI_10006015	1	23.3	3	3	DKELEAQALDWIEANLGEPVDR
109	CGI_10006016	1	44.9	6	6	IGEGFSTSGDMDNFQNQLK
109	CGI_10006016	1	44.9	6	6	LVNALKPGSIPEK
109	CGI_10006016	1	44.9	6	6	QLGVPDHEMFQTVDLYEGQNLHQCVIGISALAR
109	CGI_10006016	1	44.9	6	6	DFTEEQLK
109	CGI_10006016	1	44.9	6	6	QMELIGLAIDK
109	CGI_10006016	1	44.9	6	6	QLGVPDHEMFQTVDLYEGQNLHQCVIGISALAR
110	CGI_10006213	1	3.8	2	2	SLIQTWADAFR
110	CGI_10006213	1	3.8	2	2	DFLSDLIK
111	CGI_10006272	1	30	9	12	EESELIQPAVEGTQAVLK
111	CGI_10006272	1	30	9	12	HELELVEADLTKPESWEPAVK
111	CGI_10006272	1	30	9	12	LNFPVVDVR
111	CGI_10006272	1	30	9	12	YVIHVASPFPTQTPK
111	CGI_10006272	1	30	9	12	ELPDEDKIELAVINPAYVMGPVINGSMSTSSEVVK
111	CGI_10006272	1	30	9	12	GPGGGEQEEDGEKKEEGEGTEGEDKPK
111	CGI_10006272	1	30	9	12	GPGGGEQEEDGEKKEEGEGTEGEDKPK
111	CGI_10006272	1	30	9	12	GPGGGEQEEDGEKKEEGEGTEGEDKPK
111	CGI_10006272	1	30	9	12	MVMPDIGK
112	CGI_10006343	1	17.5	2	2	HPSATGDFSQLINFIQTAVK
112	CGI_10006343	1	17.5	2	2	MLYESIPMAYIVEQAGGLAVTGTK
112	CGI_10006343	1	17.5	2	2	KLDVLANDLFINMLK
113	CGI_10006353	1	1.5	2	2	FGSLLTQTEDWLYDEGDDQLK
113	CGI_10006353	1	1.5	2	2	FGSLLTQTEDWLYDEGDDQLK
114	CGI_10006359	1	3.6	2	2	NETFLVDELEPSQLMTYLLQK
114	CGI_10006359	1	3.6	2	2	FGHLDGIIEMR
115	CGI_10006406	1	1.4	2	2	FSVSADPEDATSR
115	CGI_10006406	1	1.4	2	2	AALFDFFADHSK
116	CGI_10006413	1	28.4	12	13	CMALAQLLVEQNFPAIAIHR
116	CGI_10006413	1	28.4	12	13	GLAITFVSDETDAK
116	CGI_10006413	1	28.4	12	13	NCPHIIVGTPGR
116	CGI_10006413	1	28.4	12	13	YEDDETETTADGTGDAPVK
116	CGI_10006413	1	28.4	12	13	AIVDCGFEHPSEVQHECIPQAILSMDVLCQAK
116	CGI_10006413	1	28.4	12	13	CMALAQLLVEQNFPAIAIHR
116	CGI_10006413	1	28.4	12	13	MALAQLLVEQNFPAIAIHR
116	CGI_10006413	1	28.4	12	13	NCPHIIVGTPGR
116	CGI_10006413	1	28.4	12	13	VNIVFNYDMPEDSDTYLHR
116	CGI_10006413	1	28.4	12	13	LTLHGLQQHYVK
116	CGI_10006413	1	28.4	12	13	CMALAQLLVEQNFPAIAIHR
116	CGI_10006413	1	28.4	12	13	DFLLKPELLR
117	CGI_10006422,CGI_10025791	1	14	2	2	GGLTSLSEPPTGPGFGVRPDL
117	CGI_10006422,CGI_10025791	1	14	2	2	VAEMLDMPK
118	CGI_10006442	1	9.3	3	3	GSEHLSDGSSYPMELHVVNYNEK
118	CGI_10006442	1	9.3	3	3	QSPINLPNSQDMVYNSDLKPF
118	CGI_10006442	1	9.3	3	3	VHQFEAHSDYIR
118	CGI_10006442	1	9.3	3	3	AQFHFHWGSDNMR
119	CGI_10006472	1	13.7	7	7	IATDNEEAGHLMSNLDWQGAVK
119	CGI_10006472	1	13.7	7	7	AGNVDYEMNIYDGAAHAFTNATGPNYNK
119	CGI_10006472	1	13.7	7	7	GLVVIQEWWGMNK
119	CGI_10006472	1	13.7	7	7	GDLPCIVFNELLAESDK
119	CGI_10006472	1	13.7	7	7	ASILHLK
119	CGI_10006472	1	13.7	7	7	AGNVDYEMNIYDGAAHAFTNATGPNYNK
119	CGI_10006472	1	13.7	7	7	QCHFAALDHLVGFSSLK
120	CGI_10006487	1	12.1	2	2	NKLELLTGSTAGNMK
120	CGI_10006487	1	12.1	2	2	LDDNNALLGSYPIDDGMIIHVVDPTIK
121	CGI_10006533	1	8.2	3	3	VEDFKDSVVNYLEQLMENQKR
121	CGI_10006533	1	8.2	3	3	ALSQLAETEER
121	CGI_10006533	1	8.2	3	3	CWEAFLPEAK
122	CGI_10006577,CGI_10007925	1	12.9	2	2	EEQFLMDDSKPAEK
122	CGI_10006577,CGI_10007925	1	12.9	2	2	EMLCYYFPDASNNDEK
123	CGI_10006610	1	53.3	32	40	ADFDAAVSCDAK
123	CGI_10006610	1	53.3	32	40	DMAISALFDGDLSK
123	CGI_10006610	1	53.3	32	40	ADFDAAVSCDAK
123	CGI_10006610	1	53.3	32	40	AEDVFYGLGFMMALAK
123	CGI_10006610	1	53.3	32	40	DMAISALFDGDLSK
123	CGI_10006610	1	53.3	32	40	EAENIFQAAEECYGEK
123	CGI_10006610	1	53.3	32	40	EAENIFQAAEECYGEKEEK
123	CGI_10006610	1	53.3	32	40	EDVFYGLGFMMALAK
123	CGI_10006610	1	53.3	32	40	MDMAISALFDGDLSK
123	CGI_10006610	1	53.3	32	40	NVGEDDVNNASPEEAEAYR
123	CGI_10006610	1	53.3	32	40	NVGEDDVNNASPEEAEAYRK
123	CGI_10006610	1	53.3	32	40	SEGDFDHWFGAYNVGEDDVNNASPEEAEAYR
123	CGI_10006610	1	53.3	32	40	VLSDSSLTNVKK
123	CGI_10006610	1	53.3	32	40	WGLIHAINR
123	CGI_10006610	1	53.3	32	40	AEDVFYGLGFMMALAK
123	CGI_10006610	1	53.3	32	40	ATQEEIERVPDDELKR
123	CGI_10006610	1	53.3	32	40	DVFYGLGFMMALAK
123	CGI_10006610	1	53.3	32	40	EAENIFQAAEECYGEK
123	CGI_10006610	1	53.3	32	40	EAENIFQAAEECYGEKEEKEENHWEGAWR
123	CGI_10006610	1	53.3	32	40	EDVFYGLGFMMALAK
123	CGI_10006610	1	53.3	32	40	EGDFDHWFGAYNVGEDDVNNASPEEAEAYR
123	CGI_10006610	1	53.3	32	40	HDAENGENDIAAHDIGER
123	CGI_10006610	1	53.3	32	40	SEGDFDHWFGAYNVGEDDVNNASPEEAEAYR
123	CGI_10006610	1	53.3	32	40	EEKEENHWEGAWR
123	CGI_10006610	1	53.3	32	40	FGSILQCVQAGVR
123	CGI_10006610	1	53.3	32	40	HDAENGENDIAAHDIGER
123	CGI_10006610	1	53.3	32	40	VPDDELKR
123	CGI_10006610	1	53.3	32	40	LGCIAGAAGDLLDK
123	CGI_10006610	1	53.3	32	40	DLWGLIHAINR
123	CGI_10006610	1	53.3	32	40	SEGDFDHWFGAYNVGEDDVNNASPEEAEAYRK
123	CGI_10006610	1	53.3	32	40	AEDVFYGLGFMM[147]ALAK
123	CGI_10006610	1	53.3	32	40	DLWGLIH
123	CGI_10006610	1	53.3	32	40	DVFYGLGFMMALAK
123	CGI_10006610	1	53.3	32	40	NDIAAHDIGER
124	CGI_10006635	1	4.9	3	3	TWIFSPVCINPMDNQAVAK
124	CGI_10006635	1	4.9	3	3	ELQDGHGGWNDDMK
124	CGI_10006635	1	4.9	3	3	FNVLQWAVMK
124	CGI_10006635	1	4.9	3	3	KIKPMETASLQLK
125	CGI_10006669	1	11.8	2	2	VPQIYVNKPPSSFDGVNTTSYR
125	CGI_10006669	1	11.8	2	2	ESFLNDALYFEQGLGR
126	CGI_10006796	1	3.4	4	4	CVDINECVR
126	CGI_10006796	1	3.4	4	4	SEIDQTVSMNSNSEK
126	CGI_10006796	1	3.4	4	4	YSTCTDLTPGGK
126	CGI_10006796	1	3.4	4	4	DRNECIDGSHLCR
127	CGI_10006806	1	20.1	4	4	FGHDDDAILTTVFK
127	CGI_10006806	1	20.1	4	4	TIDLDEFLYAFR
127	CGI_10006806	1	20.1	4	4	DLDEFLYAFR
127	CGI_10006806	1	20.1	4	4	YWYSYLDVNK
128	CGI_10006848	1	10.6	6	6	MQIIQQQQQPETTPEK
128	CGI_10006848	1	10.6	6	6	TGELEFEALMR
128	CGI_10006848	1	10.6	6	6	TYAVGSQGGGGVDTSGK
128	CGI_10006848	1	10.6	6	6	KTYAVGSQGGGGVDTSGKK
128	CGI_10006848	1	10.6	6	6	ALPAGLDNIVLVDEEVR
128	CGI_10006848	1	10.6	6	6	GEPVSTPTEDSLEPGPDGK
129	CGI_10006935	1	9.6	3	3	RPSDAVSSEEPAEK
129	CGI_10006935	1	9.6	3	3	HGNYDLASQILSELDKNVPGLVMVNMR
129	CGI_10006935	1	9.6	3	3	DNPGDFTGWTYLLQYVEQEK
130	CGI_10006939	1	7.6	2	2	HGEIDWEAVVK
130	CGI_10006939	1	7.6	2	2	TLMELLNQMDGFDALGQVK
131	CGI_10006969	1	7.2	2	2	NRPSVEELEDFLLR
131	CGI_10006969	1	7.2	2	2	NRPSVEELEDFLLR
132	CGI_10006977	1	12	2	2	ITFPEEGDQGPNNVPADIVFIVK
132	CGI_10006977	1	12	2	2	DFFGGDNPFQEFYDR
133	CGI_10007209	1	16.5	10	10	DGWLHTGDIGQWLENGTLK
133	CGI_10007209	1	16.5	10	10	GPNVFLGYYR
133	CGI_10007209	1	16.5	10	10	TNLHVTQTMEELCANPDVK
133	CGI_10007209	1	16.5	10	10	TNLHVTQTMEELCANPDVK
133	CGI_10007209	1	16.5	10	10	ETPDLESIILVEEPSEEMK
133	CGI_10007209	1	16.5	10	10	HNIDLTSFAELEALGEK
133	CGI_10007209	1	16.5	10	10	PAKPDDLCVLCYTSGTTGLPK
133	CGI_10007209	1	16.5	10	10	VSNNGEAYGWKPSPSEPFQWISYNDVLVR
133	CGI_10007209	1	16.5	10	10	SNNGEAYGWKPSPSEPFQWISYNDVLVR
133	CGI_10007209	1	16.5	10	10	KSEIDEMYK
134	CGI_10007210	1	6.3	3	3	KDPVKPIDDEEEEK
134	CGI_10007210	1	6.3	3	3	SGQEAASCVEGNKDVEVGDHK
134	CGI_10007210	1	6.3	3	3	TNDEISVACPR
135	CGI_10007212	1	23.5	6	6	AGPGQMPGSCEAVVR
135	CGI_10007212	1	23.5	6	6	MNMMGGEGGMGPGMGGR
135	CGI_10007212	1	23.5	6	6	STGEAYVQFASQEIAEK
135	CGI_10007212	1	23.5	6	6	YIELFLNSTPTGR
135	CGI_10007212	1	23.5	6	6	VEFEFAPNGRPTGEANVDFK
135	CGI_10007212	1	23.5	6	6	EEIAQFFTGLEIVPNGIMLPEDR
135	CGI_10007212	1	23.5	6	6	MGGGGGGGMGGGMGGSGMGGGNR
136	CGI_10007216	1	3.9	2	2	KLDISVDVPDNLDLSSIR
136	CGI_10007216	1	3.9	2	2	VGEWDVIQEAGSK
137	CGI_10007259	1	10.5	2	2	ALGNVLEEEAKENK
137	CGI_10007259	1	10.5	2	2	LASAGVAGEVKPLVGKPGETVVHEAHEQNADVILCGSR
138	CGI_10007261	1	13.7	2	2	SVCCGNQIHDLDVR
138	CGI_10007261	1	13.7	2	2	IAFWCPYNTK
139	CGI_10007347	1	5.8	5	5	LDPFIIFAGGMPR
139	CGI_10007347	1	5.8	5	5	LLDQIIYQDVVMQNVPDDFK
139	CGI_10007347	1	5.8	5	5	GLIVLWDNEASNADQTYNSTQQLESLSWHR
139	CGI_10007347	1	5.8	5	5	VGNYDPYSDDPR
139	CGI_10007347	1	5.8	5	5	HTVTIMQGANNIHTVLDFTSK
140	CGI_10007560	1	16.4	5	5	AEVADVANAILDGADCVMLSR
140	CGI_10007560	1	16.4	5	5	AEVADVANAILDGADCVMLSR
140	CGI_10007560	1	16.4	5	5	GEDYVDCEVEEPGDLGSHMMWTIPNMVMR
140	CGI_10007560	1	16.4	5	5	DQVWADDVDAR
140	CGI_10007560	1	16.4	5	5	SMQTMSAVCTEAEAAIFNEDLFYALR
141	CGI_10007637	1	15.7	3	3	IDWTFGVSCDSVK
141	CGI_10007637	1	15.7	3	3	NQISAWTTADNCK
141	CGI_10007637	1	15.7	3	3	DWTFGVSCDSVK
142	CGI_10007640	1	3.4	3	3	TGAETPGATPGQSTR
142	CGI_10007640	1	3.4	3	3	NLVEIIEHGLVDEQQK
142	CGI_10007640	1	3.4	3	3	AIGPHDVLATLLNNLK
143	CGI_10007699	1	48.9	9	11	ELEAVAPEHTIFTSNTSSIPITDIAVAAK
143	CGI_10007699	1	48.9	9	11	GAGYPMGPFELSDYVGLDTMK
143	CGI_10007699	1	48.9	9	11	NAFNHVTVIGGGLMGSGIAQVAASTGHTVSLVDQDNTILGK
143	CGI_10007699	1	48.9	9	11	FENPAAGEAFVK
143	CGI_10007699	1	48.9	9	11	LGAGYPMGPFELSDYVGLDTMK
143	CGI_10007699	1	48.9	9	11	VPYMLEAVR
143	CGI_10007699	1	48.9	9	11	FGGLHFFNPVPMMK
143	CGI_10007699	1	48.9	9	11	SGEGFYPYK
143	CGI_10007699	1	48.9	9	11	YPDNPLFKPSSLLDK
144	CGI_10007702,CGI_10009876	1	16.1	2	2	DVNAHEFTK
144	CGI_10007702,CGI_10009876	1	16.1	2	2	YNELAPYDDDWYYTR
145	CGI_10007734	1	9.5	2	2	AEAAEYQIIDGYDENNMPIK
145	CGI_10007734	1	9.5	2	2	EMIGIIFTEEEAK
146	CGI_10007751	1	9.4	3	3	LGEAVTGSSCK
146	CGI_10007751	1	9.4	3	3	KFTTPVHLSQDFTMDEPEIVEGEW
146	CGI_10007751	1	9.4	3	3	SQLYNELNHLDFK
147	CGI_10007757	1	17.6	3	3	YEIIMVDIFHK
147	CGI_10007757	1	17.6	3	3	GITYGKPTTSGVNQK
147	CGI_10007757	1	17.6	3	3	LQWICNPVHK
148	CGI_10007759	1	9.3	3	3	VLEDVTKDEFIAIMEILK
148	CGI_10007759	1	9.3	3	3	AGEHEEEFLSILNAVK
148	CGI_10007759	1	9.3	3	3	SSVECLMYAFHQLCR
149	CGI_10007860	1	4.9	4	4	AGGAANAPYPYPGVGVGM[147]PGPR
149	CGI_10007860	1	4.9	4	4	SGPQGLPGEAGPTGAPGEM[147]GR
149	CGI_10007860	1	4.9	4	4	SGDM[147]GPSGPPGPVGPQGENGQR
149	CGI_10007860	1	4.9	4	4	APYPYPGVGVGM[147]PGPR
150	CGI_10007862	1	1.7	2	2	AGGAQRPQYMTAN
150	CGI_10007862	1	1.7	2	2	GPFGNQGPR
151	CGI_10008014	1	9.2	3	3	GPFTCGDQSAPMGIPAEVK
151	CGI_10008014	1	9.2	3	3	GIANNYYHHWIVDNMPITWCYDVENNQK
151	CGI_10008014	1	9.2	3	3	NSIETIVPYEYHK
152	CGI_10008101	1	26.3	6	6	AGELSEEEIDKIVTIMQNPR
152	CGI_10008101	1	26.3	6	6	FSQVMSNTLDNK
152	CGI_10008101	1	26.3	6	6	AGELSEEEIDKIVTIMQNPR
152	CGI_10008101	1	26.3	6	6	AGELSEEEIDK
152	CGI_10008101	1	26.3	6	6	IPDWFLNR
152	CGI_10008101	1	26.3	6	6	SQVMSNTLDNK
153	CGI_10008332	1	8.9	2	2	DGELPVEDDIDLSDIDLDDGKDEL
153	CGI_10008332	1	8.9	2	2	FGALDATVHSVMANR
154	CGI_10008340	1	38.1	3	3	FQLLTTIPDEGEK
154	CGI_10008340	1	38.1	3	3	DNVIIRPGQMLSVTFQK
154	CGI_10008340	1	38.1	3	3	SLTLYTAQVK
155	CGI_10008390	1	61.5	4	4	GEAVPITGK
155	CGI_10008390	1	61.5	4	4	TLMGSVSDYVVHHAGIPVIVVR
155	CGI_10008390	1	61.5	4	4	GSVSDYVVHHAGIPVIVVR
155	CGI_10008390	1	61.5	4	4	KPEEAIISK
156	CGI_10008392	1	42.3	20	21	EAQVQDAVSK
156	CGI_10008392	1	42.3	20	21	AFVNGEWVAASSGK
156	CGI_10008392	1	42.3	20	21	ETGLVGVNEGVISVPDAPFGGWK
156	CGI_10008392	1	42.3	20	21	LETGLVGVNEGVISVPDAPFGGWK
156	CGI_10008392	1	42.3	20	21	IHESIYDEFVQK
156	CGI_10008392	1	42.3	20	21	MGDGTAPGTTQGPLINK
156	CGI_10008392	1	42.3	20	21	PLAESVGELNYGAGFLELFAEEAK
156	CGI_10008392	1	42.3	20	21	QPIGVSGMITPWNFPNAMITR
156	CGI_10008392	1	42.3	20	21	RVEGDIIQTPIK
156	CGI_10008392	1	42.3	20	21	VEGDIIQTPIK
156	CGI_10008392	1	42.3	20	21	FKTEDEVVALANATSSGLAGYFYSR
156	CGI_10008392	1	42.3	20	21	KVSLELGGNAPFIVFPSADVDAAVLGAMGAK
156	CGI_10008392	1	42.3	20	21	LLTSEM[147]GKPLAESVGELNYGAGFLELFAEEAK
156	CGI_10008392	1	42.3	20	21	PLAESVGELNYGAGFLELFAEEAK
156	CGI_10008392	1	42.3	20	21	RWGELVHENKEELAK
156	CGI_10008392	1	42.3	20	21	VSLELGGNAPFIVFPSADVDAAVLGAMGAK
156	CGI_10008392	1	42.3	20	21	DLGQIWR
156	CGI_10008392	1	42.3	20	21	KTEDEVVALANATSSGLAGYFYSR
156	CGI_10008392	1	42.3	20	21	VIGSVPDMDAADTEK
156	CGI_10008392	1	42.3	20	21	AGAAIAAGCTVVLKPAEDTPYSALALCDLAK
156	CGI_10008392	1	42.3	20	21	EGDIIQTPIK
157	CGI_10008446	1	23.6	4	5	GEFGGFGSVSGK
157	CGI_10008446	1	23.6	4	5	ASHIVDAHTAEVNCLSFNPYSEFILATGSADK
157	CGI_10008446	1	23.6	4	5	EGYGLSWNPNLNGHLLSASDDHTICLWDINQNPK
157	CGI_10008446	1	23.6	4	5	HPSKPDPSGECNPELR
158	CGI_10008521	1	14.3	3	3	LGHGVYEPAVN
158	CGI_10008521	1	14.3	3	3	HGGADDALHGWQR
158	CGI_10008521	1	14.3	3	3	TYQNPVDPAPLWQMPK
159	CGI_10008531	1	16	4	4	LQNAFGAVPSPFDSFLVNR
159	CGI_10008531	1	16	4	4	NCLEECIAALEGGK
159	CGI_10008531	1	16	4	4	PLDFGADMVMHSLTK
159	CGI_10008531	1	16	4	4	HALVFASGLATTTAVTYLLK
160	CGI_10008606	1	5.3	2	2	IPTPLNTSGVQVICMK
160	CGI_10008606	1	5.3	2	2	SPVTNIAR
161	CGI_10008664	1	22.1	3	3	AVLPGHEYYPGKEEYSPVIGHR
161	CGI_10008664	1	22.1	3	3	FKPTWSIFTTK
161	CGI_10008664	1	22.1	3	3	QPVDGIASWYDYENNK
162	CGI_10008688	1	29.4	7	8	FRDDCSPGPCYYPNPK
162	CGI_10008688	1	29.4	7	8	RDDCSPGPCYYPNPK
162	CGI_10008688	1	29.4	7	8	RTDNTPAPNNYTLTPMLGTTK
162	CGI_10008688	1	29.4	7	8	TPGPGTYDTSDPSIYKDK
162	CGI_10008688	1	29.4	7	8	VPGPGAYSPEGVGPTAHFR
162	CGI_10008688	1	29.4	7	8	TDNTPAPNNYTLTPMLGTTK
162	CGI_10008688	1	29.4	7	8	VPGPGAYSPEGVGPTAH
162	CGI_10008688	1	29.4	7	8	GPGAYSPEGVGPTAHFR
163	CGI_10008707	1	11.7	3	3	HAVIENEDIQGQINK
163	CGI_10008707	1	11.7	3	3	LDPHQWGVNVQPYSGSPANFEAFTALLKPHDR
163	CGI_10008707	1	11.7	3	3	GNDVMYDLEK
164	CGI_10008717	1	29	41	45	ADADFSLIHYAGQVDYSASQWLMK
164	CGI_10008717	1	29	41	45	AGVLAHLEEER
164	CGI_10008717	1	29	41	45	DELEDILHEMEIR
164	CGI_10008717	1	29	41	45	DLNEELEALKTELEENLDATAAVQDIR
164	CGI_10008717	1	29	41	45	DLQTQMQELQEDLDAEK
164	CGI_10008717	1	29	41	45	FQQTITDLEDQLEEEEQSR
164	CGI_10008717	1	29	41	45	KDELEDILHEMEIR
164	CGI_10008717	1	29	41	45	KTEEDANNMENAEEQK
164	CGI_10008717	1	29	41	45	LEESTTLADKLEK
164	CGI_10008717	1	29	41	45	LNQVEQLTTELNTER
164	CGI_10008717	1	29	41	45	IQQLEEELEEEQSNSEMLTDK
164	CGI_10008717	1	29	41	45	LTDVIIQFQSLCR
164	CGI_10008717	1	29	41	45	NAEAERDELQDELSSNTTGK
164	CGI_10008717	1	29	41	45	NMDPLNENVVSLMQGSSDPFVSTIWK
164	CGI_10008717	1	29	41	45	NTIEELEDELQCSEDAK
164	CGI_10008717	1	29	41	45	QTLEAENQDLCNDLK
164	CGI_10008717	1	29	41	45	REEEVQFTLQK
164	CGI_10008717	1	29	41	45	STSEAMGIMGIGPEEQSAIYR
164	CGI_10008717	1	29	41	45	TEEDANNMENAEEQK
164	CGI_10008717	1	29	41	45	TLDAEILQLQEDLAAAEK
164	CGI_10008717	1	29	41	45	DELEDILHEMEIR
164	CGI_10008717	1	29	41	45	ELQGKEEAVEDQKK
164	CGI_10008717	1	29	41	45	KALNQVEQLTTELNTER
164	CGI_10008717	1	29	41	45	LQQLFNHTMFILEQEEYQR
164	CGI_10008717	1	29	41	45	NAEAERDELQDELSSNTTGK
164	CGI_10008717	1	29	41	45	TLDAEILQLQEDLAAAEK
164	CGI_10008717	1	29	41	45	VCHLLGIPVTGIVQAFLR
164	CGI_10008717	1	29	41	45	VCHLLGIPVTGIVQAFLRPR
164	CGI_10008717	1	29	41	45	LQAEVEDLTVELETQK
164	CGI_10008717	1	29	41	45	IGALELDPNLYR
164	CGI_10008717	1	29	41	45	MDPLNENVVSLMQGSSDPFVSTIWK
164	CGI_10008717	1	29	41	45	SILAEQVQASEEVAAEAEEARR
164	CGI_10008717	1	29	41	45	EEDANNMENAEEQK
164	CGI_10008717	1	29	41	45	VSSVLLFGNMQFK
164	CGI_10008717	1	29	41	45	KDELEDILHEMEIR
164	CGI_10008717	1	29	41	45	QVEQQLQEATIK
164	CGI_10008717	1	29	41	45	LEVNMQALK
164	CGI_10008717	1	29	41	45	ASDDISSLNER
164	CGI_10008717	1	29	41	45	EFLLDDIK
164	CGI_10008717	1	29	41	45	KKTEEDANNMENAEEQK
164	CGI_10008717	1	29	41	45	EAIIADLEER
164	CGI_10008717	1	29	41	45	VKPLLPVTGQEEK
165	CGI_10008722,CGI_10027300	1	15.7	4	4	WNTSNVLFTEIAIEDQLVK
165	CGI_10008722,CGI_10027300	1	15.7	4	4	WNTSNVLFTEIAIEDQLVK
165	CGI_10008722,CGI_10027300	1	15.7	4	4	GIISGSLETK
165	CGI_10008722,CGI_10027300	1	15.7	4	4	DSGVEFTTTGSHSDK
166	CGI_10008733	1	44.3	5	5	GAPPLGYHSGAPNPTGFLQLES
166	CGI_10008733	1	44.3	5	5	AMQILQTVNSFVGDYVAAGGHQGYAALGGLYTQAR
166	CGI_10008733	1	44.3	5	5	LGEEYILSAFPFETDKYR
166	CGI_10008733	1	44.3	5	5	GFYNADQAAR
166	CGI_10008733	1	44.3	5	5	IEIPPEAQPGVVPSIYTGHPSYAYPADR
167	CGI_10008786	1	8.2	2	2	LLAAVEANCMAPFYEELCK
167	CGI_10008786	1	8.2	2	2	GSEILEVLHSLPK
168	CGI_10008810	1	21	3	3	ETLPQEVELTTK
168	CGI_10008810	1	21	3	3	RPFGVGLLVAGYDDQGPHIYQTCPSANYYDCK
168	CGI_10008810	1	21	3	3	NCSLGIVGK
169	CGI_10008850	1	23.9	5	5	DEILEHYDLFVGSQATDFGEALTR
169	CGI_10008850	1	23.9	5	5	TYGSDDDPNEEDSSTFSYK
169	CGI_10008850	1	23.9	5	5	IDKDGDGQVTEQELKDWIQYVQK
169	CGI_10008850	1	23.9	5	5	EEFADFLHPEEAEHMR
169	CGI_10008850	1	23.9	5	5	DHNIEGDKLSWSAYK
169	CGI_10008850	1	23.9	5	5	YGSDDDPNEEDSSTFSYK
170	CGI_10008865	1	24.5	3	3	LTTSTVLGACGFHGDVLTLTK
170	CGI_10008865	1	24.5	3	3	GSAAAMLQPLLDNQIGLK
170	CGI_10008865	1	24.5	3	3	FPYYVYNLIAGLDEEGK
171	CGI_10008877	1	44.8	8	8	MIALSCDDVPSHEGWSK
171	CGI_10008877	1	44.8	8	8	VNLGDTFPNFEADTTIGK
171	CGI_10008877	1	44.8	8	8	VATPEGWQQGGK
171	CGI_10008877	1	44.8	8	8	VIDSLQLTMNK
171	CGI_10008877	1	44.8	8	8	LPYPIISDK
171	CGI_10008877	1	44.8	8	8	GVTVQPVPSGK
171	CGI_10008877	1	44.8	8	8	SCDDVPSHEGWSK
171	CGI_10008877	1	44.8	8	8	LGMVDPAEK
171	CGI_10008877	1	44.8	8	8	VLPSIPQEGIEK
172	CGI_10008933	1	5.6	6	6	ADIFHAFVTLLR
172	CGI_10008933	1	5.6	6	6	ADIFHAFVTLLR
172	CGI_10008933	1	5.6	6	6	IDTLSFLNTILIHHQPAVFLPHIK
172	CGI_10008933	1	5.6	6	6	FALLALGEIGK
172	CGI_10008933	1	5.6	6	6	NHLNSQSALTR
172	CGI_10008933	1	5.6	6	6	EISPFVQEIIK
173	CGI_10008942	1	19	2	2	DPYAESSYAAGDTQYFDYGHGSSAQGYDDNYGK
173	CGI_10008942	1	19	2	2	PAPPPLPPHTEVYEDYSNQGYEDPYADPYAR
174	CGI_10009086	1	18.4	3	3	NVCYQNSVFSR
174	CGI_10009086	1	18.4	3	3	YKDMLCPWGNYNNIR
174	CGI_10009086	1	18.4	3	3	DMLCPWGNYNNIR
175	CGI_10009092	1	9.2	7	7	NGDYIINFTPSEVGVWQVSVQYEGDHISGSPFNIK
175	CGI_10009092	1	9.2	7	7	VTFSSIDHCAVGMITELK
175	CGI_10009092	1	9.2	7	7	VDFTPEGAGTYK
175	CGI_10009092	1	9.2	7	7	AYDTSAIVVTPLQDGMVGSPVEFTIDVTR
175	CGI_10009092	1	9.2	7	7	KLGVEPILTAK
175	CGI_10009092	1	9.2	7	7	TVEVQYAGR
175	CGI_10009092	1	9.2	7	7	AGEGQLEIMVNK
176	CGI_10009093	1	11.9	3	3	AEVVGPGSSLPVSLSDNYGQMMVGFIPR
176	CGI_10009093	1	11.9	3	3	EEGNHYIHLYWSDVALPNSPFLGYAVPTFSDANK
176	CGI_10009093	1	11.9	3	3	WSGVDVPGSPFQINIVDTQQELEQVLHDASFAQSSVTHR
177	CGI_10009135	1	10.1	3	4	VINNSVNPEWNEVFETIIDCK
177	CGI_10009135	1	10.1	3	4	LDQIWPFIGGYVK
177	CGI_10009135	1	10.1	3	4	IADAFDLPGLR
177	CGI_10009135	1	10.1	3	4	DQIWPFIGGYVK
178	CGI_10009178,CGI_10024680	1	17.4	2	2	SEDNFESALEK
178	CGI_10009178,CGI_10024680	1	17.4	2	2	VGGAYANVK
179	CGI_10009231	1	9.4	2	2	VSLSEQNLLDCSK
179	CGI_10009231	1	9.4	2	2	ENM[147]GCNGGLPQK
180	CGI_10009394	1	8.2	2	2	EVGVPLCEALVAYDAGDFAK
180	CGI_10009394	1	8.2	2	2	GLYDEAVGLFDTQIGPR
181	CGI_10009501	1	5	2	3	VADPWGGSYMMESLTNDIYDEALK
181	CGI_10009501	1	5	2	3	LINEVEEMGGMAK
182	CGI_10009537	1	41.7	3	3	FNSGMDCGVTSMTINNK
182	CGI_10009537	1	41.7	3	3	TSNCNPAPANFSDFTK
182	CGI_10009537	1	41.7	3	3	GDTFVVVGFYNDASVQPGNNKK
183	CGI_10009641	1	4.4	2	2	LVNWSCALNSAISDIEVEK
183	CGI_10009641	1	4.4	2	2	VLPIVADSFVDMAFGTGAVK
183	CGI_10009641	1	4.4	2	2	DINLDVLR
184	CGI_10009642	1	16	4	4	FATVVQQQLMSEK
184	CGI_10009642	1	16	4	4	VDCDSESDIASQYHISK
184	CGI_10009642	1	16	4	4	TDLETPGLLSQFIADLHSGK
184	CGI_10009642	1	16	4	4	ENDLPVLAIDSFR
185	CGI_10009651	1	21.9	3	3	VNQAIWLLCTGAR
185	CGI_10009651	1	21.9	3	3	TIAECLADELINAAK
185	CGI_10009651	1	21.9	3	3	TIAECLADELINAAK
186	CGI_10009677	1	13.5	4	4	VVVHPLVLLSVVDHFNR
186	CGI_10009677	1	13.5	4	4	VVVHPLVLLSVVDHFNR
186	CGI_10009677	1	13.5	4	4	GLHAHVNDINSYLQK
186	CGI_10009677	1	13.5	4	4	SIIALHNLISNK
187	CGI_10009693	1	5.6	2	2	EALEDFNQVLAAELLDK
187	CGI_10009693	1	5.6	2	2	TYLNSFLNDPVINESK
188	CGI_10009700	1	14.9	4	4	TEEKNPLPDATVIGLEK
188	CGI_10009700	1	14.9	4	4	ISLPSSEAIQQEK
188	CGI_10009700	1	14.9	4	4	SGIEQFDKDQLRPQK
188	CGI_10009700	1	14.9	4	4	EISDFDK
189	CGI_10009797	1	7.1	3	3	GLDTDHLVIEHIMVNAAPK
189	CGI_10009797	1	7.1	3	3	INPYMSSPCHIELILAER
189	CGI_10009797	1	7.1	3	3	GLDTDHLVIEHIMVNAAPK
190	CGI_10009798	1	13.2	3	3	FSDLFIDFVEK
190	CGI_10009798	1	13.2	3	3	LGELGAGNGGVVMK
190	CGI_10009798	1	13.2	3	3	AIFELLDYIVNEPPPTLPK
190	CGI_10009798	1	13.2	3	3	WSLGLSLVEMAIGR
191	CGI_10009854	1	7.7	7	8	ILNCQDDDGVLVGNWSGDYSDGK
191	CGI_10009854	1	7.7	7	8	TAEPVASGSIATYGPPR
191	CGI_10009854	1	7.7	7	8	VGLEQFSVTFDSQEVPDITGR
191	CGI_10009854	1	7.7	7	8	FSETLSVGSEK
191	CGI_10009854	1	7.7	7	8	FSETLSVGSEK
191	CGI_10009854	1	7.7	7	8	NGVPFDLTVSFK
191	CGI_10009854	1	7.7	7	8	DTNLLEEYVLNDQGAVFQGSSDHIGAK
191	CGI_10009854	1	7.7	7	8	SDVPANSEWK
191	CGI_10009854	1	7.7	7	8	SVEAEHGWK
192	CGI_10009921	1	4.8	2	2	ENLVLQYAENFR
192	CGI_10009921	1	4.8	2	2	ELYNWDGAAEFVADYLNIEPLKPEYELPK
193	CGI_10009931	1	8	3	3	DDLENNHNFYSVSSDGR
193	CGI_10009931	1	8	3	3	KPLFTFDLNNSVGDVAWAPYSSTVFAAVTADGK
193	CGI_10009931	1	8	3	3	AVTSLCWNPMYK
194	CGI_10009952	1	5.3	3	3	RRPPVGATIDQLIAR
194	CGI_10009952	1	5.3	3	3	ACGVCSDAMAADK
194	CGI_10009952	1	5.3	3	3	TGDPNCQDADKYCR
195	CGI_10009967	1	5.5	4	4	TLTVSIPLVDLLKPFSVK
195	CGI_10009967	1	5.5	4	4	YSLLPYLYTLFHK
195	CGI_10009967	1	5.5	4	4	GAQFQYNSPVK
195	CGI_10009967	1	5.5	4	4	LTVSIPLVDLLKPFSVK
196	CGI_10009977	1	4.7	3	3	NLDGQLSLTEFIEGAK
196	CGI_10009977	1	4.7	3	3	EMLEIVTAIYK
196	CGI_10009977	1	4.7	3	3	FDQNGDGTIDFR
197	CGI_10009991	1	11.8	3	3	GVTPVFNNMVAQK
197	CGI_10009991	1	11.8	3	3	YCSGGCNAIADTGTSLLAGPSTEVK
197	CGI_10009991	1	11.8	3	3	DGILGMGFPEISVK
198	CGI_10010025	1	50.3	6	7	ELDPSALAFMDAIGLGEYK
198	CGI_10010025	1	50.3	6	7	KINGDVMDVFVEAPSYNAK
198	CGI_10010025	1	50.3	6	7	INGDVMDVFVEAPSYNAK
198	CGI_10010025	1	50.3	6	7	ELDPSALAFMDAIGLGEYK
198	CGI_10010025	1	50.3	6	7	ITYLSSMYPDQPMVYDVEIGKPFDGKGPDGSDVK
198	CGI_10010025	1	50.3	6	7	ITYLSSMYPDQPMVYDVEIGKPFDGKGPDGSDVK
199	CGI_10010028	1	12.2	3	4	ACANEMWNQFNSVNNSFNTR
199	CGI_10010028	1	12.2	3	4	NSSSGIGYYPGIESIDNTITIPDSWVR
199	CGI_10010028	1	12.2	3	4	ATLEHDIGVK
200	CGI_10010150	1	2.4	2	2	ELLAQGLLLQR
200	CGI_10010150	1	2.4	2	2	DMASVLTDFEELGK
201	CGI_10010305	1	27.5	4	4	FVANGVGLAISR
201	CGI_10010305	1	27.5	4	4	SGSAADTQAVADIVSYHLNFQK
201	CGI_10010305	1	27.5	4	4	TTTGAYIANR
201	CGI_10010305	1	27.5	4	4	EGGQVYAIPLGGMLTR
202	CGI_10010393	1	30.1	7	8	DFTQSWYSEIK
202	CGI_10010393	1	30.1	7	8	VYVCGSYRPAGNMIGDFK
202	CGI_10010393	1	30.1	7	8	GSQGNQTLDECNQDALK
202	CGI_10010393	1	30.1	7	8	DFTQSWYSEIKDHK
202	CGI_10010393	1	30.1	7	8	DSQSGTGHFTQVVWK
202	CGI_10010393	1	30.1	7	8	NNVFPPK
202	CGI_10010393	1	30.1	7	8	DFTQSWYSEIKDHK
203	CGI_10010480	1	11.4	7	7	CDTFNQCGTCVTFGK
203	CGI_10010480	1	11.4	7	7	NSWGDPWGEHGWLR
203	CGI_10010480	1	11.4	7	7	YAHSHGIPDETCNNYQAK
203	CGI_10010480	1	11.4	7	7	LPEVNHIVSVAGWGVDPATK
203	CGI_10010480	1	11.4	7	7	EAYQGGIYTEK
203	CGI_10010480	1	11.4	7	7	NSWGDPWGEHGWLR
203	CGI_10010480	1	11.4	7	7	EAYQGGIYTEK
204	CGI_10010490	1	13.3	2	2	TAANVEEAFINTAK
204	CGI_10010490	1	13.3	2	2	DTFNHLTTWLEDAR
205	CGI_10010529	1	16.9	5	5	AHIMEVQVNGGTVNQK
205	CGI_10010529	1	16.9	5	5	AVPIEQVFAQDENIDCIGVTR
205	CGI_10010529	1	16.9	5	5	NNGATDYDPADK
205	CGI_10010529	1	16.9	5	5	TITPMGGFPHYGEVNQDFVMIK
205	CGI_10010529	1	16.9	5	5	VACIGAWHPSR
206	CGI_10010586	1	28.9	5	5	LDYHHYLPLFFDGLCETAHPYEFFAR
206	CGI_10010586	1	28.9	5	5	NPQVMCTTLK
206	CGI_10010586	1	28.9	5	5	LPVIPQLIIPIK
206	CGI_10010586	1	28.9	5	5	ILPVIPQLIIPIK
206	CGI_10010586	1	28.9	5	5	LPILNIFK
207	CGI_10010587	1	19.4	3	3	SVGGLESEEDYPYKPK
207	CGI_10010587	1	19.4	3	3	NQGQCGSCWSFSTTGSLEGQHFR
207	CGI_10010587	1	19.4	3	3	LVSLSESQLVDCSQSFGNEGCNGGLMDNAFK
208	CGI_10010632	1	11.4	2	2	ASQNESPSNEGSTPPEDR
208	CGI_10010632	1	11.4	2	2	QVYGLNFANKEDAECFAQAMATALDTINNAGR
209	CGI_10010679	1	40.5	7	7	EDDSNQNANTEEATVEK
209	CGI_10010679	1	40.5	7	7	EDDSNQNANTEEATVEKR
209	CGI_10010679	1	40.5	7	7	TDENGAEKEDDSNQNANTEEATVEK
209	CGI_10010679	1	40.5	7	7	EVEKTEEKEEETTTEEK
209	CGI_10010679	1	40.5	7	7	TDENGAEKEDDSNQNANTEEATVEK
209	CGI_10010679	1	40.5	7	7	TEEKEEETTTEEKTEEK
209	CGI_10010679	1	40.5	7	7	TEEKEEETTTEEKTEEK
210	CGI_10010682	1	20.7	5	5	AGALAPLDVHVPAQATTLGPEK
210	CGI_10010682	1	20.7	5	5	GCIEILNEVHLIK
210	CGI_10010682	1	20.7	5	5	SGTIFEPEILDITDDDLK
210	CGI_10010682	1	20.7	5	5	AGALAPLDVHVPAQATTLGPEK
210	CGI_10010682	1	20.7	5	5	AFIVNADNVGSK
211	CGI_10010758	1	22.1	6	6	GAVSAEVYKEEDAAQYVK
211	CGI_10010758	1	22.1	6	6	LTVADALEPVQFEDGQEIVR
211	CGI_10010758	1	22.1	6	6	LGVSDYFGEIALLLDRPR
211	CGI_10010758	1	22.1	6	6	SDIFDAMFPVHR
211	CGI_10010758	1	22.1	6	6	VSILDNLDKWER
211	CGI_10010758	1	22.1	6	6	GVSDYFGEIALLLDRPR
211	CGI_10010758	1	22.1	6	6	LFSHLDDNER
212	CGI_10010837	1	24.1	4	4	ISLADIMIYDITDQVGAAAK
212	CGI_10010837	1	24.1	4	4	LPCLQVDGR
212	CGI_10010837	1	24.1	4	4	LIPQSGAIMR
212	CGI_10010837	1	24.1	4	4	EFGLYGDNNDENTRVDVIIGTAEDFLK
212	CGI_10010837	1	24.1	4	4	EFGLYGDNNDENTRVDVIIGTAEDFLK
213	CGI_10010873	1	18.4	11	11	LAELEAENAK
213	CGI_10010873	1	18.4	11	11	DQIGEYEGEIATLR
213	CGI_10010873	1	18.4	11	11	ELYEQEIAESR
213	CGI_10010873	1	18.4	11	11	FDSTLVGLQDALDDEKR
213	CGI_10010873	1	18.4	11	11	GNIAFSDAAPDGSQVGIENNTSGVK
213	CGI_10010873	1	18.4	11	11	SLELEISCYR
213	CGI_10010873	1	18.4	11	11	LLETEENSLK
213	CGI_10010873	1	18.4	11	11	STGVLAGLSHK
213	CGI_10010873	1	18.4	11	11	LETEENSLK
213	CGI_10010873	1	18.4	11	11	FDSTLVGLQDALDDEKR
213	CGI_10010873	1	18.4	11	11	LNDQIGEYEGEIATLR
213	CGI_10010873	1	18.4	11	11	GPAFSTGVLAGLSHK
214	CGI_10010906	1	3.3	5	5	NFDTEGMILIGQDFNDSPK
214	CGI_10010906	1	3.3	5	5	DASTGVSYAYR
214	CGI_10010906	1	3.3	5	5	EILGQHMLAMR
214	CGI_10010906	1	3.3	5	5	GQHMLAMR
214	CGI_10010906	1	3.3	5	5	LTSYINCELGDKESFK
215	CGI_10010974	1	41.8	16	23	DGAEYIVDSTGCFTTLDK
215	CGI_10010974	1	41.8	16	23	DQNIVSNASCTTNCLAPLAK
215	CGI_10010974	1	41.8	16	23	FGIVEGLMTTVHAY
215	CGI_10010974	1	41.8	16	23	FGIVEGLMTTVHAYTATQK
215	CGI_10010974	1	41.8	16	23	GILGYTEDDVVSQDFR
215	CGI_10010974	1	41.8	16	23	KVIISAPSADAPMFVCGVNAEK
215	CGI_10010974	1	41.8	16	23	VIISAPSADAPMFVCGVNAEK
215	CGI_10010974	1	41.8	16	23	VIISAPSADAPM[147]FVCGVNAEK
215	CGI_10010974	1	41.8	16	23	VSWYDNEFGYSFR
215	CGI_10010974	1	41.8	16	23	FGIVEGLMTTVHAYTATQK
215	CGI_10010974	1	41.8	16	23	GILGYTEDDVVSQDFR
215	CGI_10010974	1	41.8	16	23	VVDLIEHMYAVDNK
215	CGI_10010974	1	41.8	16	23	GIVEGLMTTVHAYTATQK
215	CGI_10010974	1	41.8	16	23	GIVEGLMTTVHAYTATQK
215	CGI_10010974	1	41.8	16	23	AGIALNDNFVK
215	CGI_10010974	1	41.8	16	23	MSVYCER
216	CGI_10011025	1	30.1	8	9	AEPGSALAEYINTINNCYPEEIVK
216	CGI_10011025	1	30.1	8	9	GDILPQLVYSLAEQNR
216	CGI_10011025	1	30.1	8	9	HNAELAQAVVDAGAVPLLVLCIQEPELSLK
216	CGI_10011025	1	30.1	8	9	HSVDLAEMVVEAEIFPAVLTCLKDPDEYVK
216	CGI_10011025	1	30.1	8	9	TGFVQTVAELASRPQNIETLQNAGVMSLLR
216	CGI_10011025	1	30.1	8	9	QVFSALSQISK
216	CGI_10011025	1	30.1	8	9	YSPGYSDTLLER
216	CGI_10011025	1	30.1	8	9	TGFVQTVAELASR
217	CGI_10011081	1	25.1	12	12	AIGDLIAEAMK
217	CGI_10011081	1	25.1	12	12	FNDALVLFSEK
217	CGI_10011081	1	25.1	12	12	GLNEDQNTGIEIVR
217	CGI_10011081	1	25.1	12	12	LVQDVANNTNEEAGDGTTCATVLAR
217	CGI_10011081	1	25.1	12	12	AMMIQGVDTLADAVAVTMGPK
217	CGI_10011081	1	25.1	12	12	GVMTAVEVVVENLK
217	CGI_10011081	1	25.1	12	12	GVMTAVEVVVENLKK
217	CGI_10011081	1	25.1	12	12	LPMLTIISNAGLDPHPIVEK
217	CGI_10011081	1	25.1	12	12	GYISPYFMNSSK
217	CGI_10011081	1	25.1	12	12	VGLQVCAVK
217	CGI_10011081	1	25.1	12	12	AIGDLIAEAMKK
217	CGI_10011081	1	25.1	12	12	EFNDALVLFSEK
218	CGI_10011108,CGI_10011109	1	17.9	2	2	GQTVVVHYTGTLTDGK
218	CGI_10011108,CGI_10011109	1	17.9	2	2	GQTVVVHYTGTLTDGKK
219	CGI_10011125	1	3.9	2	2	ALEIDPNSEEAQK
219	CGI_10011125	1	3.9	2	2	DNHVLYSNR
220	CGI_10011253	1	4.7	3	3	ETVPMTWEDAK
220	CGI_10011253	1	4.7	3	3	VVLSTDEHEYTK
220	CGI_10011253	1	4.7	3	3	YTALNTEIELSCQPGYSFK
221	CGI_10011255	1	5.5	2	2	GVDNEGFSNIR
221	CGI_10011255	1	5.5	2	2	YASDFIVDPWGLETASPNDVQLQSNK
222	CGI_10011296	1	6	2	2	DLEAFLQIMTHK
222	CGI_10011296	1	6	2	2	LDLEAFLQIMTHK
223	CGI_10011301	1	21.7	2	2	EAFNLFDKDGDGSITTMELGTVMR
223	CGI_10011301	1	21.7	2	2	LSDEQVAEFR
224	CGI_10011327	1	9.8	6	6	VNDQLQCPTCK
224	CGI_10011327	1	9.8	6	6	APTAVGCTACPSNIATHR
224	CGI_10011327	1	9.8	6	6	RAPTAVGCTACPSNIATHR
224	CGI_10011327	1	9.8	6	6	FTDQALAYTNAPAFLQVYQTIQNR
224	CGI_10011327	1	9.8	6	6	FTDQALAYTNAPAFLQVYQTIQNR
224	CGI_10011327	1	9.8	6	6	KSVEDEIDKTFDSLEQIISR
225	CGI_10011375	1	23.3	2	3	VPVNYFGSGYFER
225	CGI_10011375	1	23.3	2	3	DPFDMAHWGLQDVLQVDSPYVEDVSGNKK
226	CGI_10011511	1	37.3	6	6	EYETMQPIHVSK
226	CGI_10011511	1	37.3	6	6	HSMNPFDEIAVEEAVR
226	CGI_10011511	1	37.3	6	6	QEVVSVEDPPVR
226	CGI_10011511	1	37.3	6	6	VPAVLTSDLR
226	CGI_10011511	1	37.3	6	6	TALAMGVDR
226	CGI_10011511	1	37.3	6	6	ADLVIVGKQAIDDDCNQTGQM[147]TASLLDWPQATFASK
227	CGI_10011558	1	12.4	2	3	IHYISDNIYCCGAGTAADTEMTTQMISSQLELHR
227	CGI_10011558	1	12.4	2	3	IHYISDNIYCCGAGTAADTEMTTQMISSQLELHR
228	CGI_10011577,CGI_10015200	1	63.4	5	5	APAAGASAAAPAEAK
228	CGI_10011577,CGI_10015200	1	63.4	5	5	LASVPSGGPAAAAAPAAGASAAAPAEAK
228	CGI_10011577,CGI_10015200	1	63.4	5	5	YVAAYLLAALSGNNSPSADDLKK
228	CGI_10011577,CGI_10015200	1	63.4	5	5	NLEELITK
228	CGI_10011577,CGI_10015200	1	63.4	5	5	IGSVGIDCEADK
229	CGI_10011587	1	25.4	4	5	ESLPASVQQYK
229	CGI_10011587	1	25.4	4	5	AEEEFNIEK
229	CGI_10011587	1	25.4	4	5	EATGNDVSISIDTDNFLGNDVSGGVELLAQHGK
229	CGI_10011587	1	25.4	4	5	SLISQQMIPELR
230	CGI_10011652	1	28.5	13	13	AGEFSEEYGGPR
230	CGI_10011652	1	28.5	13	13	FKKPLVVAFYDVDYVK
230	CGI_10011652	1	28.5	13	13	MDATANDVAKPYEVSGFPTIYFAPK
230	CGI_10011652	1	28.5	13	13	IKEWLNNNILGLCGHR
230	CGI_10011652	1	28.5	13	13	NFDEIVNDSER
230	CGI_10011652	1	28.5	13	13	NFDEIVNDSER
230	CGI_10011652	1	28.5	13	13	EATNELSGFDR
230	CGI_10011652	1	28.5	13	13	AATSLKDNDPPVPLAK
230	CGI_10011652	1	28.5	13	13	YTDDATVYK
230	CGI_10011652	1	28.5	13	13	MDATANDVAKPYEVSGFPTIY
230	CGI_10011652	1	28.5	13	13	AEESGITIAK
230	CGI_10011652	1	28.5	13	13	FDEIVNDSER
230	CGI_10011652	1	28.5	13	13	PYEVSGFPTIYFAPK
230	CGI_10011652	1	28.5	13	13	VRDFLDDKVEPYLK
231	CGI_10011708	1	23.8	6	6	AMDTLNIPYSDPANEENSLLVR
231	CGI_10011708	1	23.8	6	6	IMLSHLVDYFPEFDGAK
231	CGI_10011708	1	23.8	6	6	IVYQNIFMAMQSMIR
231	CGI_10011708	1	23.8	6	6	VPTTGIIEYPFDLDSIIFR
231	CGI_10011708	1	23.8	6	6	ADEGIQECFDR
231	CGI_10011708	1	23.8	6	6	IVYQNIFMAMQSMIR
232	CGI_10011730	1	13.3	4	4	DEYHPNTAPFEGLSTQK
232	CGI_10011730	1	13.3	4	4	KPDGTMEMTTTHNSTYR
232	CGI_10011730	1	13.3	4	4	SFKPDNQAFSSGKPLEDVTTNR
232	CGI_10011730	1	13.3	4	4	KPDGTMEMTTTHNSTYR
233	CGI_10011753	1	5.1	3	3	FDLNNPCSAFEISVEPLLR
233	CGI_10011753	1	5.1	3	3	VRPFAVAAILR
233	CGI_10011753	1	5.1	3	3	GLLVFLEK
234	CGI_10011782	1	15.7	3	3	VADPNHDHTGFLTEYVATR
234	CGI_10011782	1	15.7	3	3	DLKPSNLLLNTTCDLK
234	CGI_10011782	1	15.7	3	3	SNDHVCYFLYQILR
235	CGI_10011918	1	5.8	2	3	DFLTPVAWFEDR
235	CGI_10011918	1	5.8	2	3	LTYLSGFGNEFSTEDPR
236	CGI_10011948,CGI_10018259	1	7.7	2	2	VNEYIAGSYDKPDGFAK
236	CGI_10011948,CGI_10018259	1	7.7	2	2	GSATPTFVTAVLMVK
237	CGI_10012002	1	32.3	6	6	DYLHLPAEIVPATLK
237	CGI_10012002	1	32.3	6	6	DYLHLPAEIVPATLK
237	CGI_10012002	1	32.3	6	6	HPEIDVPNLHVIK
237	CGI_10012002	1	32.3	6	6	HPEIDVPNLHVIK
237	CGI_10012002	1	32.3	6	6	KTESGAGADPSFQFR
237	CGI_10012002	1	32.3	6	6	VQIFEYLFK
238	CGI_10012008	1	16.3	2	2	GDTGYPGMPGEPGPQGPSGEPGPEGPAGPIGPR
238	CGI_10012008	1	16.3	2	2	GDTGYPGM[147]PGEPGPQGPSGEPGPEGPAGPIGPR
239	CGI_10012025	1	20	2	2	VLLILGSIR
239	CGI_10012025	1	20	2	2	AITGELGCLSVSNIFGIPTVQNAFDEEGNPK
240	CGI_10012078	1	5.6	3	3	HEEEQLYEDLASSLR
240	CGI_10012078	1	5.6	3	3	KVAQEASDIISNK
240	CGI_10012078	1	5.6	3	3	MGAPANNKPPPDPNAGLSEAIQLDTQNR
241	CGI_10012084	1	11.9	2	3	LSVHQFKPEDISVK
241	CGI_10012084	1	11.9	2	3	DMENVLEHK
242	CGI_10012093	1	4.5	2	2	DYNNALAR
242	CGI_10012093	1	4.5	2	2	FEGEDLNSK
243	CGI_10012094	1	2.7	2	2	VNEINDELASIMEQLGEAK
243	CGI_10012094	1	2.7	2	2	IVSAQDYANELEK
244	CGI_10012096	1	2	4	5	SITMGQLFGQFDPVSHEWTDGVVANTFR
244	CGI_10012096	1	2	4	5	FNSISLGQGQGPIASK
244	CGI_10012096	1	2	4	5	IQAWNIFGLPR
244	CGI_10012096	1	2	4	5	KEYISNPEFDPAKVANASSAAEGLCK
245	CGI_10012127	1	11.4	3	3	FDSNPGNFGGNPSNFGNHPGGNMPNQGGMFGNNR
245	CGI_10012127	1	11.4	3	3	YREIDELEK
245	CGI_10012127	1	11.4	3	3	LFVGNVTSETSDEEFKNLFSK
246	CGI_10012156	1	37.9	6	6	DHATFDDFVEGLK
246	CGI_10012156	1	37.9	6	6	DHATFDDFVEGLK
246	CGI_10012156	1	37.9	6	6	SFEVFIPILQTISK
246	CGI_10012156	1	37.9	6	6	FEVFIPILQTISK
246	CGI_10012156	1	37.9	6	6	LSDEDVDQLFQGMEDSQGNINYEEFIK
246	CGI_10012156	1	37.9	6	6	AAAQLGDVLR
247	CGI_10012231	1	12.1	5	5	EVDEGYEFSYTPFAPGK
247	CGI_10012231	1	12.1	5	5	SQLSLGNSSEYSLK
247	CGI_10012231	1	12.1	5	5	ANEPNILELDCSDAGYGGLSVVIEGPHR
247	CGI_10012231	1	12.1	5	5	YGNINIAGSPYQSEVTGSGR
247	CGI_10012231	1	12.1	5	5	GLHISGSPFVYSVGQLSSGGTHK
248	CGI_10012339	1	13.4	8	9	AHNVPLPDDLLR
248	CGI_10012339	1	13.4	8	9	ANINAILQK
248	CGI_10012339	1	13.4	8	9	DCPVPPMQYEPSSDPNWVGTQQGK
248	CGI_10012339	1	13.4	8	9	AALSMSVATEK
248	CGI_10012339	1	13.4	8	9	NDPNGLGCLGYDQLVSLLR
248	CGI_10012339	1	13.4	8	9	QGLLDGEIVR
248	CGI_10012339	1	13.4	8	9	YGIENFSSVQYK
248	CGI_10012339	1	13.4	8	9	HNVPLPDDLLR
249	CGI_10012370	1	2.7	2	2	TGWVALHEAAMK
249	CGI_10012370	1	2.7	2	2	DDPIAWYHGK
250	CGI_10012408	1	42.1	2	3	KEIPCEFIYEDDQCVAFNDLSPQAPVHFLVIPK
250	CGI_10012408	1	42.1	2	3	LSEAEDADEQLLGHLVLAAK
251	CGI_10012474	1	32.3	16	20	AVPFVPISGWHGDNMIEASTK
251	CGI_10012474	1	32.3	16	20	FLAQVIILNHPGEIK
251	CGI_10012474	1	32.3	16	20	GITIDIALWK
251	CGI_10012474	1	32.3	16	20	IGGIGTVPVGR
251	CGI_10012474	1	32.3	16	20	NFLAQVIILNHPGEIK
251	CGI_10012474	1	32.3	16	20	VETGIIKPGMVVT
251	CGI_10012474	1	32.3	16	20	VETGIIKPGMVVTFAPPNITTEVK
251	CGI_10012474	1	32.3	16	20	THINIVVIGHVDSGK
251	CGI_10012474	1	32.3	16	20	NGYAPVLDCHTAHIACK
251	CGI_10012474	1	32.3	16	20	APPNITTEVK
251	CGI_10012474	1	32.3	16	20	TLLEALDSILPPK
251	CGI_10012474	1	32.3	16	20	LAQVIILNHPGEIK
251	CGI_10012474	1	32.3	16	20	THINIVVIGHVDSGK
251	CGI_10012474	1	32.3	16	20	ITIDIALWK
251	CGI_10012474	1	32.3	16	20	NGDAGMVLMVPSKPMCVEAF
251	CGI_10012474	1	32.3	16	20	LEALDSILPPK
251	CGI_10012474	1	32.3	16	20	VPSKPMCVEAFSK
252	CGI_10012556	1	19.5	8	8	ELNELCDEVISLLDNHLLPK
252	CGI_10012556	1	19.5	8	8	TAFDEAIAQLDAGK
252	CGI_10012556	1	19.5	8	8	ELNELCDEVISLLDNHLLPK
252	CGI_10012556	1	19.5	8	8	TAFDEAIAQLDAGKEDDYKDSTLILQLLR
252	CGI_10012556	1	19.5	8	8	DSTLILQLLR
252	CGI_10012556	1	19.5	8	8	EDDYKDSTLILQLLR
252	CGI_10012556	1	19.5	8	8	LNELCDEVISLLDNHLLPK
252	CGI_10012556	1	19.5	8	8	FDEAIAQLDAGKEDDYKDSTLILQLLR
253	CGI_10012557	1	3.3	2	2	MVLVDLPGIISTETSVMAPETK
253	CGI_10012557	1	3.3	2	2	TSVLEMIVQAR
254	CGI_10012577	1	13	3	3	QNWEEIHDQYQGLSVVPDTAPK
254	CGI_10012577	1	13	3	3	QNWEEIHDQYQGLSVVPDTAPK
254	CGI_10012577	1	13	3	3	VPAPTTDNFLK
255	CGI_10012585	1	7.5	2	2	GDGYAEYSINR
255	CGI_10012585	1	7.5	2	2	QLDPSTLGFMITDDDGEAK
256	CGI_10012609	1	2.2	3	3	VNNLQAIIETIDDDLNNNR
256	CGI_10012609	1	2.2	3	3	VNNLQAIIETIDDDLNNNR
256	CGI_10012609	1	2.2	3	3	TDLPIDQVPAEEVKDEK
257	CGI_10012610	1	37.2	13	14	CATITPDEERVEEFK
257	CGI_10012610	1	37.2	13	14	KDIFEEVYQQGYK
257	CGI_10012610	1	37.2	13	14	LELIYTPEGGQEQR
257	CGI_10012610	1	37.2	13	14	NVKPEHYLNTMDFLQAIR
257	CGI_10012610	1	37.2	13	14	VANPVVEMDGDEMTR
257	CGI_10012610	1	37.2	13	14	IKETLILPYVDVDLK
257	CGI_10012610	1	37.2	13	14	LVPGWTRPIVIGR
257	CGI_10012610	1	37.2	13	14	DIFEEVYQQGYK
257	CGI_10012610	1	37.2	13	14	NILGGTVFREPIICQK
257	CGI_10012610	1	37.2	13	14	TTVFDFK
257	CGI_10012610	1	37.2	13	14	WPLYMSTK
257	CGI_10012610	1	37.2	13	14	VPGWTRPIVIGR
257	CGI_10012610	1	37.2	13	14	NYDGDVQSDVVAQGYGSLGLMTSVLVCPDGK
258	CGI_10012611	1	15.1	11	14	AQVFDALSSMANISGYK
258	CGI_10012611	1	15.1	11	14	AQYPIAEMVELLK
258	CGI_10012611	1	15.1	11	14	DISEMSQEFQEAQK
258	CGI_10012611	1	15.1	11	14	LGVGYAAVDNPIFFK
258	CGI_10012611	1	15.1	11	14	LPTQSSTLYSNNISK
258	CGI_10012611	1	15.1	11	14	YNDVTHIGYTDLPSR
258	CGI_10012611	1	15.1	11	14	MKPGSVIVDLAAEAGGNFETTRPGELYK
258	CGI_10012611	1	15.1	11	14	LNVFAMDMIPR
258	CGI_10012611	1	15.1	11	14	MTEEIANFR
258	CGI_10012611	1	15.1	11	14	GSIVVQNGQVLPPAPPPK
258	CGI_10012611	1	15.1	11	14	MKPGSVIVDLAAEAGGNFETTRPGELYK
259	CGI_10012671	1	46.2	20	22	AEQTPLTALYIAHLAR
259	CGI_10012671	1	46.2	20	22	AGTVWVNCFDVFDASMPFGGYK
259	CGI_10012671	1	46.2	20	22	LAFTGSTEVGQIVAQAAAQSNLK
259	CGI_10012671	1	46.2	20	22	IAQEEIFGPVQTILK
259	CGI_10012671	1	46.2	20	22	LGPALACGNVVVMK
259	CGI_10012671	1	46.2	20	22	TFPTINPATGEVICQVAEGDK
259	CGI_10012671	1	46.2	20	22	TVGNPFDLTNEQGPQVDQEQTDK
259	CGI_10012671	1	46.2	20	22	VFINNDFVDSQSGK
259	CGI_10012671	1	46.2	20	22	SPNIVLADADMEQAVETSHFALYFNQGQCCCAGSR
259	CGI_10012671	1	46.2	20	22	VAGDFFAYTR
259	CGI_10012671	1	46.2	20	22	IAQEEIFGPVQTILK
259	CGI_10012671	1	46.2	20	22	ELGEYGLEAYSEVK
259	CGI_10012671	1	46.2	20	22	YDEFVER
259	CGI_10012671	1	46.2	20	22	RTVGNPFDLTNEQGPQVDQEQTDK
259	CGI_10012671	1	46.2	20	22	TIYGLAAAVQTK
259	CGI_10012671	1	46.2	20	22	TVGNPFDLTNEQGPQVDQEQTDK
259	CGI_10012671	1	46.2	20	22	FINNDFVDSQSGK
259	CGI_10012671	1	46.2	20	22	TVPVAGDFFAYTR
259	CGI_10012671	1	46.2	20	22	AQEEIFGPVQTILK
259	CGI_10012671	1	46.2	20	22	NFPLLMQAWK
260	CGI_10012684	1	31.6	5	5	LRPLSYPDTDVILMCFSIDSPDSLENIPEK
260	CGI_10012684	1	31.6	5	5	TCLLIVFSK
260	CGI_10012684	1	31.6	5	5	LRPLSYPDTDVILMCF
260	CGI_10012684	1	31.6	5	5	EVFETATR
260	CGI_10012684	1	31.6	5	5	DQFPEVYVPTVFENYVADIEVDGK
261	CGI_10012729	1	4.3	4	5	IEGGIFENQPISEEGVVK
261	CGI_10012729	1	4.3	4	5	NIGEELPEVGMAK
261	CGI_10012729	1	4.3	4	5	SGEYYEEPLPEEGYAK
261	CGI_10012729	1	4.3	4	5	GTGPSEYISEPR
262	CGI_10012808	1	14.1	2	2	LAVIVDVIDQNR
262	CGI_10012808	1	14.1	2	2	ALELTSIVMK
263	CGI_10012816	1	5.1	2	2	LQYNDVLNMLESFER
263	CGI_10012816	1	5.1	2	2	TSAYQFLIKPISSVAHLK
264	CGI_10012871	1	13.9	9	9	FGFYEVFK
264	CGI_10012871	1	13.9	9	9	GWAPTAIGYSAQGLCK
264	CGI_10012871	1	13.9	9	9	LNNAPGSNFVSAAK
264	CGI_10012871	1	13.9	9	9	IVYGNAMGEENAFLWR
264	CGI_10012871	1	13.9	9	9	LTVQEGGMK
264	CGI_10012871	1	13.9	9	9	LNNAPGSNFVSAAK
264	CGI_10012871	1	13.9	9	9	YGNAMGEENAFLWR
264	CGI_10012871	1	13.9	9	9	NNAPGSNFVSAAK
264	CGI_10012871	1	13.9	9	9	IPYTMMK
265	CGI_10013025	1	3.2	3	3	LLNDEDQVVVGQAAMMVHQLSK
265	CGI_10013025	1	3.2	3	3	QGLLAIFK
265	CGI_10013025	1	3.2	3	3	MVALLQR
266	CGI_10013042	1	32.6	3	4	AFDEDNDGFINELEWVK
266	CGI_10013042	1	32.6	3	4	NSILKPATEEDPDEGIKDLVEITLK
266	CGI_10013042	1	32.6	3	4	CVNEDNLLLEALGPCLPNLK
267	CGI_10013051	1	2.6	2	2	IAHQCSELFSDAMK
267	CGI_10013051	1	2.6	2	2	ILDTAINADR
268	CGI_10013151	1	3.6	2	2	PAEGLASLLDLIR
268	CGI_10013151	1	3.6	2	2	SGGKPKPAEGLASLLDLIR
269	CGI_10013163	1	4.7	2	2	HSNLENEFDTVNEK
269	CGI_10013163	1	4.7	2	2	HSNLENEFDTVNEK
270	CGI_10013164	1	13	6	6	SLEISEQEASQREDSYEETIR
270	CGI_10013164	1	13	6	6	ASQREDSYEETIR
270	CGI_10013164	1	13	6	6	ITEVDLER
270	CGI_10013164	1	13	6	6	EDSYEETIR
270	CGI_10013164	1	13	6	6	SLEISEQEASQREDSYEETIR
270	CGI_10013164	1	13	6	6	LIAEEADKKYDEAAR
271	CGI_10013176	1	21.5	9	10	DSNMALFGSDTEK
271	CGI_10013176	1	21.5	9	10	SGAVSTSDLDSK
271	CGI_10013176	1	21.5	9	10	YSTQDEYGTAAYK
271	CGI_10013176	1	21.5	9	10	TVELDTFLDDKPIQHR
271	CGI_10013176	1	21.5	9	10	ESAESEPAWK
271	CGI_10013176	1	21.5	9	10	KESAESEPAWK
271	CGI_10013176	1	21.5	9	10	STQDEYGTAAYK
271	CGI_10013176	1	21.5	9	10	DGDELLYDVHFWIGK
271	CGI_10013176	1	21.5	9	10	MQYLIALK
272	CGI_10013191	1	4	2	2	VLIPLLLDPDNLIVK
272	CGI_10013191	1	4	2	2	VLIPLLLDPDNLIVK
273	CGI_10013222	1	15.6	3	3	EVYEGEVTELTPVETENPMGGYGK
273	CGI_10013222	1	15.6	3	3	VPFCPMVGSEVYSTEIK
273	CGI_10013222	1	15.6	3	3	YSVQLLTPSNILAK
273	CGI_10013222	1	15.6	3	3	ALESTIAPIVIFATNR
274	CGI_10013230	1	8.3	7	7	ALIFFTDQQSTDIANLAANVMK
274	CGI_10013230	1	8.3	7	7	DLEEVNGIASKPESTNVFAVNTFDELEGLDEK
274	CGI_10013230	1	8.3	7	7	DLISTFDYAIDKEK
274	CGI_10013230	1	8.3	7	7	TDVFNAVNAIPWR
274	CGI_10013230	1	8.3	7	7	DLISTFDYAIDK
274	CGI_10013230	1	8.3	7	7	ALIFFTDQQSTDIANLAANVMK
274	CGI_10013230	1	8.3	7	7	LNFISNLFAK
275	CGI_10013254	1	12.5	5	5	IPEFANLGNLFK
275	CGI_10013254	1	12.5	5	5	SPFAYCLLIR
275	CGI_10013254	1	12.5	5	5	VMKPNFSASWEEVGPENELEDTYALSTMK
275	CGI_10013254	1	12.5	5	5	SIATLAITTLLK
275	CGI_10013254	1	12.5	5	5	DCDPNTGEPDDEGYEDEYVLEDVEVTVADHVQR
275	CGI_10013254	1	12.5	5	5	AQDVIIVTSSLMK
276	CGI_10013347	1	72	27	31	EGNDLYHEMITSK
276	CGI_10013347	1	72	27	31	FLSQPFQVAEVFTGQEGK
276	CGI_10013347	1	72	27	31	FTQAGSEVSALLGR
276	CGI_10013347	1	72	27	31	GAQCIDTGYPIR
276	CGI_10013347	1	72	27	31	GIAELGIYPAVDPLDSNSR
276	CGI_10013347	1	72	27	31	IAELGIYPAVDPLDSNSR
276	CGI_10013347	1	72	27	31	LSQPFQVAEVFTGQEGK
276	CGI_10013347	1	72	27	31	SLQDIIAILGMDELSEEDKLTVVR
276	CGI_10013347	1	72	27	31	SQPFQVAEVFTGQEGK
276	CGI_10013347	1	72	27	31	TDTVLPIHAEAPAFTEMSVEQEVLETGIK
276	CGI_10013347	1	72	27	31	VLIMELINNVAK
276	CGI_10013347	1	72	27	31	VSLVYGQMNEPPGAR
276	CGI_10013347	1	72	27	31	IPSAVGYQPTLATDMGSMQER
276	CGI_10013347	1	72	27	31	SLQDIIAILGMDELSEEDKLTVVR
276	CGI_10013347	1	72	27	31	TDTVLPIHAEAPAFTEMSVEQEVLETGIK
276	CGI_10013347	1	72	27	31	TKKGSITSAIYVPADDLTDPAPATTFAHLDATTVLSR
276	CGI_10013347	1	72	27	31	VALTGLTVAEYFR
276	CGI_10013347	1	72	27	31	VLNGEYDHIPEVAFYMVGHIEEVDQK
276	CGI_10013347	1	72	27	31	VLNGEYDHIPEVAFYMVGHIEEVDQK
276	CGI_10013347	1	72	27	31	ALTGLTVAEYFR
276	CGI_10013347	1	72	27	31	INVIGEPIDER
276	CGI_10013347	1	72	27	31	LTGLTVAEYFR
276	CGI_10013347	1	72	27	31	IGLFGGAGVGK
276	CGI_10013347	1	72	27	31	TVLIM[147]ELINNVAK
276	CGI_10013347	1	72	27	31	VDLLAPYSK
276	CGI_10013347	1	72	27	31	HGGYSVFAGVGER
276	CGI_10013347	1	72	27	31	VALTGLTVAEYFR
277	CGI_10013419	1	32.6	3	3	EFFAANDTDGSGALTADEIRK
277	CGI_10013419	1	32.6	3	3	FASEDSEASVEEILAQCDANSDGK
277	CGI_10013419	1	32.6	3	3	FASEDSEASVEEILAQCDANSDGK
278	CGI_10013459	1	22.5	4	4	VCTICPGVFDTPLLAALPQK
278	CGI_10013459	1	22.5	4	4	VVLCDLPSSDGEK
278	CGI_10013459	1	22.5	4	4	LDVLVNCAGIGVAR
278	CGI_10013459	1	22.5	4	4	VNTLGTFNMIR
279	CGI_10013525	1	19.9	8	8	LTINIEEPPFGVEPLVR
279	CGI_10013525	1	19.9	8	8	IWEFMEELLTK
279	CGI_10013525	1	19.9	8	8	TLVEESEHAEDVK
279	CGI_10013525	1	19.9	8	8	KQLILTLEPEVAAIYTIK
279	CGI_10013525	1	19.9	8	8	QNILLHLDEVLENTDTYITEQTLR
279	CGI_10013525	1	19.9	8	8	DTISVHQDAETAR
279	CGI_10013525	1	19.9	8	8	TDIDFLER
279	CGI_10013525	1	19.9	8	8	EYFVQLLR
280	CGI_10013526	1	5.8	2	2	TTLYQEMEPSLMADILLEK
280	CGI_10013526	1	5.8	2	2	TTLYQEMEPSLMADILLEK
281	CGI_10013577	1	9.9	4	4	EGMEGPEFGNIATDEAIR
281	CGI_10013577	1	9.9	4	4	LHQLAPGALLHEQCDK
281	CGI_10013577	1	9.9	4	4	YHVPGNIPVIQLNYAALSFESPFDR
281	CGI_10013577	1	9.9	4	4	DAEETLKDQEGMLAK
281	CGI_10013577	1	9.9	4	4	VQLAEDLAAQR
282	CGI_10013678	1	1.8	2	2	APESVLTNASESR
282	CGI_10013678	1	1.8	2	2	SQLQTLMEK
283	CGI_10013707	1	7.9	3	3	EMEDEADGGDEVVNSDDHK
283	CGI_10013707	1	7.9	3	3	LTWGGVGNPSSETVSTMVPLNGAPK
283	CGI_10013707	1	7.9	3	3	DVTGYPYPSVTWK
283	CGI_10013707	1	7.9	3	3	LTWGGVGNPSSETVSTM[147]VPLNG
284	CGI_10013845	1	13.1	20	20	EGQVAELDEQAVILR
284	CGI_10013845	1	13.1	20	20	HPQSEEFTALIDELMK
284	CGI_10013845	1	13.1	20	20	LVSQDNFGEDLPAVEAATK
284	CGI_10013845	1	13.1	20	20	MPLATSNSFGNSLLSVQLLTK
284	CGI_10013845	1	13.1	20	20	NYESTLAALHEQAANLGEQDR
284	CGI_10013845	1	13.1	20	20	SNALYNLNNAFEVAEEK
284	CGI_10013845	1	13.1	20	20	TQTTVASEDIPNSLADAEK
284	CGI_10013845	1	13.1	20	20	VHLENMGAHDIVDGSSR
284	CGI_10013845	1	13.1	20	20	VNSVTGAEGTSVPSK
284	CGI_10013845	1	13.1	20	20	DASVAEAWLMAQEPYLHNHDYGDTLDAVENLIK
284	CGI_10013845	1	13.1	20	20	ELVAGSHELGADFEHVCMLQDR
284	CGI_10013845	1	13.1	20	20	HPQSEEFTALIDELMK
284	CGI_10013845	1	13.1	20	20	HTHLQSVLQVGYDLITAGNFGAEK
284	CGI_10013845	1	13.1	20	20	LKDQLLLQQFLQECDELRDWLHDK
284	CGI_10013845	1	13.1	20	20	VHLENMGAHDIVDGSSR
284	CGI_10013845	1	13.1	20	20	DDGEMDLWIQK
284	CGI_10013845	1	13.1	20	20	GNLDHFQQWLSR
284	CGI_10013845	1	13.1	20	20	DLTSVHLLLNK
284	CGI_10013845	1	13.1	20	20	NYLLELLR
284	CGI_10013845	1	13.1	20	20	DLILWMDDIIR
285	CGI_10013850	1	18.8	5	5	KVVVCDNGTGFVK
285	CGI_10013850	1	18.8	5	5	CGYAGSNFPAHIFPSLVGR
285	CGI_10013850	1	18.8	5	5	GYAFNHSADFETVR
285	CGI_10013850	1	18.8	5	5	NWDDMLLLYDYTFGPEK
285	CGI_10013850	1	18.8	5	5	FGAPEALFQPH
286	CGI_10013854	1	21.4	4	4	GAEYQMHTVSNYWR
286	CGI_10013854	1	21.4	4	4	NPGAAVEPLCLPK
286	CGI_10013854	1	21.4	4	4	HYHDHDVPCAVCLVR
286	CGI_10013854	1	21.4	4	4	ANQDGYLFYQVEAICGSLK
287	CGI_10013880	1	30.9	6	6	DCGSLPVDSPFAVEK
287	CGI_10013880	1	30.9	6	6	YGAGWLSMANAGK
287	CGI_10013880	1	30.9	6	6	KIENNPTAAGDKPVK
287	CGI_10013880	1	30.9	6	6	DFMIQGGDFTR
287	CGI_10013880	1	30.9	6	6	IVIGLFGK
287	CGI_10013880	1	30.9	6	6	IRDFMIQGGDFTR
288	CGI_10013933	1	16.1	5	6	GNPNGDQYPTAYELNNAGNDDDR
288	CGI_10013933	1	16.1	5	6	NPAIFTAITR
288	CGI_10013933	1	16.1	5	6	SSFVAPSHPTQIPQPQSGR
288	CGI_10013933	1	16.1	5	6	VLYIGSSVPLETTEGLEAIQQPLR
288	CGI_10013933	1	16.1	5	6	YPGYPPAPFMHPVYGPIYPTIYGYGR
289	CGI_10013978	1	13.1	5	5	NVQGMGPCEQLVSPEPEISVEPR
289	CGI_10013978	1	13.1	5	5	VSATCAEQLLQEIVSNDDFK
289	CGI_10013978	1	13.1	5	5	EIIAQPDMAEADLPYIMHMLNEEMDGFPPGGGITSK
289	CGI_10013978	1	13.1	5	5	QWSFFAVFDGHAGAK
289	CGI_10013978	1	13.1	5	5	GMPEMVSGEDK
290	CGI_10014040	1	2.8	2	2	IGVDLDTLQAVLK
290	CGI_10014040	1	2.8	2	2	DDTEDKESEEPGMDDISDQHDK
291	CGI_10014090	1	8.4	4	4	EGTYVMIGGPTFETVAESR
291	CGI_10014090	1	8.4	4	4	FQDLGLSQLMR
291	CGI_10014090	1	8.4	4	4	LVFGILEGK
291	CGI_10014090	1	8.4	4	4	DHIDLPGLTGECVLR
292	CGI_10014092	1	30.2	8	10	LLLGEDSPAIVENR
292	CGI_10014092	1	30.2	8	10	TVEAQMATDVTLNHEYLPVAGMPDFR
292	CGI_10014092	1	30.2	8	10	INMCALTTSNMEYVANAIHAAVTECK
292	CGI_10014092	1	30.2	8	10	TVEAQMATDVTLNHEYLPVAGMPDFR
292	CGI_10014092	1	30.2	8	10	TVVILHGCCHNPTGVNPTEEQLK
292	CGI_10014092	1	30.2	8	10	EGVQAIGGTGAIR
292	CGI_10014092	1	30.2	8	10	ASVLNNPAYYAEWK
292	CGI_10014092	1	30.2	8	10	FGLYNER
293	CGI_10014111	1	77.7	8	9	EDICPSTHNMNVPLVDR
293	CGI_10014111	1	77.7	8	9	YEDICPSTHNMNVPLVDR
293	CGI_10014111	1	77.7	8	9	DFQLIDVLDDGTISVMDDNGDTREDLNLPPGDLGK
293	CGI_10014111	1	77.7	8	9	KYEDICPSTHNMNVPLVDR
293	CGI_10014111	1	77.7	8	9	VHLVGIDIFTGK
293	CGI_10014111	1	77.7	8	9	GETIAVTVLNSMGEEQITGVK
293	CGI_10014111	1	77.7	8	9	EDLNLPPGDLGK
293	CGI_10014111	1	77.7	8	9	DFQLIDVLDDGTISVMDDNGDTR
294	CGI_10014112	1	32.7	5	5	GNEAANVTGPEGAHVQGSK
294	CGI_10014112	1	32.7	5	5	SVGDGEAVEFDVVEGEK
294	CGI_10014112	1	32.7	5	5	GRENESGESPEPTQEGNEDRNEQQE
294	CGI_10014112	1	32.7	5	5	SEGEEIDEEEETDEGKRPPPR
294	CGI_10014112	1	32.7	5	5	GNEAANVTGPEGAHVQGSK
295	CGI_10014151	1	19	8	9	DFPELTMEVEGKPESIMK
295	CGI_10014151	1	19	8	9	EILQEEEDLSEIVQLVGK
295	CGI_10014151	1	19	8	9	LLSVELGPGIMGSIFDGIQRPLEEINK
295	CGI_10014151	1	19	8	9	MTQSIYIPK
295	CGI_10014151	1	19	8	9	YTMLQVWPVR
295	CGI_10014151	1	19	8	9	VLDALFPCVQGGTTAIPGAFGCGK
295	CGI_10014151	1	19	8	9	ITWAIIR
295	CGI_10014151	1	19	8	9	FPDFTPLR
296	CGI_10014208	1	13.1	6	6	DGIPSKPEDIMLCTGASDGIK
296	CGI_10014208	1	13.1	6	6	TILAMLMTGK
296	CGI_10014208	1	13.1	6	6	VLSEMGPDYNTMELASFMSASK
296	CGI_10014208	1	13.1	6	6	DGIPSKPEDIMLCTGASDGIK
296	CGI_10014208	1	13.1	6	6	DNVLALLK
296	CGI_10014208	1	13.1	6	6	LSEMGPDYNTMELASFMSASK
297	CGI_10014273	1	10.7	2	2	ALEDIDACQNEIDALNEK
297	CGI_10014273	1	10.7	2	2	EFHLANTGDPESNATEIK
298	CGI_10014296	1	6.6	2	2	DLKPENLLYEDLTDESNLK
298	CGI_10014296	1	6.6	2	2	DLKPENLLYEDLTDESNLK
299	CGI_10014314	1	11	8	9	DLGMEALLEYLK
299	CGI_10014314	1	11	8	9	GIEDKEPFTYDAVQMR
299	CGI_10014314	1	11	8	9	ITQPEEGATYDPLLK
299	CGI_10014314	1	11	8	9	SANGTEYGLASGVFTTDINK
299	CGI_10014314	1	11	8	9	TFETINPSDESVICK
299	CGI_10014314	1	11	8	9	VAIPEVLEEYK
299	CGI_10014314	1	11	8	9	LNVLPFCSQFIPMDVINFPK
299	CGI_10014314	1	11	8	9	GIEDKEPFTYDAVQMR
300	CGI_10014473	1	7.7	3	3	SQMDIDQFYNEHQVTVK
300	CGI_10014473	1	7.7	3	3	PTSIQTVSWPVAMSGR
300	CGI_10014473	1	7.7	3	3	NVCVYGGAPK
300	CGI_10014473	1	7.7	3	3	DMGFEPQIR
301	CGI_10014541	1	2.4	2	2	NSIIALVDNLATK
301	CGI_10014541	1	2.4	2	2	SNVILEAFGNAK
302	CGI_10014601	1	15.2	9	9	APLPIDSIPEGVEVTYGDPAK
302	CGI_10014601	1	15.2	9	9	DFLALLGTFK
302	CGI_10014601	1	15.2	9	9	YADFMQQFDTK
302	CGI_10014601	1	15.2	9	9	KYDPNNSGTVNGAQFLNALGIQMENGGEER
302	CGI_10014601	1	15.2	9	9	VSYIEFLKPFALR
302	CGI_10014601	1	15.2	9	9	LEIDEIETMLK
302	CGI_10014601	1	15.2	9	9	LNCAADMLEDSLR
302	CGI_10014601	1	15.2	9	9	SQEMMFQLLK
302	CGI_10014601	1	15.2	9	9	HGNNMLSLLAHPQPELPIHDIVEPPQK
302	CGI_10014601	1	15.2	9	9	NGAQFLNALGIQMENGGEER
303	CGI_10014632	1	5.6	4	5	GVSMNPADTNAQQNWR
303	CGI_10014632	1	5.6	4	5	VEEASLLLLQASEMLR
303	CGI_10014632	1	5.6	4	5	VGYDTINSSEDQILK
303	CGI_10014632	1	5.6	4	5	TVGDIESMVDALCELR
304	CGI_10014682	1	21.4	3	3	KPNDVVYIVHSLER
304	CGI_10014682	1	21.4	3	3	TVMGVVSDFILHHSEVPVTICR
304	CGI_10014682	1	21.4	3	3	TVMGVVSDFILHHSEVPVTICR
305	CGI_10014711	1	31	13	14	EIDDLQDMYETSLNELEADLK
305	CGI_10014711	1	31	13	14	EIDDLQDMYETSLNELEADLKDK
305	CGI_10014711	1	31	13	14	LAWNMSALAHPLDIAVATDAELFDNNK
305	CGI_10014711	1	31	13	14	LPPDATFSIVQPFIR
305	CGI_10014711	1	31	13	14	LQVTAESGGMYGGASIIK
305	CGI_10014711	1	31	13	14	NTDLCDLTGMVADVIR
305	CGI_10014711	1	31	13	14	NTDLCDLTGMVADVIR
305	CGI_10014711	1	31	13	14	DDSILSSTIREEK
305	CGI_10014711	1	31	13	14	AGMMTDYETQIR
305	CGI_10014711	1	31	13	14	LDNYYINTCDQNVAR
305	CGI_10014711	1	31	13	14	WNDMFSQDRLDAMDTLR
305	CGI_10014711	1	31	13	14	KPGLADAQDEIHK
305	CGI_10014711	1	31	13	14	EAENQDLRDELLDAK
305	CGI_10014711	1	31	13	14	AWNMSALAHPLDIAVATDAELFDNNK
306	CGI_10014715	1	5	2	2	SLFSWMTR
306	CGI_10014715	1	5	2	2	SNFNPLWNTFIVGGVQDGEPFLGYIDK
307	CGI_10014759	1	13.3	3	3	IVLDVISR
307	CGI_10014759	1	13.3	3	3	MEDTEPFSEELLAAMK
307	CGI_10014759	1	13.3	3	3	DTGVQECFGR
307	CGI_10014759	1	13.3	3	3	MGALHIQFADSER
308	CGI_10014879	1	9.2	6	6	LGLDINTLAVPDYEIISR
308	CGI_10014879	1	9.2	6	6	IVTLNETLNSTQLESK
308	CGI_10014879	1	9.2	6	6	LTAMLESYR
308	CGI_10014879	1	9.2	6	6	STHIYNLQR
308	CGI_10014879	1	9.2	6	6	FTSEIDNLR
308	CGI_10014879	1	9.2	6	6	MTEMQEQIK
309	CGI_10014929	1	7	3	3	IDLLNFITQHQSLEDQ
309	CGI_10014929	1	7	3	3	VIGVDPLGSVIAEPESLNK
309	CGI_10014929	1	7	3	3	CVVILPDSIR
310	CGI_10014958	1	8.3	4	4	FAPDGTVIAEDVPEQQEK
310	CGI_10014958	1	8.3	4	4	SPFEETPTVTYGLFLLDSLHNTNVR
310	CGI_10014958	1	8.3	4	4	DLIGPTAVEEAK
310	CGI_10014958	1	8.3	4	4	NHKEDILATISEAGFK
311	CGI_10014961	1	3.6	7	8	SYLSDPISDMDFFNGVK
311	CGI_10014961	1	3.6	7	8	HNYVTPTSYLELINTFK
311	CGI_10014961	1	3.6	7	8	KFPSLVNCCTIDWFQSWPEDALEAVANR
311	CGI_10014961	1	3.6	7	8	EGTWVMLQNCHLAPSWMPTLEK
311	CGI_10014961	1	3.6	7	8	SWMNEMPAAVTEMHR
311	CGI_10014961	1	3.6	7	8	DRHWEQISEVVK
311	CGI_10014961	1	3.6	7	8	IEAFNNEEEAFGWQTTAYPQR
311	CGI_10014961	1	3.6	7	8	EPSSLGWRPVVK
312	CGI_10014966	1	32.6	8	9	AEVSDGEQYQAVVK
312	CGI_10014966	1	32.6	8	9	DNLTLWTSDANQDGDDDR
312	CGI_10014966	1	32.6	8	9	DNLTLWTSDANQDGDDDREGENN
312	CGI_10014966	1	32.6	8	9	LAEVSDGEQYQAVVK
312	CGI_10014966	1	32.6	8	9	YLAEVSDGEQYQAVVK
312	CGI_10014966	1	32.6	8	9	LGLALNYSVFHYEIMNKPDEACK
312	CGI_10014966	1	32.6	8	9	NANDSMAPTHPIRLGLALNYSVFHYEIMNKPDEACK
312	CGI_10014966	1	32.6	8	9	DSTLIMQLLR
312	CGI_10014966	1	32.6	8	9	DSTLIM[147]QLLR
312	CGI_10014966	1	32.6	8	9	NLLSVAYKNVVGAR
313	CGI_10015025	1	12.6	9	9	ALSAEAEQYQTSTHQLESEGSNLR
313	CGI_10015025	1	12.6	9	9	NLEGLLQNNR
313	CGI_10015025	1	12.6	9	9	ISHLNIQIDFLQQK
313	CGI_10015025	1	12.6	9	9	SRHELEDLDLTIAQYK
313	CGI_10015025	1	12.6	9	9	VSELEAQLEHANDNLSLK
313	CGI_10015025	1	12.6	9	9	TVAQYETIIR
313	CGI_10015025	1	12.6	9	9	IEDLDSALHHAEVEK
313	CGI_10015025	1	12.6	9	9	QTEEDKQNLLEDLTAVR
313	CGI_10015025	1	12.6	9	9	EMMEAKDELEK
314	CGI_10015045	1	11.7	2	2	GENVSEVILGQVLTAGQGQNPAR
314	CGI_10015045	1	11.7	2	2	IVSWAQAGVDPAIMGMGPVDATR
315	CGI_10015118	1	9.4	4	4	IVYGGGAPEISCSLAVAEAAK
315	CGI_10015118	1	9.4	4	4	VADGYEMAATVACEHLEK
315	CGI_10015118	1	9.4	4	4	WVGGPEIELIAIATGGR
315	CGI_10015118	1	9.4	4	4	DVDFELIK
316	CGI_10015149	1	6.9	2	2	ITLNDSNTCTVEILVPEDVVVTHQFLK
316	CGI_10015149	1	6.9	2	2	QELAADHVDGGTTNGDTEEIEEALEALEIIPVAPTEIPSPHPPSCR
317	CGI_10015197	1	28.6	3	4	SETGPRPHTSLYPVVSEGTWLEK
317	CGI_10015197	1	28.6	3	4	QLINFVAADDGVPEPEIIIEVLK
317	CGI_10015197	1	28.6	3	4	TSLYPVVSEGTWLEK
318	CGI_10015206	1	23.5	4	4	EAEEPKPMEDPIIQR
318	CGI_10015206	1	23.5	4	4	EDAIGEELQEYLK
318	CGI_10015206	1	23.5	4	4	GLIHMEPK
318	CGI_10015206	1	23.5	4	4	GVTITSYASFGSPGRPGEYK
319	CGI_10015222	1	8.8	2	2	EHAPSIIFMDEIDSIGSSR
319	CGI_10015222	1	8.8	2	2	EVIELPVKHPELFEALGIAQPK
320	CGI_10015239	1	4.5	4	4	TEGAPGEGGDAALLEEGGALHGAK
320	CGI_10015239	1	4.5	4	4	YDPNTDDQPIPTTNVPIVK
320	CGI_10015239	1	4.5	4	4	MQFIAVTPPSTEVR
320	CGI_10015239	1	4.5	4	4	FDFAPQQTPELSQK
321	CGI_10015243	1	13.3	2	2	QTVTNIPGSSFFSSDDSFAMIR
321	CGI_10015243	1	13.3	2	2	TEGQSDPEANDAAAEMR
321	CGI_10015243	1	13.3	2	2	ITIAEVEE
322	CGI_10015357	1	4	2	2	TMLELLNQLDGFDSR
322	CGI_10015357	1	4	2	2	VHAVVGVLGDDTDPMVTVMK
323	CGI_10015393	1	16.5	3	3	GIQQALDTSTYNAADR
323	CGI_10015393	1	16.5	3	3	NSVPEGVNPSSNLANAAGFIR
323	CGI_10015393	1	16.5	3	3	SNTFYVDPSATHNSGLQALK
324	CGI_10015396	1	12.3	2	2	VSYNQQQQMMADER
324	CGI_10015396	1	12.3	2	2	DINLYLPHGVESMYLEIFDER
325	CGI_10015426	1	17.7	2	2	DCPIWNYDGSSTYQAEGSNSDMYLHPVAIFR
325	CGI_10015426	1	17.7	2	2	IAGCNAEVMPAQWEFQVGPCEGIDMGDHLWIGR
326	CGI_10015463	1	12.9	2	3	FLEEHPGGEEVLLEQAGR
326	CGI_10015463	1	12.9	2	3	FLEEHPGGEEVLLEQAGR
327	CGI_10015503	1	4.2	2	2	TNIVDMLIQR
327	CGI_10015503	1	4.2	2	2	FDMIIPILEK
328	CGI_10015523	1	29	9	9	ANNIPPAVCSLVQGGADIGTLMAK
328	CGI_10015523	1	29	9	9	GSDCGIVNVNIPTNGAEIGGAFGGEK
328	CGI_10015523	1	29	9	9	KIDRPGNYVEPTIITGLK
328	CGI_10015523	1	29	9	9	STCTINYSAELPLAQGIK
328	CGI_10015523	1	29	9	9	IDRPGNYVEPTIITGLK
328	CGI_10015523	1	29	9	9	VGDPLDDGTLYGPLHSQQGVDQYFAALEEAK
328	CGI_10015523	1	29	9	9	IDRPGNYVEPTIITGLK
328	CGI_10015523	1	29	9	9	DMNAVFR
328	CGI_10015523	1	29	9	9	FLLELGGNNAIIVNEDADLDMVVR
329	CGI_10015576	1	27.5	9	9	EAIHHTLQQCDNDLEAQR
329	CGI_10015576	1	27.5	9	9	NIALGIDVDQYNLSDR
329	CGI_10015576	1	27.5	9	9	VGDSFEQLCLLQEAR
329	CGI_10015576	1	27.5	9	9	HALDGLEQNLHR
329	CGI_10015576	1	27.5	9	9	QQLQADLQDK
329	CGI_10015576	1	27.5	9	9	ALDGLEQNLHR
329	CGI_10015576	1	27.5	9	9	NTEEEIAELENDIR
329	CGI_10015576	1	27.5	9	9	INSLNLDNK
329	CGI_10015576	1	27.5	9	9	YQPPDWFTNNYTISTNAER
330	CGI_10015594	1	22.1	10	10	KAVVIVPTEEDYK
330	CGI_10015594	1	22.1	10	10	NDQTENTSQQSVEESVETPAK
330	CGI_10015594	1	22.1	10	10	TEPEPEVQPKPDVTEEVAPAQA
330	CGI_10015594	1	22.1	10	10	VGWSANSTSMQLGEEAK
330	CGI_10015594	1	22.1	10	10	VNENNLSASPFTEGGFAMMWTGVR
330	CGI_10015594	1	22.1	10	10	NVAFECNFGALEEPWFPLKEEFTFIGK
330	CGI_10015594	1	22.1	10	10	TEPEPEVQPKPDVTEEVAPAQAEPEPVEVEPEVESK
330	CGI_10015594	1	22.1	10	10	YNILGTNLIIDK
330	CGI_10015594	1	22.1	10	10	KEDCEVIMMIGLPASGK
330	CGI_10015594	1	22.1	10	10	FECNFGALEEPWFPLKEEFTFIGK
331	CGI_10015638	1	20	4	4	TYGTDVPLVLMNSFNTDADTEK
331	CGI_10015638	1	20	4	4	ESLLPIATSFNTENIESWYPPGHGDVYQSIANSK
331	CGI_10015638	1	20	4	4	TTSDLLIVMSNLYSLK
331	CGI_10015638	1	20	4	4	NDLTFLDLTVQQIEHLNK
331	CGI_10015638	1	20	4	4	GTVIIIANHGDR
332	CGI_10015642	1	38.1	12	13	LVTGAAGQIAYSLLYSVAR
332	CGI_10015642	1	38.1	12	13	NCVIWGNHSSTQYPDLTYAVVNVGGK
332	CGI_10015642	1	38.1	12	13	DVDVAMLVGAMPR
332	CGI_10015642	1	38.1	12	13	NCVIWGNHSSTQYPDLTYAVVNVGGK
332	CGI_10015642	1	38.1	12	13	AIVDHVHDWWFGVPEGSMVSM
332	CGI_10015642	1	38.1	12	13	LGVPNSAVK
332	CGI_10015642	1	38.1	12	13	AIVDHVHDWWFGVPEGSMVSMAVPSDGSYGIEEGLVYSFPVR
332	CGI_10015642	1	38.1	12	13	DLPIDDFSR
332	CGI_10015642	1	38.1	12	13	DVDVAMLVGAMPR
332	CGI_10015642	1	38.1	12	13	MAMSACQD
332	CGI_10015642	1	38.1	12	13	LVTGAAGQIAYSLLYSVAR
332	CGI_10015642	1	38.1	12	13	LGVPNSAVK
333	CGI_10015666	1	1.8	13	13	DNDSPNTFEQVR
333	CGI_10015666	1	1.8	13	13	DNQPPFFINTPYGR
333	CGI_10015666	1	1.8	13	13	LQFYQLLVR
333	CGI_10015666	1	1.8	13	13	IVAQDANNYFYIAPESGGIYLR
333	CGI_10015666	1	1.8	13	13	NQFSPVFQNLPYER
333	CGI_10015666	1	1.8	13	13	QINQPPVFVNTPYETTIESSR
333	CGI_10015666	1	1.8	13	13	QPLYGATQTEYR
333	CGI_10015666	1	1.8	13	13	SSNTPAIVSIQILR
333	CGI_10015666	1	1.8	13	13	ALLIVNILR
333	CGI_10015666	1	1.8	13	13	NPSAPIFNPASYSR
333	CGI_10015666	1	1.8	13	13	YINPDTGVISLR
333	CGI_10015666	1	1.8	13	13	NVNPPLFDQQQYQQTIPETFAFGR
333	CGI_10015666	1	1.8	13	13	ASVVINVVR
334	CGI_10015715	1	8.7	2	2	HGYIGEFEIVDDHR
334	CGI_10015715	1	8.7	2	2	IVVNLTGR
335	CGI_10015808	1	18.4	2	2	MSAADVMLFEAFESALSK
335	CGI_10015808	1	18.4	2	2	ISQEEWPALK
336	CGI_10015881	1	14	2	2	VAYQDFVQSQLLTK
336	CGI_10015881	1	14	2	2	AEFTAMDKENR
337	CGI_10015921	1	10.9	4	5	GSDTGAYQCMSENSEGVLLK
337	CGI_10015921	1	10.9	4	5	IVPGDVLNLAVVADTDPSLALQYK
337	CGI_10015921	1	10.9	4	5	NGVVVPNSQFVSIDGSTGTLK
337	CGI_10015921	1	10.9	4	5	YIISENSK
338	CGI_10016140	1	33.1	12	12	DPGACMMLMELVK
338	CGI_10016140	1	33.1	12	12	ENCLNQLVGAAFGAAGQR
338	CGI_10016140	1	33.1	12	12	INANPYGNGTAIFTTNGATAR
338	CGI_10016140	1	33.1	12	12	ISFVGSDQAGQYIYER
338	CGI_10016140	1	33.1	12	12	VNAGHEPGADLGPVISPEAK
338	CGI_10016140	1	33.1	12	12	VPESTQDEMEAAVASCK
338	CGI_10016140	1	33.1	12	12	ENCLNQLVGAAFGAAGQR
338	CGI_10016140	1	33.1	12	12	NHGVIMPDANKENCLNQLVGAAFGAAGQR
338	CGI_10016140	1	33.1	12	12	IDVHDPATNEVVTR
338	CGI_10016140	1	33.1	12	12	KYTMEIDVGQVGVNVPIPVPLPMFSFTGSR
338	CGI_10016140	1	33.1	12	12	KYTMEIDVGQVGVNVPIPVPLPM
338	CGI_10016140	1	33.1	12	12	HDSVNFICDHPEIK
339	CGI_10016162	1	6.5	4	4	QATSNMQQASLK
339	CGI_10016162	1	6.5	4	4	AKFEGIVESLVK
339	CGI_10016162	1	6.5	4	4	VEAVNQADAIIHDTESKLEEFK
339	CGI_10016162	1	6.5	4	4	AKFEGIVESLVK
340	CGI_10016201	1	7.1	2	2	ATDFNFLTVLGK
340	CGI_10016201	1	7.1	2	2	NDFMGSLSFGISELLK
341	CGI_10016257	1	33.3	13	15	DLYNNIEDGKYPSWTLK
341	CGI_10016257	1	33.3	13	15	DQGIQNLSAAEANR
341	CGI_10016257	1	33.3	13	15	FSTVGGESGSADTAR
341	CGI_10016257	1	33.3	13	15	MYTEDGNWDIVGNNTPIFFIR
341	CGI_10016257	1	33.3	13	15	YTEDGNWDIVGNNTPIFFIR
341	CGI_10016257	1	33.3	13	15	MYTEDGNWDIVGNNTPIFFIRDPILFPSFIHTQK
341	CGI_10016257	1	33.3	13	15	NPNNYFAEVEQIAFSPAHFIPGVEASPDK
341	CGI_10016257	1	33.3	13	15	MYTEDGNWDIVGNNTPIFFIRDPILFPSFIHTQK
341	CGI_10016257	1	33.3	13	15	IQIMTPEQAEK
341	CGI_10016257	1	33.3	13	15	WNPFDVTK
341	CGI_10016257	1	33.3	13	15	TDQGIQNLSAAEANR
341	CGI_10016257	1	33.3	13	15	ATEQLNEFK
341	CGI_10016257	1	33.3	13	15	NNYFAEVEQIAFSPAHFIPGVEASPDK
342	CGI_10016387	1	6.4	3	3	TQEEQSHNVLLNFNR
342	CGI_10016387	1	6.4	3	3	VYMVDSR
342	CGI_10016387	1	6.4	3	3	MPIIYTPTVGQACLK
343	CGI_10016417	1	12.8	3	4	DLLEQTGSPDVVIK
343	CGI_10016417	1	12.8	3	4	ICFSPDEASDIASQMIGSR
343	CGI_10016417	1	12.8	3	4	HDATMIEINPMSESNDGTVYCMDCK
344	CGI_10016431	1	1.5	3	3	AQDLIDVLTTR
344	CGI_10016431	1	1.5	3	3	DLVVTFLEGLK
344	CGI_10016431	1	1.5	3	3	DAQDVYLEQCR
345	CGI_10016485	1	17.7	5	5	DGHPSNPDDIFLCTGASDGIK
345	CGI_10016485	1	17.7	5	5	GMPADTMYCFDLLESTGICVVPGSGFGQQPGTYHFR
345	CGI_10016485	1	17.7	5	5	SVDNMNPFVK
345	CGI_10016485	1	17.7	5	5	FHAGFMQK
345	CGI_10016485	1	17.7	5	5	DMELASFMSTSK
346	CGI_10016498	1	4.6	3	3	EHLLLAQLFTDCNLLQR
346	CGI_10016498	1	4.6	3	3	DQFAELPEEVR
346	CGI_10016498	1	4.6	3	3	QGPEGSNDQITSLDTDR
347	CGI_10016530	1	23.7	15	15	HLQIIYLINHNFLQEVAK
347	CGI_10016530	1	23.7	15	15	MPFDSPIPGYGNNTVNTMR
347	CGI_10016530	1	23.7	15	15	AACFLDSMATLGLAAYGYGIR
347	CGI_10016530	1	23.7	15	15	HLQIIYLINHNFLQEVAK
347	CGI_10016530	1	23.7	15	15	KQEYFLVAATLQDILR
347	CGI_10016530	1	23.7	15	15	VAIQLNDTHPSMAIPELLR
347	CGI_10016530	1	23.7	15	15	DGWQVEEPDEWLR
347	CGI_10016530	1	23.7	15	15	LNCFHIITLYNR
347	CGI_10016530	1	23.7	15	15	YGNPWEK
347	CGI_10016530	1	23.7	15	15	EYIQENYNIK
347	CGI_10016530	1	23.7	15	15	INNDPIIGDR
347	CGI_10016530	1	23.7	15	15	CNPGLSDIIAEK
347	CGI_10016530	1	23.7	15	15	INMAYLSIVGSHAVNGVAALHSEIIK
347	CGI_10016530	1	23.7	15	15	TFAYTNHTVLPEALER
347	CGI_10016530	1	23.7	15	15	EWVTDLYQLQNLKK
348	CGI_10016569	1	11.7	5	5	AAPAESEPPVATQEESAESEK
348	CGI_10016569	1	11.7	5	5	TEPEAAAPAESEPPVATQEESAESEK
348	CGI_10016569	1	11.7	5	5	GKEEGEENDQAANEQTEQK
348	CGI_10016569	1	11.7	5	5	SGSFNDWK
348	CGI_10016569	1	11.7	5	5	ATEFQWDDEGETVK
349	CGI_10016657	1	4.5	2	2	LLDLQQSQLAEMESGVNYLAQTVNIHK
349	CGI_10016657	1	4.5	2	2	KPIDYASLDELGHGVR
350	CGI_10016672	1	22.4	7	7	ICNNMLLGISMIGTSETMNLGIK
350	CGI_10016672	1	22.4	7	7	NVVHCGAVGTGQAAK
350	CGI_10016672	1	22.4	7	7	QALLTFMVGGPDSK
350	CGI_10016672	1	22.4	7	7	ILEEMSGPEVEK
350	CGI_10016672	1	22.4	7	7	DFSVIFK
350	CGI_10016672	1	22.4	7	7	TASNPAEIAANTDR
350	CGI_10016672	1	22.4	7	7	AFEIYTK
351	CGI_10016741	1	14.8	4	4	DSGNLCMVTGGHNLGR
351	CGI_10016741	1	14.8	4	4	DSGNLCMVTGGHNLGR
351	CGI_10016741	1	14.8	4	4	LRESLPLIVFLR
351	CGI_10016741	1	14.8	4	4	SYVFVIGK
352	CGI_10016767	1	43.5	4	5	IGEEFDSVSLTGQPLK
352	CGI_10016767	1	43.5	4	5	WSFVSSDNMEQYMEASGVPENLR
352	CGI_10016767	1	43.5	4	5	KNQPNMEISNSGDSWTIK
352	CGI_10016767	1	43.5	4	5	NQPNMEISNSGDSWTIK
353	CGI_10016928	1	3	2	2	DCTNVTDMSGK
353	CGI_10016928	1	3	2	2	EVLEENKEITK
354	CGI_10016940	1	21.9	6	6	DTFTFGVPTELDIGAGGLINPNK
354	CGI_10016940	1	21.9	6	6	TQSSMINAVVGGVSTQGYR
354	CGI_10016940	1	21.9	6	6	YGDESDAYGLVNPSIFSR
354	CGI_10016940	1	21.9	6	6	EACLQYHLPVEPELLEQLLYYCDSNR
354	CGI_10016940	1	21.9	6	6	VGPDHAFGILVKPDEYGAGDLMHQR
354	CGI_10016940	1	21.9	6	6	ANYHNFDDLVQAFQFYDKENK
355	CGI_10017011	1	6	2	2	LTEALESLLSLEK
355	CGI_10017011	1	6	2	2	NWDALNENIVLLTK
356	CGI_10017041	1	10.1	5	5	HCILDVSGNAIK
356	CGI_10017041	1	10.1	5	5	YVTPDGEEEGMGIIPSK
356	CGI_10017041	1	10.1	5	5	GNTGLGFSIAGGADNPHIGEDPSIFITK
356	CGI_10017041	1	10.1	5	5	LQVAGLYPVAILIKPK
356	CGI_10017041	1	10.1	5	5	YTRPVIILGPLK
357	CGI_10017163	1	16.4	9	9	EIQGVWQEISER
357	CGI_10017163	1	16.4	9	9	FGYTDDSADDIIYVNWLSMAR
357	CGI_10017163	1	16.4	9	9	SGLLALEFYSPETGAWR
357	CGI_10017163	1	16.4	9	9	KGTTTYYSSNCDLVDAK
357	CGI_10017163	1	16.4	9	9	YAANEMEK
357	CGI_10017163	1	16.4	9	9	LEAGQGLVTITK
357	CGI_10017163	1	16.4	9	9	TTGDDGKEDILLK
357	CGI_10017163	1	16.4	9	9	FAQHNTVLEGDK
357	CGI_10017163	1	16.4	9	9	VAFLDCETAFK
358	CGI_10017168	1	4.7	3	3	HVMPTLTQGLIDCCK
358	CGI_10017168	1	4.7	3	3	LIMPDYVFCLEANDEFLR
358	CGI_10017168	1	4.7	3	3	HVMPTLTQGLIDCCK
359	CGI_10017195	1	8	3	3	ENAALEAQVSNLQSQLTR
359	CGI_10017195	1	8	3	3	TQMFEQQLTER
359	CGI_10017195	1	8	3	3	IKLDNEIATYR
359	CGI_10017195	1	8	3	3	KLLETEEER
360	CGI_10017246	1	15.9	4	4	IYTQDQIAEIIEFAR
360	CGI_10017246	1	15.9	4	4	YQTIIFGFR
360	CGI_10017246	1	15.9	4	4	CYSSGKPNGQYGPIDPSLETSYGFLSK
360	CGI_10017246	1	15.9	4	4	ATGQSCDILSSAFFR
361	CGI_10017251	1	5.3	7	7	SGMDIFR
361	CGI_10017251	1	5.3	7	7	GLLLMDTTFR
361	CGI_10017251	1	5.3	7	7	GGNVVHLYER
361	CGI_10017251	1	5.3	7	7	VTDDFLEFHDK
361	CGI_10017251	1	5.3	7	7	YNLEYYVNLATELVK
361	CGI_10017251	1	5.3	7	7	LACGDLNK
361	CGI_10017251	1	5.3	7	7	VGDMAQFMVQNK
362	CGI_10017255	1	8.7	3	3	ELTDYPKPYTVAPSPSGGILLQAR
362	CGI_10017255	1	8.7	3	3	FDDPLVQK
362	CGI_10017255	1	8.7	3	3	MGEVHSFTPEQITAMLLTK
363	CGI_10017307	1	24.4	5	5	HTLPDLPYDYNALEPYISADIMK
363	CGI_10017307	1	24.4	5	5	NVRPDYVNAIWHIIDWK
363	CGI_10017307	1	24.4	5	5	RPDYVNAIWHIIDWK
363	CGI_10017307	1	24.4	5	5	VRPDYVNAIWHIIDWK
363	CGI_10017307	1	24.4	5	5	KHTLPDLPYDYNALEPYISADIMK
363	CGI_10017307	1	24.4	5	5	DLILEEFVTFDALK
364	CGI_10017309	1	27.2	15	16	APDFVFYAPR
364	CGI_10017309	1	27.2	15	16	AQDLEMYGVNYFEIK
364	CGI_10017309	1	27.2	15	16	EGILNDEIYCPPETSVLLASYACQAK
364	CGI_10017309	1	27.2	15	16	EIWFFGLQYVDSK
364	CGI_10017309	1	27.2	15	16	FFPEDVSEELIQEITQR
364	CGI_10017309	1	27.2	15	16	KPDTIEVQQMK
364	CGI_10017309	1	27.2	15	16	FFPEDVSEELIQEITQR
364	CGI_10017309	1	27.2	15	16	EHESEENDIGENGMSYDAELTQYENAEDMARPEEER
364	CGI_10017309	1	27.2	15	16	LQLYEEENAR
364	CGI_10017309	1	27.2	15	16	FPEDVSEELIQEITQR
364	CGI_10017309	1	27.2	15	16	RKPDTIEVQQMK
364	CGI_10017309	1	27.2	15	16	IRELNEEMEAYK
364	CGI_10017309	1	27.2	15	16	HRVDQFEAL
364	CGI_10017309	1	27.2	15	16	IRELNEEMEAYK
364	CGI_10017309	1	27.2	15	16	NAEDMARPEEER
365	CGI_10017362	1	3.8	2	2	ITGTTTTPSTSAIK
365	CGI_10017362	1	3.8	2	2	LGDLWQLDIDTYTWIKPVVQGIPPLPR
366	CGI_10017401	1	12.1	3	3	SHEGEVSYIR
366	CGI_10017401	1	12.1	3	3	DGTGVVEFLR
366	CGI_10017401	1	12.1	3	3	DIEDLFYK
367	CGI_10017418	1	7.6	3	3	APVSVAELGEQYCLLGPYNEACVR
367	CGI_10017418	1	7.6	3	3	IPTGDEILEQEDIVK
367	CGI_10017418	1	7.6	3	3	VDCTTIFTTHATLLGR
368	CGI_10017454	1	31.4	9	10	ADNIPLMIGNMAIGNWDR
368	CGI_10017454	1	31.4	9	10	AIEILSDIVQNSK
368	CGI_10017454	1	31.4	9	10	VATESIGSPTCTVGLWIDVGSR
368	CGI_10017454	1	31.4	9	10	EMEEVETNLQEVIFDHLHATAFQGTPLGR
368	CGI_10017454	1	31.4	9	10	FANQPAAHSFMSFNTNYSDTGLWGAYFIGEGPR
368	CGI_10017454	1	31.4	9	10	DDLMPLCHVALAVETCGWK
368	CGI_10017454	1	31.4	9	10	NADNIPLMIGNMAIGNWDR
368	CGI_10017454	1	31.4	9	10	NADNIPLMIGNMAIGNWDR
368	CGI_10017454	1	31.4	9	10	DGTTPICEDIGR
369	CGI_10017526	1	20.9	2	3	DSDFGVMDITCEDYLK
369	CGI_10017526	1	20.9	2	3	FSDNLQEMCSSDYYK
370	CGI_10017528	1	17.4	6	6	YAYGEAGSLPK
370	CGI_10017528	1	17.4	6	6	TQEVHEPTDITPDKDGGVIK
370	CGI_10017528	1	17.4	6	6	NPNEGALVK
370	CGI_10017528	1	17.4	6	6	GNPDLGVPPDAELVYDVELLSFENAK
370	CGI_10017528	1	17.4	6	6	GQAYYAGNDFDLAR
370	CGI_10017528	1	17.4	6	6	GNPDLGVPPDAELVYDVELLSFENAK
371	CGI_10017538	1	4.8	8	8	EGEGCACSLTQSCAGGSTTK
371	CGI_10017538	1	4.8	8	8	GKPTCECEECTAEESQPDSPK
371	CGI_10017538	1	4.8	8	8	NNLYAIDPDGAGGVPLFPAYCDFK
371	CGI_10017538	1	4.8	8	8	SPVFAQDGTSIGYWEDLSGTK
371	CGI_10017538	1	4.8	8	8	LPVCEVCITLDPTTPVMTSR
371	CGI_10017538	1	4.8	8	8	GKPTCECEECTAEESQPDSPK
371	CGI_10017538	1	4.8	8	8	FVTDEQLAK
371	CGI_10017538	1	4.8	8	8	IGITEIPVEEPGVPFK
372	CGI_10017557	1	26.9	4	4	ATCATSGDGLYEGLDWLSNTLK
372	CGI_10017557	1	26.9	4	4	MLNEDELRDAALLVFCNK
372	CGI_10017557	1	26.9	4	4	TSGDGLYEGLDWLSNTLK
372	CGI_10017557	1	26.9	4	4	MVGLDAAGK
373	CGI_10017582	1	45.2	13	14	AITQGDEDMQVAEAGQPFK
373	CGI_10017582	1	45.2	13	14	AITQGDEDM[147]QVAEAGQPFK
373	CGI_10017582	1	45.2	13	14	DLLSYMLQDELGFPVTTHALQHR
373	CGI_10017582	1	45.2	13	14	VHCFMDHDNHYVVEAPFIPK
373	CGI_10017582	1	45.2	13	14	DLLSYMLQDELGFPVTTH
373	CGI_10017582	1	45.2	13	14	DLLSYMLQDELGFPVTTHALQHR
373	CGI_10017582	1	45.2	13	14	DLLSYMLQDELGFPVTTHALQHR
373	CGI_10017582	1	45.2	13	14	VHCFMDHDNHYVVEAPFIPKEEDQEMELK
373	CGI_10017582	1	45.2	13	14	VHCFMDHDNHYVVEAPFIPKEEDQEMELK
373	CGI_10017582	1	45.2	13	14	DLSVFEPDHINVK
373	CGI_10017582	1	45.2	13	14	TIMAPTRPEEEDK
373	CGI_10017582	1	45.2	13	14	RPGYQAQGTPMRDLLSYMLQDELGFPVTTHALQHR
373	CGI_10017582	1	45.2	13	14	DLLSYMLQDELGFPVTTH
374	CGI_10017600	1	8.8	2	2	IMLNLADEVQTILSGK
374	CGI_10017600	1	8.8	2	2	EVQLCQECINWAK
375	CGI_10017621	1	22	11	11	EDLDEDEEDDSK
375	CGI_10017621	1	22	11	11	ELISNASDALDK
375	CGI_10017621	1	22	11	11	EYDGKPLVNVTK
375	CGI_10017621	1	22	11	11	GMEVIYMVDPIDEYAVQQLK
375	CGI_10017621	1	22	11	11	TLTIMDTGIGMTK
375	CGI_10017621	1	22	11	11	VFIMDNCEELIPEYLNFAR
375	CGI_10017621	1	22	11	11	FSVEGQLEFR
375	CGI_10017621	1	22	11	11	LGLGIDEDETPETQEPVTEDMPPLEGDEDDASR
375	CGI_10017621	1	22	11	11	CIELIEDLTEDKDNYK
375	CGI_10017621	1	22	11	11	DQTEYLEER
375	CGI_10017621	1	22	11	11	LKEDQTEYLEER
376	CGI_10017640	1	5.3	2	2	IEFETVDISDPSKEEEKK
376	CGI_10017640	1	5.3	2	2	VPLPPQVFK
377	CGI_10017742	1	8	2	2	IDITSDVMCALGEVR
377	CGI_10017742	1	8	2	2	YGVVHGSIEEK
378	CGI_10017773	1	2.6	3	4	AAINWFNEK
378	CGI_10017773	1	2.6	3	4	EGDWICPNEQCGNNNFSWR
378	CGI_10017773	1	2.6	3	4	GEATITYDDCETAK
379	CGI_10017823	1	37.3	6	6	GYQTTAFSATLPSDQDIVK
379	CGI_10017823	1	37.3	6	6	NVNGQDISGIVYDNYDDVEK
379	CGI_10017823	1	37.3	6	6	RVPTTTVNGGGDGEGSNGMDESGE
379	CGI_10017823	1	37.3	6	6	NVNGQDISGIVYDNYDDVEKFFESINFNCPK
379	CGI_10017823	1	37.3	6	6	GSCPICQQWFMIAYLLAEQK
379	CGI_10017823	1	37.3	6	6	NFNLFLQNPSSDGKK
380	CGI_10017830	1	5	2	2	ESTNYYFDVSSENLSGALDR
380	CGI_10017830	1	5	2	2	YPLPEVVSGPCLLTEYRPDLVSMLLSK
381	CGI_10017882	1	16.4	4	4	ENEGGGVYSSGIISK
381	CGI_10017882	1	16.4	4	4	GSMWALGWDTPQNYNHMQMFCGGK
381	CGI_10017882	1	16.4	4	4	YYIGPELGEYTVQLQLPENVQCSQCVLQWK
381	CGI_10017882	1	16.4	4	4	GSMWALGWDTPQNYNHMQMFCGGK
382	CGI_10017958	1	36.5	4	4	GDSNVTGTVQFSQEAPGTPVTLSGEIK
382	CGI_10017958	1	36.5	4	4	IDLAGPQSIIGR
382	CGI_10017958	1	36.5	4	4	MIDLAGPQSIIGR
382	CGI_10017958	1	36.5	4	4	HVGDLGNVTAGEDGVAK
383	CGI_10018003	1	12.4	3	3	ENTINLIHTLR
383	CGI_10018003	1	12.4	3	3	IVEETLTLK
383	CGI_10018003	1	12.4	3	3	VGDNIGYITFVLFPR
384	CGI_10018039,CGI_10025798,CGI_10025801,CGI_10025803	1	9.4	2	2	STMPIMFCNINTVCNVAWR
384	CGI_10018039,CGI_10025798,CGI_10025801,CGI_10025803	1	9.4	2	2	FSTMPIMFCNINTVCNVAWR
385	CGI_10018042	1	6	5	5	STMPFLFCNSNNVCNYASR
385	CGI_10018042	1	6	5	5	TGYSLLYIEGNER
385	CGI_10018042	1	6	5	5	CVVCDAPANVIAVHSQEM[147]SIPECPIGWK
385	CGI_10018042	1	6	5	5	HSQTESEPECPDSTSR
385	CGI_10018042	1	6	5	5	GVPGLPGLQGM[147]PGPEGPPGEP
386	CGI_10018049	1	19.9	6	6	AVISGVADDSEFFEIMPMYAK
386	CGI_10018049	1	19.9	6	6	DFFNFLPLSNEDPSPIR
386	CGI_10018049	1	19.9	6	6	IMDQAMLVGAPVIGLNDSGGAR
386	CGI_10018049	1	19.9	6	6	IQEGVESLAGYADIFQR
386	CGI_10018049	1	19.9	6	6	ENDVEALLQVR
386	CGI_10018049	1	19.9	6	6	EVAGLDTVVPLETTAAYDIK
387	CGI_10018072	1	16.3	3	3	NNHDNADEQADKEQQEAIEQIDEVQNEIDR
387	CGI_10018072	1	16.3	3	3	VEVQEFEDIK
387	CGI_10018072	1	16.3	3	3	EVQEFEDIK
388	CGI_10018089	1	12.4	2	2	VAAALPGMEQTEPK
388	CGI_10018089	1	12.4	2	2	GSDVIIMLVGNK
389	CGI_10018115	1	9.6	4	4	TTAGGNDHEIYEDSR
389	CGI_10018115	1	9.6	4	4	ERDEFAAFDKENNIR
389	CGI_10018115	1	9.6	4	4	TIGHSVTDPSDTIK
389	CGI_10018115	1	9.6	4	4	VINFALK
390	CGI_10018235	1	34	2	2	LSKEEIEEAKEVFELFDFWDGR
390	CGI_10018235	1	34	2	2	EEFLPIHETIMNTLEQGTFADYMEAFK
391	CGI_10018336	1	10.7	5	5	VGNLGLATSFFNEK
391	CGI_10018336	1	10.7	5	5	LEEELFGTGNTGINFDKYEDIPVEATGENCPK
391	CGI_10018336	1	10.7	5	5	NIETFEDCSLGEIIR
391	CGI_10018336	1	10.7	5	5	DFLDNYIFLAVGR
391	CGI_10018336	1	10.7	5	5	DMGFEPQIR
392	CGI_10018338	1	15	3	3	ANAEEFYEVYK
392	CGI_10018338	1	15	3	3	GVVQEYGSMVAELTSGPCLAMEIR
392	CGI_10018338	1	15	3	3	MGQIIDLICQK
392	CGI_10018338	1	15	3	3	MNFVDYGDDFTR
393	CGI_10018345	1	1.6	2	2	TPSTVTPQDGDNQENSR
393	CGI_10018345	1	1.6	2	2	DDPYANESAIER
394	CGI_10018499	1	23.6	5	5	AVVGEEALTPDDLLYLEFLTK
394	CGI_10018499	1	23.6	5	5	GPPVLAEDYLDIQGQPINPWSR
394	CGI_10018499	1	23.6	5	5	IPIFSAAGLPHNEIAAQICR
394	CGI_10018499	1	23.6	5	5	NGSITQIPILTMPNDDITHPIPDLTGYITEGQIYVDR
394	CGI_10018499	1	23.6	5	5	HVLVILTDM[147]SSYADALREVSAAR
395	CGI_10018510	1	37.2	11	11	FLHDPTATEGYVGCALSSTVFR
395	CGI_10018510	1	37.2	11	11	GGFVLLDGQSFIVK
395	CGI_10018510	1	37.2	11	11	KTECADYLATIDVDPNSPTYAK
395	CGI_10018510	1	37.2	11	11	LVYVPCITPTSR
395	CGI_10018510	1	37.2	11	11	YPGGDCSSDIWLAHTGVK
395	CGI_10018510	1	37.2	11	11	KPLEFGYDYWYQPYHNVLISTEWGAPK
395	CGI_10018510	1	37.2	11	11	LYMPNKGDELHHSGWNACSSCFGDPSK
395	CGI_10018510	1	37.2	11	11	VGQVFLGGSVCK
395	CGI_10018510	1	37.2	11	11	GGPQMIQLSLDGKR
395	CGI_10018510	1	37.2	11	11	YVVDVGTNER
395	CGI_10018510	1	37.2	11	11	VYVPCITPTSR
396	CGI_10018517	1	3.2	2	2	NTEAEIQGSQAAIR
396	CGI_10018517	1	3.2	2	2	QNLIEQWEHTIEQMQR
397	CGI_10018567	1	13.4	2	2	LVGVQGSEAVLCSR
397	CGI_10018567	1	13.4	2	2	GPGTTFEFALK
398	CGI_10018568	1	13.2	4	4	ACIETIESGIMTK
398	CGI_10018568	1	13.2	4	4	GGPVVEMQGDEMTR
398	CGI_10018568	1	13.2	4	4	GNETSTNSIASIFAWTR
398	CGI_10018568	1	13.2	4	4	EAIICENIPR
399	CGI_10018571	1	6.8	4	4	GGGGGADFAAIAEK
399	CGI_10018571	1	6.8	4	4	TAVTNLVDLAGSER
399	CGI_10018571	1	6.8	4	4	SREDALLQEDMLEIMPAVEEANAISQELDK
399	CGI_10018571	1	6.8	4	4	GIVPLFCDDVFK
400	CGI_10018683	1	2.9	2	2	VTQNLFDTMADNGR
400	CGI_10018683	1	2.9	2	2	TDVINLYLELMSAHR
401	CGI_10018777	1	7.1	4	4	LPGDVSDDVDEDPTGNK
401	CGI_10018777	1	7.1	4	4	NVIDGDLCEMFNSMDPVK
401	CGI_10018777	1	7.1	4	4	NLVQVDEMDSLSPITHCQIADLANEDTPQLYTLCGR
401	CGI_10018777	1	7.1	4	4	TPVEDVPGAIASFQGR
402	CGI_10018864	1	7.5	2	2	YTLPSMSQDIGAEAFPSGDYEVTGTVTDKDGK
402	CGI_10018864	1	7.5	2	2	YTLPSM[147]SQDIGAEAFPSGDYEVTGTVTDKDGK
403	CGI_10018918	1	7.2	2	2	QLGINAAQDATDLVAK
403	CGI_10018918	1	7.2	2	2	MGVQVLIDSPEQLDGVR
404	CGI_10018951	1	4.8	2	2	NDLNHQTQYIQSLALCTLGTICSVEMSR
404	CGI_10018951	1	4.8	2	2	VPDLMEMFIPATR
405	CGI_10018985	1	24.9	5	5	AGGNETTLLVVDSEADDYFK
405	CGI_10018985	1	24.9	5	5	DRPGQFIGTIDDGSPAQAAGLQEGDR
405	CGI_10018985	1	24.9	5	5	NDISISSSSPNVSR
405	CGI_10018985	1	24.9	5	5	WPDFQGYGFNLHAER
405	CGI_10018985	1	24.9	5	5	SDLPEVVELSAVR
406	CGI_10018990	1	5.7	3	3	HDIAFVEFENEVQSGAAK
406	CGI_10018990	1	5.7	3	3	PNQTIYINNLNEK
406	CGI_10018990	1	5.7	3	3	HDIAFVEFENEVQSGAAK
407	CGI_10019046	1	4.5	3	4	AESSLQAAEQYIDTQGR
407	CGI_10019046	1	4.5	3	4	LYTEATSIQLPVFDLDVLDGNTER
407	CGI_10019046	1	4.5	3	4	GCIPCFCYGHSSDCSSAVGYYATSIISDFETGK
408	CGI_10019048	1	4.1	3	3	STAAESDKDTSVSETPEPK
408	CGI_10019048	1	4.1	3	3	SRGDDDTESQETTTDDAPTPAK
408	CGI_10019048	1	4.1	3	3	TTTEQDVVAEK
409	CGI_10019050	1	10.3	4	4	LLGKPVEFLSDCVGAEVEAK
409	CGI_10019050	1	10.3	4	4	GTVALMDAVVAATQR
409	CGI_10019050	1	10.3	4	4	LLGKPVEFLSDCVGAEVEAK
409	CGI_10019050	1	10.3	4	4	YSLLPVK
410	CGI_10019080	1	36.1	6	8	AAADTTLASATANVEPVGR
[truncated: 4,511 more rows]

## Sheet: A_02
entry no.	protein	protein probability	percent coverage	num unique peps	tot indep spectra	peptide sequence
1	CGI_10000041,CGI_10008574	1	55.4	3	4	RPEFIPYQHLR
1	CGI_10000041,CGI_10008574	1	55.4	3	4	TLFWCPITNAGSEGYLEMTPEEELK
1	CGI_10000041,CGI_10008574	1	55.4	3	4	RPEFIPYQHLR
2	CGI_10000067,CGI_10019790	1	32.2	2	4	VFAIEVSVDDVSDITENK
2	CGI_10000067,CGI_10019790	1	32.2	2	4	YTDTEITLDSQGTDYEEFK
3	CGI_10000075,CGI_10020305	1	36	3	3	NADMSEDMQQDAVDCATTALEK
3	CGI_10000075,CGI_10020305	1	36	3	3	NADM[147]SEDMQQDAVDCATTALEK
3	CGI_10000075,CGI_10020305	1	36	3	3	FGSYVTHETK
4	CGI_10000077	1	9.3	2	2	KSAEFLLQLLK
4	CGI_10000077	1	9.3	2	2	SAEFLLQLLK
5	CGI_10000082,CGI_10020724	1	61.3	6	6	EHGFDMAYVVLGQFLVLK
5	CGI_10000082,CGI_10020724	1	61.3	6	6	LKEHGFDMAYVVLGQFLVLK
5	CGI_10000082,CGI_10020724	1	61.3	6	6	DEEMFKDWLK
5	CGI_10000082,CGI_10020724	1	61.3	6	6	DEEMFKDWLK
5	CGI_10000082,CGI_10020724	1	61.3	6	6	SVTELAGIGEVLGGR
5	CGI_10000082,CGI_10020724	1	61.3	6	6	KDEEMFKDWLK
6	CGI_10000237,CGI_10010298	1	24.1	2	3	LRPLSYPQTDVFLVCFSVVSPASFENVR
6	CGI_10000237,CGI_10010298	1	24.1	2	3	NVFDEAILAALEPPEPPK
7	CGI_10000304	1	47.7	3	4	GIYAYGFEKPSAIQQR
7	CGI_10000304	1	47.7	3	4	EEYIPEAGGLIESNWDEVVDNFDDMNLREELLR
7	CGI_10000304	1	47.7	3	4	GDTKEEYIPEAGGLIESNWDEVVDNFDDMNLR
8	CGI_10000611	1	12.7	2	2	GFEFPSEGSSAALLSWHEK
8	CGI_10000611	1	12.7	2	2	GFEFPSEGSSAALLSWHEK
9	CGI_10000854	1	20	3	3	DYEVLCNIK
9	CGI_10000854	1	20	3	3	DQGFVDWQK
9	CGI_10000854	1	20	3	3	VFAFGSLIPCK
9	CGI_10000854	1	20	3	3	FAFGSLIPCK
10	CGI_10000893,CGI_10004060	1	11.7	2	3	NIDGVLAAVDATK
10	CGI_10000893,CGI_10004060	1	11.7	2	3	SMVNFLLDPTGDIPWEEETGAEDVVHVESPK
11	CGI_10000994	1	4	2	2	DTQDDSWYYR
11	CGI_10000994	1	4	2	2	VYELTAPTPTVK
12	CGI_10001170,CGI_10009310	1	26	6	6	TLEDNTFPQVFNIVNTVK
12	CGI_10001170,CGI_10009310	1	26	6	6	GPNGAAAGVAAQHSQCFASWYSHCPGLK
12	CGI_10001170,CGI_10009310	1	26	6	6	TLEDNTFPQVFNIVNTVK
12	CGI_10001170,CGI_10009310	1	26	6	6	LEDNTFPQVFNIVNTVK
12	CGI_10001170,CGI_10009310	1	26	6	6	GPNGAAAGVAAQHSQCFASWYSHCPGLK
12	CGI_10001170,CGI_10009310	1	26	6	6	VTGADVPTPYAK
13	CGI_10001478	1	4.3	2	2	LATTLFEDCTTVDDLLK
13	CGI_10001478	1	4.3	2	2	VTHLIYIGDGK
14	CGI_10001493,CGI_10007931	1	19.5	5	5	TTPDVIFCFGFR
14	CGI_10001493,CGI_10007931	1	19.5	5	5	SGFGLIYDSLDFAK
14	CGI_10001493,CGI_10007931	1	19.5	5	5	TPDVIFCFGFR
14	CGI_10001493,CGI_10007931	1	19.5	5	5	TSGFGLIYDSLDFAK
14	CGI_10001493,CGI_10007931	1	19.5	5	5	IVDVLHPGK
15	CGI_10001554	1	8	3	4	NIQLFVLDEADEMLSR
15	CGI_10001554	1	8	3	4	NIQLFVLDEADEMLSR
15	CGI_10001554	1	8	3	4	GFKDQIYDVFR
15	CGI_10001554	1	8	3	4	FKDQIYDVFR
16	CGI_10001571	1	21.2	3	3	VPAFESASGDCLFESNAIAQYVSNAQLMGANSR
16	CGI_10001571	1	21.2	3	3	ALGVLNGHLSK
16	CGI_10001571	1	21.2	3	3	HVLDPSFR
17	CGI_10001587,CGI_10006316	1	17.6	3	3	DLLENMGDNFTK
17	CGI_10001587,CGI_10006316	1	17.6	3	3	DLLENMGDNFTK
17	CGI_10001587,CGI_10006316	1	17.6	3	3	NAFAMFDKDGK
18	CGI_10001640	1	23.9	5	5	TFLGSVSDYILHHAHVPVLVCR
18	CGI_10001640	1	23.9	5	5	TFLGSVSDYILHHAHVPVLVCR
18	CGI_10001640	1	23.9	5	5	TFLGSVSDYILHHAHVPVLVCR
18	CGI_10001640	1	23.9	5	5	ADVTVLTDMWK
18	CGI_10001640	1	23.9	5	5	FLGSVSDYILHHAHVPVLVCR
19	CGI_10001653	1	21	14	16	GQLVAELDAFQAANESLQK
19	CGI_10001653	1	21	14	16	HQDALNDLADQLEYMTK
19	CGI_10001653	1	21	14	16	LEGDIAAMQSDLDDALNAQR
19	CGI_10001653	1	21	14	16	LTQENFDLQHQVQELDAANAGLAK
19	CGI_10001653	1	21	14	16	QNLQVQLSALQSDYDNLNAR
19	CGI_10001653	1	21	14	16	RLEGDIAAMQSDLDDALNAQR
19	CGI_10001653	1	21	14	16	SQLQVQVDDLK
19	CGI_10001653	1	21	14	16	YEEESESASNLR
19	CGI_10001653	1	21	14	16	AGELHQEQENYK
19	CGI_10001653	1	21	14	16	HQDALNDLADQLEYMTK
19	CGI_10001653	1	21	14	16	EGDIAAMQSDLDDALNAQR
19	CGI_10001653	1	21	14	16	VQVDDLTR
19	CGI_10001653	1	21	14	16	LEEASGMSSSQLDINR
19	CGI_10001653	1	21	14	16	SQLVIEIDLLQTDNESLSK
20	CGI_10001793	1	9.7	2	2	YEATRPSGSIALICYQDATR
20	CGI_10001793	1	9.7	2	2	GPADIMLVR
21	CGI_10002160	1	21	4	4	ELGLNNDITNMNGGAIALGHPLAASGTR
21	CGI_10002160	1	21	4	4	GPESFEVDEHPKPQTTLEGLAK
21	CGI_10002160	1	21	4	4	TSPTDLMIHASK
21	CGI_10002160	1	21	4	4	MGIGPAPASR
21	CGI_10002160	1	21	4	4	KGGTVSAGNASGV
22	CGI_10002168	1	6.9	3	3	GVLTLWFDPWR
22	CGI_10002168	1	6.9	3	3	LGVAILDFVSGK
22	CGI_10002168	1	6.9	3	3	VMFPDVSSVNLPVDK
23	CGI_10002180,CGI_10028738	1	21.5	2	2	EAMDTLGISPVNEK
23	CGI_10002180,CGI_10028738	1	21.5	2	2	GFITLQQYK
24	CGI_10002226,CGI_10023649	1	5.3	3	3	EDVLALILPVLGESK
24	CGI_10002226,CGI_10023649	1	5.3	3	3	QDAVDATLETLNVISEPLK
24	CGI_10002226,CGI_10023649	1	5.3	3	3	GTLTLCPYHSDK
25	CGI_10002248	1	29.1	5	5	EGCYMWEPLVVHK
25	CGI_10002248	1	29.1	5	5	GEYGLEIYANDPATEGSTLYHVAQYLVECNEDVK
25	CGI_10002248	1	29.1	5	5	LQLYAIPVNDPSQQLPGVYNYLINCQK
25	CGI_10002248	1	29.1	5	5	DADLEGYVIHR
25	CGI_10002248	1	29.1	5	5	LQLYAIPVNDPSQQLPGVYNYLINCQK
26	CGI_10002296	1	14.3	3	3	DFYHVFVTPTQFIFR
26	CGI_10002296	1	14.3	3	3	DFYHVFVTPTQFIFR
26	CGI_10002296	1	14.3	3	3	ALVDYTDVANAPSKDFYHVFVTPTQFIFR
27	CGI_10002311	1	19.1	5	8	KVGGSMEEQVTNAMDK
27	CGI_10002311	1	19.1	5	8	IYVNFGCEILK
27	CGI_10002311	1	19.1	5	8	NTDQILGLAGCDLLTISPSLLDK
27	CGI_10002311	1	19.1	5	8	VGGSMEEQVTNAMDK
27	CGI_10002311	1	19.1	5	8	FKPTDATTNPSLILAAANMESYQGLIDDAINYAK
28	CGI_10002375	1	15.2	9	9	IADACMSVLTK
28	CGI_10002375	1	15.2	9	9	IAVYSCPLDILQTETK
28	CGI_10002375	1	15.2	9	9	QISSYGESCPGLEQYSIVK
28	CGI_10002375	1	15.2	9	9	GEENQVEEQIK
28	CGI_10002375	1	15.2	9	9	ISSYGESCPGLEQYSIVK
28	CGI_10002375	1	15.2	9	9	LDILPGLVSGEQK
28	CGI_10002375	1	15.2	9	9	MVPGAGATEIELAK
28	CGI_10002375	1	15.2	9	9	FAEALEVVPK
28	CGI_10002375	1	15.2	9	9	LAFNVDNVR
29	CGI_10002617	1	19.3	7	7	CILAEFDYNGNPLETFPIDQGK
29	CGI_10002617	1	19.3	7	7	LVNEAGYLEVNNDTLQSTR
29	CGI_10002617	1	19.3	7	7	VNEAGYLEVNNDTLQSTR
29	CGI_10002617	1	19.3	7	7	YDGYTSCPLITSR
29	CGI_10002617	1	19.3	7	7	YPNIFSIGDCNSAPTSK
29	CGI_10002617	1	19.3	7	7	DPQVVSNYAPWTVEK
29	CGI_10002617	1	19.3	7	7	KLVNEAGYLEVNNDTLQSTR
30	CGI_10002641	1	5.5	2	2	INYDDPEMEETEEPTSK
30	CGI_10002641	1	5.5	2	2	AKPHIFYMPR
31	CGI_10002689	1	41.8	14	15	DSNMALFGSDTDR
31	CGI_10002689	1	41.8	14	15	ESAMTEPAWQGAGTEPGLK
31	CGI_10002689	1	41.8	14	15	ESAM[147]TEPAWQGAGTEPGLK
31	CGI_10002689	1	41.8	14	15	KESAMTEPAWQGAGTEPGLK
31	CGI_10002689	1	41.8	14	15	SYFPTLQYLEGGAETGFR
31	CGI_10002689	1	41.8	14	15	YDLHFWIGTQSSQDEYGTAAYK
31	CGI_10002689	1	41.8	14	15	YFPTLQYLEGGAETGFR
31	CGI_10002689	1	41.8	14	15	TVELDTYLDDK
31	CGI_10002689	1	41.8	14	15	SAMTEPAWQGAGTEPGLK
31	CGI_10002689	1	41.8	14	15	TGDSYIILK
31	CGI_10002689	1	41.8	14	15	FPTLQYLEGGAETGFR
31	CGI_10002689	1	41.8	14	15	YDLHFWIGTQSSQDEYGTAAYK
31	CGI_10002689	1	41.8	14	15	GLEIIQWNGVGSNGMEK
31	CGI_10002689	1	41.8	14	15	EVTDWPVEDYGK
31	CGI_10002689	1	41.8	14	15	IQENDKKPFIQVTVVK
32	CGI_10002873	1	23.1	9	10	ATGQVYDDFIDEFMEAVR
32	CGI_10002873	1	23.1	9	10	DYVYSTDYECFVPETWQWK
32	CGI_10002873	1	23.1	9	10	TLYPGQGNNAYIFPGVALAAITCGIR
32	CGI_10002873	1	23.1	9	10	VFLTAAQTLAGLVTEENLSNGR
32	CGI_10002873	1	23.1	9	10	YGQDTLIQFEDFGNHNAFR
32	CGI_10002873	1	23.1	9	10	TIKPTAIIGAAAVPHAFTEGIIR
32	CGI_10002873	1	23.1	9	10	YGQDTLIQFEDFGNHNAFR
32	CGI_10002873	1	23.1	9	10	EHAPVETLEEAVK
32	CGI_10002873	1	23.1	9	10	GQDTLIQFEDFGNHNAFR
33	CGI_10002881	1	3.7	3	3	LVLTDGNSPSTSSIQTVR
33	CGI_10002881	1	3.7	3	3	TPWVEYNFR
33	CGI_10002881	1	3.7	3	3	DDHYYPDDDKNYEPYQK
34	CGI_10002917	1	9.8	5	6	LFIATELPALIADETVR
34	CGI_10002917	1	9.8	5	6	NSGQGDQNQQTDKDTVGEEPSNETPIEK
34	CGI_10002917	1	9.8	5	6	SIEEEQVKEQDGETGGEGESPVKEEENVEK
34	CGI_10002917	1	9.8	5	6	TEEVEELSTR
34	CGI_10002917	1	9.8	5	6	TTIVEPAPKPEGEAPSVSDDIDSK
34	CGI_10002917	1	9.8	5	6	PGPSVYNDYR
35	CGI_10002919,CGI_10017292	1	6.8	2	2	MPNIGYGSNKK
35	CGI_10002919,CGI_10017292	1	6.8	2	2	MPNIGYGSNKK
36	CGI_10003051	1	9.1	2	2	RGDGSLFIGR
36	CGI_10003051	1	9.1	2	2	HLEDVFEPYGR
37	CGI_10003110	1	34.8	28	29	ACLVSLGYNIR
37	CGI_10003110	1	34.8	28	29	DNPLENLNTAFDVAEK
37	CGI_10003110	1	34.8	28	29	LANQVGLQLTDNPYTTVDPQDIANK
37	CGI_10003110	1	34.8	28	29	LSNRPAYLPTEGK
37	CGI_10003110	1	34.8	28	29	QYEQATTQYKPNIDELER
37	CGI_10003110	1	34.8	28	29	SVMAYVSSYYHAFSGAQQAETAANR
37	CGI_10003110	1	34.8	28	29	TTDNTLPGTQR
37	CGI_10003110	1	34.8	28	29	VEQIAAIAQELNLLEYHDVLTVNTR
37	CGI_10003110	1	34.8	28	29	VGWEQLLTAIAR
37	CGI_10003110	1	34.8	28	29	CQIHEEWAEGKEEMLQSQDYLR
37	CGI_10003110	1	34.8	28	29	GFEEWLLSELQR
37	CGI_10003110	1	34.8	28	29	VEQIAAIAQELNLLEYHDVLTVNTR
37	CGI_10003110	1	34.8	28	29	GFEEWLLSELQR
37	CGI_10003110	1	34.8	28	29	QELPPDQAEYCIQR
37	CGI_10003110	1	34.8	28	29	QTLPEADKEFNAIMALASEVQR
37	CGI_10003110	1	34.8	28	29	YEQATTQYKPNIDELER
37	CGI_10003110	1	34.8	28	29	DGLAFCALIHR
37	CGI_10003110	1	34.8	28	29	QTLPEADKEFNAIMALASEVQR
37	CGI_10003110	1	34.8	28	29	VGWEQLLTAIAR
37	CGI_10003110	1	34.8	28	29	VSSYYHAFSGAQQAETAANR
37	CGI_10003110	1	34.8	28	29	SDLLEWIR
37	CGI_10003110	1	34.8	28	29	FEEWLLSELQR
37	CGI_10003110	1	34.8	28	29	LGTLTAQR
37	CGI_10003110	1	34.8	28	29	ETADTDTAEQVMQSFK
37	CGI_10003110	1	34.8	28	29	DGLAFCALIHR
37	CGI_10003110	1	34.8	28	29	FAIQDITVEELTAK
37	CGI_10003110	1	34.8	28	29	DLLEWIR
37	CGI_10003110	1	34.8	28	29	ANVVGPWIENQLDAVASMGIQTK
38	CGI_10003157	1	20.1	3	3	GLGHTVSELDVSQLK
38	CGI_10003157	1	20.1	3	3	GNIMYYPQIIEVAR
38	CGI_10003157	1	20.1	3	3	NTALLLCDMQEK
39	CGI_10003169	1	12.2	3	3	DIEVTCQENEDNEVIK
39	CGI_10003169	1	12.2	3	3	GGETVGNVGKPAVMK
39	CGI_10003169	1	12.2	3	3	AELTQQINELR
40	CGI_10003285	1	7	2	2	IMQEEIFGPVLSVFPYPDDEYFK
40	CGI_10003285	1	7	2	2	YQPLSPSESVNNSAIYR
41	CGI_10003288	1	11	3	3	ELQFVTSVANALAEQMGQSR
41	CGI_10003288	1	11	3	3	IGFVITDGQSTDPNSLR
41	CGI_10003288	1	11	3	3	ALEMMYK
42	CGI_10003299	1	8.1	3	3	AQEVGLLVLIR
42	CGI_10003299	1	8.1	3	3	GQNLIMSSSMINVGR
42	CGI_10003299	1	8.1	3	3	MYAAGLDAIQFYIPWNYHEPEIGQYNFEGQR
43	CGI_10003331	1	3.1	3	3	LTPENAIQAAVDFVR
43	CGI_10003331	1	3.1	3	3	NLPSVDNLDEVGEVIFR
43	CGI_10003331	1	3.1	3	3	LPSVDNLDEVGEVIFR
44	CGI_10003354	1	36.4	3	4	DQGIQNLSAAEANR
44	CGI_10003354	1	36.4	3	4	KLQAHLDSVSNVSK
44	CGI_10003354	1	36.4	3	4	NPNNYFAEVEQIAFSPAHFIPGVEASPDK
44	CGI_10003354	1	36.4	3	4	LGANYLQIPVNCPYK
44	CGI_10003354	1	36.4	3	4	YNSADEDNFSQVGIFWNQVLKPEER
44	CGI_10003354	1	36.4	3	4	WNPFDVTK
44	CGI_10003354	1	36.4	3	4	DLYNNIEDGKYPSWTLK
45	CGI_10003355	1	20	7	7	GAGAFGYFECTHDITK
45	CGI_10003355	1	20	7	7	LGSNYLQIPVNCPFNAR
45	CGI_10003355	1	20	7	7	NYFAEVEQIAFSPVHMIPGVEASPDK
45	CGI_10003355	1	20	7	7	GPVLLQDFVFTDEMAHFNR
45	CGI_10003355	1	20	7	7	NYFAEVEQIAFSPVHMIPGVEASPDK
45	CGI_10003355	1	20	7	7	DPMLFPSFIHTQK
45	CGI_10003355	1	20	7	7	IQVMTFEEAEK
46	CGI_10003462	1	16.9	2	2	GLDSTTVAEHEGLVYCK
46	CGI_10003462	1	16.9	2	2	ESEMSNRPTEAVIGEK
47	CGI_10003521	1	28.1	47	52	AIGALVDAVGPGLCPDWEDWNPK
47	CGI_10003521	1	28.1	47	52	ASLSVSCLDVDLKPVPIEVLDK
47	CGI_10003521	1	28.1	47	52	CVDNGDGTCTVGYVPTAPGEYNVSVK
47	CGI_10003521	1	28.1	47	52	DGTCTVEYLPSKPGEYDVSVK
47	CGI_10003521	1	28.1	47	52	EAGIADLEVLIK
47	CGI_10003521	1	28.1	47	52	ENGVHNVFVTFDGCDIPDSPFR
47	CGI_10003521	1	28.1	47	52	EVDEGYEFTYSPTAPGDYMITIR
47	CGI_10003521	1	28.1	47	52	HTITITWGGVQIPNSPFR
47	CGI_10003521	1	28.1	47	52	IAYGPGLTNGNANAPATFTVDTR
47	CGI_10003521	1	28.1	47	52	LSVAALQQK
47	CGI_10003521	1	28.1	47	52	NLTYSCVYVPSMEGEYK
47	CGI_10003521	1	28.1	47	52	TGAPATFTVDTTEAGEAPLEVTCTDQR
47	CGI_10003521	1	28.1	47	52	VAGEGLQNGMANEINEFMVDTR
47	CGI_10003521	1	28.1	47	52	VIAYGPGLTNGNANAPATFTVDTR
47	CGI_10003521	1	28.1	47	52	VISPSGTEEEALIQEIDDGEYAVR
47	CGI_10003521	1	28.1	47	52	VQPAQLTPVAEGVVDATYYPVEEGPCK
47	CGI_10003521	1	28.1	47	52	VTYKPTEPGNYIINIK
47	CGI_10003521	1	28.1	47	52	VYGPGLNPEGVYLDSPTEFTVDAK
47	CGI_10003521	1	28.1	47	52	YANQHVPGSPFTTNVEPGVDASR
47	CGI_10003521	1	28.1	47	52	YGPGLEGGVVNQPAR
47	CGI_10003521	1	28.1	47	52	DNGDGSADVTYFPTAPGEYAVHILCNEDDIPK
47	CGI_10003521	1	28.1	47	52	FSDEHVPGSPFNVSVGGEPSSR
47	CGI_10003521	1	28.1	47	52	KKPDTTTEVTYHPTKPGDYTIDVTYDGK
47	CGI_10003521	1	28.1	47	52	NGIADKPAVFTVDAR
47	CGI_10003521	1	28.1	47	52	QGQYIINITFGEQHIAK
47	CGI_10003521	1	28.1	47	52	VAAVPGCDASR
47	CGI_10003521	1	28.1	47	52	GNAQAPCTFTIDSR
47	CGI_10003521	1	28.1	47	52	IPVGPIFNFVSAYVVM[147]PSGK
47	CGI_10003521	1	28.1	47	52	SPYGVNVSPASNAK
47	CGI_10003521	1	28.1	47	52	EKPTPEGYQTFFTPTEVGPHK
47	CGI_10003521	1	28.1	47	52	IPVGPIFNFVSAYVVM[147]PSGK
47	CGI_10003521	1	28.1	47	52	WLDIPQLIKPEEITNPK
47	CGI_10003521	1	28.1	47	52	VTASGPGLEK
47	CGI_10003521	1	28.1	47	52	VYITPSIGDAR
47	CGI_10003521	1	28.1	47	52	WTEFTVDAK
47	CGI_10003521	1	28.1	47	52	DADPGMVTASGDGLR
47	CGI_10003521	1	28.1	47	52	GPCEELCVK
47	CGI_10003521	1	28.1	47	52	MEQDINNLTASIR
47	CGI_10003521	1	28.1	47	52	AVVNNPSGVK
47	CGI_10003521	1	28.1	47	52	ENVTMVLEFLER
47	CGI_10003521	1	28.1	47	52	QNPDGTVAVTYYPTEQGEYTISVTYDDKPIK
47	CGI_10003521	1	28.1	47	52	NGQHINGSPFK
47	CGI_10003521	1	28.1	47	52	NDIESDVDEVQVGEPSKPANVK
47	CGI_10003521	1	28.1	47	52	FADQEIPNSPFR
47	CGI_10003521	1	28.1	47	52	YANQHVPGSPFTTNVEPGVDASR
47	CGI_10003521	1	28.1	47	52	YITPSIGDAR
47	CGI_10003521	1	28.1	47	52	CYGPGVEPMGVK
47	CGI_10003521	1	28.1	47	52	KPDGTVDVDYTATKPGDYTIDVTYGDKPIK
47	CGI_10003521	1	28.1	47	52	DTIRPSISPVPGK
48	CGI_10003539	1	50.6	5	6	IIYGGSVNAGNCK
48	CGI_10003539	1	50.6	5	6	TATPEQAQEVHEK
48	CGI_10003539	1	50.6	5	6	DLGAKPDIDGFLVGGASLKPDFVQIVNAR
48	CGI_10003539	1	50.6	5	6	TATPEQAQEVHEK
48	CGI_10003539	1	50.6	5	6	QTQAIIENITADQWPNVVLAYEPVWAIGTGK
49	CGI_10003593	1	14.7	4	4	NALYSNAAVTCGTPGTFVK
49	CGI_10003593	1	14.7	4	4	VSPGQLYTDEEFPLWVAMGK
49	CGI_10003593	1	14.7	4	4	YDIGQGSIGTCWFLASVANIADKPK
49	CGI_10003593	1	14.7	4	4	VSPGQLYTDEEFPLWVAMGK
50	CGI_10003625	1	1.9	3	3	NNEPEITGDQWCLDFIK
50	CGI_10003625	1	1.9	3	3	VVNEALNYEER
50	CGI_10003625	1	1.9	3	3	DTGSISVDEEEKER
51	CGI_10003633	1	5.9	2	2	IPDPDAEKPEDWDENEPEK
51	CGI_10003633	1	5.9	2	2	WRPPMIDNPNYQGIWKPR
52	CGI_10003697	1	4.9	3	3	IVDVVTNLLR
52	CGI_10003697	1	4.9	3	3	NIETSELCGGAR
52	CGI_10003697	1	4.9	3	3	RPLILQLIHVNK
53	CGI_10003765	1	21.4	2	3	VDVDENEETAAACEISAMPTFHIYK
53	CGI_10003765	1	21.4	2	3	VDVDENEETAAACEISAMPTFHIYK
54	CGI_10003818	1	36.7	3	3	TFIGSVSDFIIHHSDCPVFVCR
54	CGI_10003818	1	36.7	3	3	TFIGSVSDFIIHHSDCPVFVCR
54	CGI_10003818	1	36.7	3	3	AKDTEADLIVTGCR
55	CGI_10003886	1	7.4	4	4	DVTNNVHYENFR
55	CGI_10003886	1	7.4	4	4	VPFAVVGSNR
55	CGI_10003886	1	7.4	4	4	TILNEIAQHK
55	CGI_10003886	1	7.4	4	4	IYEFPECDDEEENK
56	CGI_10003897	1	13.8	4	4	ADNGLLMTPCYTANFVAPEVLK
56	CGI_10003897	1	13.8	4	4	DLKPSNILYADNSGSPDSLR
56	CGI_10003897	1	13.8	4	4	VLNPPFKPAVVQTDDAFYFDPEFTSR
56	CGI_10003897	1	13.8	4	4	FYLAELALALDHLHSLGIVYR
57	CGI_10004063	1	4.6	3	3	EAAGHYLESEWNK
57	CGI_10004063	1	4.6	3	3	ASGHSLHIVQDPSGELIVEGK
57	CGI_10004063	1	4.6	3	3	EAAGNFLESEWNK
58	CGI_10004091	1	5.9	2	2	NQAFLEFLDEQAAVTMVSFHQQNPAQIR
58	CGI_10004091	1	5.9	2	2	TPDALFTLFGVYGDVHR
59	CGI_10004156	1	9.2	3	3	LSLVGTPNQTLLDK
59	CGI_10004156	1	9.2	3	3	TQTLSDDHVQFLVYQILR
59	CGI_10004156	1	9.2	3	3	VLSLVGTPNQTLLDK
60	CGI_10004288	1	11.1	4	5	TVYTFVGTPEAIVEGALNGAR
60	CGI_10004288	1	11.1	4	5	NKEVIEAIANAIASTEGCNLLDVDPGASTHR
60	CGI_10004288	1	11.1	4	5	TVYTFVGTPEAIVEGALNGAR
60	CGI_10004288	1	11.1	4	5	AQEECAAILK
61	CGI_10004346	1	16.4	8	8	DYGIWEPFAVK
61	CGI_10004346	1	16.4	8	8	TAIETAVLLLR
61	CGI_10004346	1	16.4	8	8	ILLLDCNLEYK
61	CGI_10004346	1	16.4	8	8	ATSTVFLEENGR
61	CGI_10004346	1	16.4	8	8	ICNEVIAVKPDLVITEK
61	CGI_10004346	1	16.4	8	8	NLQDAMNVTR
61	CGI_10004346	1	16.4	8	8	GVSDLAQHFLVK
61	CGI_10004346	1	16.4	8	8	KVQIGNIAAGK
62	CGI_10004348	1	4	3	3	IWEIMTDVFGK
62	CGI_10004348	1	4	3	3	AAEQAEIPSDQLK
62	CGI_10004348	1	4	3	3	DWESYGLLESK
63	CGI_10004395	1	14.3	5	5	VATAQDDITGDGTTSNVLIIGELLK
63	CGI_10004395	1	14.3	5	5	DGNVLLHEMQIQHPTASLIAR
63	CGI_10004395	1	14.3	5	5	GIDPMSLDMLAK
63	CGI_10004395	1	14.3	5	5	ALEVLEECK
63	CGI_10004395	1	14.3	5	5	TDMDTVLVK
64	CGI_10004435	1	36.9	7	7	VFGQEDAGQVAK
64	CGI_10004435	1	36.9	7	7	VTENMDRPIQEQEFAFGFK
64	CGI_10004435	1	36.9	7	7	FVTENMDRPIQEQEFAFGFK
64	CGI_10004435	1	36.9	7	7	KGPGVSMTKDEFVESLAEAYQK
64	CGI_10004435	1	36.9	7	7	FVTENMDRPIQEQEFAFGFK
64	CGI_10004435	1	36.9	7	7	GSVDGAEFDNTK
64	CGI_10004435	1	36.9	7	7	FGQEDAGQVAK
65	CGI_10004474	1	13.2	4	4	AENGSGDQDGSTLFVK
65	CGI_10004474	1	13.2	4	4	NIASSVDKDMLSEMFPGSTEIR
65	CGI_10004474	1	13.2	4	4	NLSYNTTNDSLADAFDGCSSAR
65	CGI_10004474	1	13.2	4	4	LSYNTTNDSLADAFDGCSSAR
66	CGI_10004563	1	5.3	4	4	NSLQQELENLK
66	CGI_10004563	1	5.3	4	4	QVQDSLTDSSELIQAVR
66	CGI_10004563	1	5.3	4	4	TGQDAIHQEQELVTK
66	CGI_10004563	1	5.3	4	4	TIQGLQSDIEVQK
67	CGI_10004564	1	28.4	5	6	IGVSPEEILFLTDTPEEATAASK
67	CGI_10004564	1	28.4	5	6	DGNEELTEEHFQNFLVIESFGELFGDDDDEDYK
67	CGI_10004564	1	28.4	5	6	ETLFPYAEENVESFLTK
67	CGI_10004564	1	28.4	5	6	TIDEAEPSLLEGVK
67	CGI_10004564	1	28.4	5	6	RTIDEAEPSLLEGVK
67	CGI_10004564	1	28.4	5	6	ETLFPYAEENVESFLTK
68	CGI_10004590	1	3.5	3	3	ATDCSLTSCLQGFK
68	CGI_10004590	1	3.5	3	3	SQITCQMCPVEFITPGER
68	CGI_10004590	1	3.5	3	3	VLGTPAVCVACPSDK
69	CGI_10004678	1	15.6	2	2	ELGPSFSLLESCDMPFFIR
69	CGI_10004678	1	15.6	2	2	VYFIQEEGDLVTPLIAK
70	CGI_10004724	1	13.8	3	4	DNLNDSISAILQASQDKPR
70	CGI_10004724	1	13.8	3	4	FPTQVSHQESLVQK
70	CGI_10004724	1	13.8	3	4	DNLNDSISAILQASQDKPR
71	CGI_10004733	1	19.2	4	4	TFLGSVSDYVMHHAHCPVLVCR
71	CGI_10004733	1	19.2	4	4	HGDAGEAIIAVAEK
71	CGI_10004733	1	19.2	4	4	TFLGSVSDYVMHHAHCPVLVCR
71	CGI_10004733	1	19.2	4	4	ANLIVTGCR
72	CGI_10004771	1	17.8	7	7	DFLESEGLEVNPSEEMPTDPYIER
72	CGI_10004771	1	17.8	7	7	DLNNGNNATFYGK
72	CGI_10004771	1	17.8	7	7	YNVESSFPAVVMELSDNEIK
72	CGI_10004771	1	17.8	7	7	VAKPSSAPDQPTFYGPQDFYIGAVVDIFK
72	CGI_10004771	1	17.8	7	7	YCVWDDR
72	CGI_10004771	1	17.8	7	7	YNVESSFPAVVMELSDNEIKEYYTPK
72	CGI_10004771	1	17.8	7	7	YHHFGQTEFNSLDVK
73	CGI_10004885	1	8.2	2	2	KIDNDFANELIEFSTGYEHGEYIK
73	CGI_10004885	1	8.2	2	2	IDNDFANELIEFSTGYEHGEYIK
74	CGI_10004918	1	4.6	2	2	INLQELFEDYAWQR
74	CGI_10004918	1	4.6	2	2	INLQELFEDYAWQR
75	CGI_10004931	1	12.4	3	3	FVAGNISTNYLPTVYPDGFK
75	CGI_10004931	1	12.4	3	3	LLYSQSDIPIDGWSFECR
75	CGI_10004931	1	12.4	3	3	VNMIPGHDGVVEDADHCVK
76	CGI_10004935	1	19.1	5	5	SPDGQSLVDCAEKEDVK
76	CGI_10004935	1	19.1	5	5	YPLHFAADYGQAQVIEYLVSK
76	CGI_10004935	1	19.1	5	5	HNITPLLAAVWEGHTSSVEVLLK
76	CGI_10004935	1	19.1	5	5	YPLHFAADYGQAQVIEYLVSK
76	CGI_10004935	1	19.1	5	5	AADYGQAQVIEYLVSK
77	CGI_10005185	1	21.6	11	12	AITIANQANCPLYIVHVMSK
77	CGI_10005185	1	21.6	11	12	VVFGEPIAASLGTDGTHYWNK
77	CGI_10005185	1	21.6	11	12	AALAGGTTMIIDFVLDQK
77	CGI_10005185	1	21.6	11	12	KIPNGVNGVEDR
77	CGI_10005185	1	21.6	11	12	MGISGPEGHEMCRPEEVEAEATQR
77	CGI_10005185	1	21.6	11	12	IPTPCNAEMVYGR
77	CGI_10005185	1	21.6	11	12	GVSLLEAYDK
77	CGI_10005185	1	21.6	11	12	MGISGPEGHEMCRPEEVEAEATQR
77	CGI_10005185	1	21.6	11	12	NLQDSSFALSGEQFDDKAPR
77	CGI_10005185	1	21.6	11	12	VVFGEPIAASLGTDGTHYWNK
77	CGI_10005185	1	21.6	11	12	GVSLLEAYDKWR
78	CGI_10005267,CGI_10025378	1	15.3	3	4	ADDLSQDGQNHIGLQAGSNQFASQK
78	CGI_10005267,CGI_10025378	1	15.3	3	4	GANAYGVPDNSLFQTVDLYEGR
78	CGI_10005267,CGI_10025378	1	15.3	3	4	YEGTPNKPAACDK
79	CGI_10005339	1	18.3	7	7	AINLYAPTSVENVDVTSVADPPSEK
79	CGI_10005339	1	18.3	7	7	SSTEPVLAAEFHPLEK
79	CGI_10005339	1	18.3	7	7	NCILQGTVDLQLNPIVQGHMDELWGLASHPSQHQFMTSGSDK
79	CGI_10005339	1	18.3	7	7	TGVETEIPENFGGVR
79	CGI_10005339	1	18.3	7	7	AIEGVHEGGIFSVCVMK
79	CGI_10005339	1	18.3	7	7	DGTLLSGGGK
79	CGI_10005339	1	18.3	7	7	LASADDFGK
80	CGI_10005381	1	7.7	24	24	DGLEDQLLAAVVR
80	CGI_10005381	1	7.7	24	24	FPAVPNVTSPVDFMSNNSWGGIK
80	CGI_10005381	1	7.7	24	24	FPTTGTVFDYYIDPETK
80	CGI_10005381	1	7.7	24	24	QQVAPLQATEVANIR
80	CGI_10005381	1	7.7	24	24	WPLMIDPQLQGIK
80	CGI_10005381	1	7.7	24	24	YLESSSQEDIPASAAEMYK
80	CGI_10005381	1	7.7	24	24	ASLLYFILNDLHK
80	CGI_10005381	1	7.7	24	24	HEMTEAVATYEEKPR
80	CGI_10005381	1	7.7	24	24	TYEQELPEEVHQQLQELPEQWNNTK
80	CGI_10005381	1	7.7	24	24	ALIHAIESVIIDWTHQIR
80	CGI_10005381	1	7.7	24	24	AVTNNELFGIINPSTR
80	CGI_10005381	1	7.7	24	24	SNVYVVCGQAK
80	CGI_10005381	1	7.7	24	24	ISIANFMSYVHK
80	CGI_10005381	1	7.7	24	24	AWDSYLGLENTVK
80	CGI_10005381	1	7.7	24	24	ATNLECIYDQLRDPK
80	CGI_10005381	1	7.7	24	24	IEPLTIFEHWFR
80	CGI_10005381	1	7.7	24	24	DSSQAFAWLSQLR
80	CGI_10005381	1	7.7	24	24	ITAPMGNFK
80	CGI_10005381	1	7.7	24	24	YDEAEKIEPLTIFEHWFR
80	CGI_10005381	1	7.7	24	24	DEAEKIEPLTIFEHWFR
80	CGI_10005381	1	7.7	24	24	ISMMVLYNYLEANAK
80	CGI_10005381	1	7.7	24	24	WIVLDGDIDPMWIESLNTVMDDNK
80	CGI_10005381	1	7.7	24	24	DGLEDQLLAAVVRK
80	CGI_10005381	1	7.7	24	24	KITPVADNSHIQMLCY
80	CGI_10005381	1	7.7	24	24	EM[147]CNMIINMAR
81	CGI_10005387	1	15.3	2	2	TGEAETITSHYLFALGSYR
81	CGI_10005387	1	15.3	2	2	GLYLLNWIYR
82	CGI_10005508	1	42.7	4	5	FGALDDMVGFSSR
82	CGI_10005508	1	42.7	4	5	VDYEMNIYDGAAHAFTNGIGPNYNTDSCHLALER
82	CGI_10005508	1	42.7	4	5	CPVQCHFGALDDMVGFSSR
82	CGI_10005508	1	42.7	4	5	DSCHLALER
83	CGI_10005536	1	7.7	3	3	DLLYSADDDFTELANPAER
83	CGI_10005536	1	7.7	3	3	FTFNSENFENPSLQK
83	CGI_10005536	1	7.7	3	3	ILELENLIDDGMK
84	CGI_10005591	1	19	14	14	IANLASGLEVGETPIAK
84	CGI_10005591	1	19	14	14	LGSDPSMGLTSQR
84	CGI_10005591	1	19	14	14	QGAIVAVTGDGVNDSPALK
84	CGI_10005591	1	19	14	14	TADFTNDNPLETR
84	CGI_10005591	1	19	14	14	VDNSSLTGESEPQTR
84	CGI_10005591	1	19	14	14	VIMVTGDHPITAK
84	CGI_10005591	1	19	14	14	YAVTPGGEDPKK
84	CGI_10005591	1	19	14	14	DMTPAQIDEVLK
84	CGI_10005591	1	19	14	14	DNSSLTGESEPQTR
84	CGI_10005591	1	19	14	14	EQWDSQAVNDLQDSYGQEWTYNQR
84	CGI_10005591	1	19	14	14	NIAFFSTNAVEGTCR
84	CGI_10005591	1	19	14	14	VLGFCDYFLPSDQYPPGYPYDSDDANFPLTGLR
84	CGI_10005591	1	19	14	14	FNNAYMELGGLGER
84	CGI_10005591	1	19	14	14	YAVTPGGEDPK
84	CGI_10005591	1	19	14	14	VTGDHPITAK
85	CGI_10005609	1	5.1	3	3	DSVDIDLDDPEVAEAAVK
85	CGI_10005609	1	5.1	3	3	FQNILEGLAR
85	CGI_10005609	1	5.1	3	3	GFQNILEGLAR
86	CGI_10005614	1	13.2	7	9	DYDGSVEQVIQPSGIDWGGTK
86	CGI_10005614	1	13.2	7	9	TFILEVLKPVEDTLECSVYLSK
86	CGI_10005614	1	13.2	7	9	FKDECTEDYLDFGR
86	CGI_10005614	1	13.2	7	9	TFILEVLKPVEDTLECSVYLSK
86	CGI_10005614	1	13.2	7	9	TFILEVLKPVEDTLECSVYLSK
86	CGI_10005614	1	13.2	7	9	LPFSQFENLFK
86	CGI_10005614	1	13.2	7	9	LVLPEESSLAVLK
87	CGI_10005728	1	10.3	2	2	IPYAESPIGELR
87	CGI_10005728	1	10.3	2	2	TVLCEVLAPVFVETVAGNKPSLTQEICDYYTTEDIDEQSNK
88	CGI_10005776	1	3.7	3	3	NLISVQGFEDIAQALQK
88	CGI_10005776	1	3.7	3	3	TVADMIECTGNQCSGVTSDKDFMLELVSGCSER
88	CGI_10005776	1	3.7	3	3	LPEPENPPASSK
89	CGI_10005784	1	11.9	5	7	ALDLNALFQSIDQISQQDVAK
89	CGI_10005784	1	11.9	5	7	ASPSTASSAGNIMNTPVLQELE
89	CGI_10005784	1	11.9	5	7	ATALNHAGPFSGFK
89	CGI_10005784	1	11.9	5	7	ALDLNALFQSIDQISQQDVAK
89	CGI_10005784	1	11.9	5	7	LDLNALFQSIDQISQQDVAK
90	CGI_10005808	1	39.6	5	5	ALDFGNLQGLQVTQPITAVQGYR
90	CGI_10005808	1	39.6	5	5	DNYVPEISYIDQHDIIEVDPDTK
90	CGI_10005808	1	39.6	5	5	LDFGNLQGLQVTQPITAVQGYR
90	CGI_10005808	1	39.6	5	5	RDNYVPEISYIDQHDIIEVDPDTK
90	CGI_10005808	1	39.6	5	5	GFVTHLMK
91	CGI_10005813	1	22.4	8	8	FIAVMTGDQEGVIPGNALVVDSK
91	CGI_10005813	1	22.4	8	8	FQCSMVNNPVLDSLTIIDTPGILSGEK
91	CGI_10005813	1	22.4	8	8	IGSFWDNPLHFDMNR
91	CGI_10005813	1	22.4	8	8	MQEQLTHHDFTK
91	CGI_10005813	1	22.4	8	8	DGMLDMDEWALANHLIK
91	CGI_10005813	1	22.4	8	8	MQEQLTHHDFTK
91	CGI_10005813	1	22.4	8	8	MQMIPNEEAVMSR
91	CGI_10005813	1	22.4	8	8	DHQISLGDFPDMK
92	CGI_10005904	1	6.2	2	2	VVDDEKQDLGPPNALEQK
92	CGI_10005904	1	6.2	2	2	FPLDASLDTLIAHFEK
93	CGI_10005907	1	10.3	4	4	HTLAGTTDSPCDLTDSPAPTEK
93	CGI_10005907	1	10.3	4	4	IIFFLPWQK
93	CGI_10005907	1	10.3	4	4	VTEDQLHDILSEVDLNR
93	CGI_10005907	1	10.3	4	4	M[147]GLLDPST
94	CGI_10006002	1	3.1	2	3	IWNVHSVLNVLHSLVDK
94	CGI_10006002	1	3.1	2	3	IWNVHSVLNVLHSLVDK
95	CGI_10006016	1	43.9	4	5	IGEGFSTSGDMDNFQNQLK
95	CGI_10006016	1	43.9	4	5	DFTEEQLK
95	CGI_10006016	1	43.9	4	5	QLGVPDHEMFQTVDLYEGQNLHQCVIGISALAR
95	CGI_10006016	1	43.9	4	5	SGMNIGNTR
95	CGI_10006016	1	43.9	4	5	LVNALKPGSIPEK
96	CGI_10006272	1	22.1	5	6	HELELVEADLTKPESWEPAVK
96	CGI_10006272	1	22.1	5	6	YVIHVASPFPTQTPK
96	CGI_10006272	1	22.1	5	6	ELPDEDKIELAVINPAYVMGPVINGSMSTSSEVVK
96	CGI_10006272	1	22.1	5	6	GPGGGEQEEDGEKKEEGEGTEGEDKPK
96	CGI_10006272	1	22.1	5	6	GPGGGEQEEDGEKKEEGEGTEGEDKPK
97	CGI_10006343	1	24.3	7	7	HPSATGDFSQLINFIQTAVK
97	CGI_10006343	1	24.3	7	7	MLYESIPMAYIVEQAGGLAVTGTK
97	CGI_10006343	1	24.3	7	7	HPSATGDFSQLINFIQTAVK
97	CGI_10006343	1	24.3	7	7	KHPSATGDFSQLINFIQTAVK
97	CGI_10006343	1	24.3	7	7	DVLANDLFINMLK
97	CGI_10006343	1	24.3	7	7	IFGMSGTENVTGDDQK
97	CGI_10006343	1	24.3	7	7	NILDIVPK
98	CGI_10006413	1	7	3	4	GLAITFVSDETDAK
98	CGI_10006413	1	7	3	4	CMALAQLLVEQNFPAIAIHR
98	CGI_10006413	1	7	3	4	MALAQLLVEQNFPAIAIHR
99	CGI_10006442	1	5.4	2	2	AQFHFHWGSDNMR
99	CGI_10006442	1	5.4	2	2	GAM[147]TELTSFSIESMLPLAAGNPDHFYR
100	CGI_10006472	1	10.9	8	10	GLVVIQEWWGMNK
100	CGI_10006472	1	10.9	8	10	GLVVIQEWWGMNK
100	CGI_10006472	1	10.9	8	10	IATDNEEAGHLMSNLDWQGAVK
100	CGI_10006472	1	10.9	8	10	AGNVDYEMNIYDGAAHAFTNATGPNYNK
100	CGI_10006472	1	10.9	8	10	CPVQCHFAALDHLVGFSSLK
100	CGI_10006472	1	10.9	8	10	LVVIQEWWGMNK
100	CGI_10006472	1	10.9	8	10	ATDNEEAGHLMSNLDWQGAVK
100	CGI_10006472	1	10.9	8	10	AGNVDYEMNIYDGAAHAFTNATGPNYNK
101	CGI_10006574,CGI_10020488	1	31.5	2	2	EQWTELDEDKLYLTPHVEAIK
101	CGI_10006574,CGI_10020488	1	31.5	2	2	FPSLGLWR
102	CGI_10006585	1	10.5	2	2	HLFTGPVLQSQQDVFAETTLNSFMGLGR
102	CGI_10006585	1	10.5	2	2	IGVAIGNQVLDLSVIR
103	CGI_10006610	1	54.4	39	53	DMAISALFDGDLSK
103	CGI_10006610	1	54.4	39	53	AEDVFYGLGFMMALAK
103	CGI_10006610	1	54.4	39	53	DAENGENDIAAHDIGER
103	CGI_10006610	1	54.4	39	53	DMAISALFDGDLSK
103	CGI_10006610	1	54.4	39	53	DM[147]AISALFDGDLSK
103	CGI_10006610	1	54.4	39	53	EAENIFQAAEECYGEK
103	CGI_10006610	1	54.4	39	53	EAENIFQAAEECYGEKEEK
103	CGI_10006610	1	54.4	39	53	EGDFDHWFGAYNVGEDDVNNASPEEAEAYR
103	CGI_10006610	1	54.4	39	53	HDAENGENDIAAHDIGER
103	CGI_10006610	1	54.4	39	53	MDMAISALFDGDLSK
103	CGI_10006610	1	54.4	39	53	SEGDFDHWFGAYNVGEDDVNNASPEEAEAYR
103	CGI_10006610	1	54.4	39	53	AEDVFYGLGFMMALAK
103	CGI_10006610	1	54.4	39	53	EAENIFQAAEECYGEKEEKEENHWEGAWR
103	CGI_10006610	1	54.4	39	53	EDVFYGLGFMMALAK
103	CGI_10006610	1	54.4	39	53	EGDFDHWFGAYNVGEDDVNNASPEEAEAYR
103	CGI_10006610	1	54.4	39	53	HDAENGENDIAAHDIGER
103	CGI_10006610	1	54.4	39	53	SEGDFDHWFGAYNVGEDDVNNASPEEAEAYR
103	CGI_10006610	1	54.4	39	53	SEGDFDHWFGAYNVGEDDVNNASPEEAEAYRK
103	CGI_10006610	1	54.4	39	53	ADFDAAVSCDAK
103	CGI_10006610	1	54.4	39	53	FGSILQCVQAGVR
103	CGI_10006610	1	54.4	39	53	KVLSDSSLTNVK
103	CGI_10006610	1	54.4	39	53	NVGEDDVNNASPEEAEAYR
103	CGI_10006610	1	54.4	39	53	WGLIHAINR
103	CGI_10006610	1	54.4	39	53	DLWGLIHAINR
103	CGI_10006610	1	54.4	39	53	EEKEENHWEGAWR
103	CGI_10006610	1	54.4	39	53	KDLWGLIHAINR
103	CGI_10006610	1	54.4	39	53	KDLWGLIH
103	CGI_10006610	1	54.4	39	53	M[147]DMAISALFDGDLSK
103	CGI_10006610	1	54.4	39	53	AEDVFYGLGFMM[147]ALAK
103	CGI_10006610	1	54.4	39	53	NDIAAHDIGER
103	CGI_10006610	1	54.4	39	53	EAENIFQAAEECYGEKEEK
103	CGI_10006610	1	54.4	39	53	NVGEDDVNNASPEEAEAYRK
103	CGI_10006610	1	54.4	39	53	LGCIAGAAGDLLDK
103	CGI_10006610	1	54.4	39	53	GLIHAINR
103	CGI_10006610	1	54.4	39	53	GICNGLGK
103	CGI_10006610	1	54.4	39	53	KVLSDSSLTNVKK
103	CGI_10006610	1	54.4	39	53	DLWGLIH
103	CGI_10006610	1	54.4	39	53	AESIDECDNKFGSILQCVQAGVR
103	CGI_10006610	1	54.4	39	53	EDVFYGLGFMM[147]ALAK
104	CGI_10006635	1	4.9	4	4	TPLDLMEDETIK
104	CGI_10006635	1	4.9	4	4	TWIFSPVCINPMDNQAVAK
104	CGI_10006635	1	4.9	4	4	TALQIACYEGYVDIVR
104	CGI_10006635	1	4.9	4	4	FNVLQWAVMK
105	CGI_10006790	1	12.3	2	2	NIVGIGAGIVDGLGYGDNTK
105	CGI_10006790	1	12.3	2	2	LGLMEMIK
105	CGI_10006790	1	12.3	2	2	GFSIHEDGVVIPMSK
106	CGI_10006806	1	16.2	9	11	DFLDILTADYKK
106	CGI_10006806	1	16.2	9	11	IDLDEFLYAFR
106	CGI_10006806	1	16.2	9	11	TIDLDEFLYAFR
106	CGI_10006806	1	16.2	9	11	DLDEFLYAFR
106	CGI_10006806	1	16.2	9	11	ELSEKDFLDILTADYKK
106	CGI_10006806	1	16.2	9	11	ELSEKDFLDILTADYK
106	CGI_10006806	1	16.2	9	11	IDLDEFLYAFR
106	CGI_10006806	1	16.2	9	11	LSEKDFLDILTADYKK
106	CGI_10006806	1	16.2	9	11	DFLDILTADYKK
106	CGI_10006806	1	16.2	9	11	ELSEKDFLDILTADYK
107	CGI_10006848	1	12.8	6	6	MQIIQQQQQPETTPEK
107	CGI_10006848	1	12.8	6	6	YIDTIDPDDPEYVK
107	CGI_10006848	1	12.8	6	6	DQQHNVQVYK
107	CGI_10006848	1	12.8	6	6	GEPVSTPTEDSLEPGPDGK
107	CGI_10006848	1	12.8	6	6	ALPAGLDNIVLVDEEVR
107	CGI_10006848	1	12.8	6	6	SGPHPASLLALQQITDLLLPHSK
108	CGI_10006952	1	6.5	2	2	LVGSGEGGIEEMAEDLNSSK
108	CGI_10006952	1	6.5	2	2	GFLNQQQQEEPVER
109	CGI_10006964	1	6.8	2	2	AGQNNVAFVSHFVLGR
109	CGI_10006964	1	6.8	2	2	AANSLAEPQEYENLFPDWK
110	CGI_10006989	1	10	2	2	ATLPNTDTYEGMYDCGK
110	CGI_10006989	1	10	2	2	HGQGTYTYAATGTK
111	CGI_10007104	1	8.8	2	3	SCIVQIDATPFR
111	CGI_10007104	1	8.8	2	3	DGYILEGK
112	CGI_10007105	1	5.7	3	3	TLTEEEIATILYDALK
112	CGI_10007105	1	5.7	3	3	TLTEEEIATILYDALK
112	CGI_10007105	1	5.7	3	3	ADFGVAGQLTDTMAK
113	CGI_10007209	1	9.7	4	4	DGWLHTGDIGQWLENGTLK
113	CGI_10007209	1	9.7	4	4	VSNNGEAYGWKPSPSEPFQWISYNDVLVR
113	CGI_10007209	1	9.7	4	4	PAKPDDLCVLCYTSGTTGLPK
113	CGI_10007209	1	9.7	4	4	SPLVAQVFIHGESLK
114	CGI_10007212	1	6.2	2	2	EEIAQFFTGLEIVPNGIMLPEDR
114	CGI_10007212	1	6.2	2	2	GATPGSHYVSR
115	CGI_10007225	1	9	6	6	HVVVLAPESQAK
115	CGI_10007225	1	9	6	6	NLLAYIGPGDNYDAMSSAR
115	CGI_10007225	1	9	6	6	SPHVPYILAAVK
115	CGI_10007225	1	9	6	6	VAVKPATNNEPNR
115	CGI_10007225	1	9	6	6	TQVSYGASTNLLSNK
115	CGI_10007225	1	9	6	6	YIGGLFGIHER
115	CGI_10007225	1	9	6	6	GGLFGIHER
116	CGI_10007279	1	15.4	2	2	TGQFFSGIPETTPIHSVNR
116	CGI_10007279	1	15.4	2	2	NTSSLAPINPSVFEHDLAR
117	CGI_10007347	1	4.6	4	4	LDPFIIFAGGMPR
117	CGI_10007347	1	4.6	4	4	GLIVLWDNEASNADQTYNSTQQLESLSWHR
117	CGI_10007347	1	4.6	4	4	DPALTPYGPFPCK
117	CGI_10007347	1	4.6	4	4	LLDQIIYQDVVMQNVPDDFK
118	CGI_10007483	1	29.1	5	5	AIGENYLTMSDTTFK
118	CGI_10007483	1	29.1	5	5	EGASGSFAQYNK
118	CGI_10007483	1	29.1	5	5	SSGGNTTIIACIESHQYQPK
118	CGI_10007483	1	29.1	5	5	VAIASDFILHAPPGEFNEVFNDVR
118	CGI_10007483	1	29.1	5	5	QTLNISSEEQTAK
119	CGI_10007560	1	16.6	4	5	AEVADVANAILDGADCVMLSR
119	CGI_10007560	1	16.6	4	5	GEDYVDCEVEEPGDLGSHMMWTIPNMVMR
119	CGI_10007560	1	16.6	4	5	SMQTMSAVCTEAEAAIFNEDLFYALR
119	CGI_10007560	1	16.6	4	5	YRPDCVIVAITR
120	CGI_10007561	1	6.7	2	2	DVVAIFNNLLR
120	CGI_10007561	1	6.7	2	2	LGELLLDR
121	CGI_10007579	1	6.4	2	2	PLEWLFGR
121	CGI_10007579	1	6.4	2	2	SNNAM[147]AQAM[147]K
122	CGI_10007593	1	17.2	3	3	INLCAGDDAMNVR
122	CGI_10007593	1	17.2	3	3	NTDNSWMETVAFNFHDEDGSCLGK
122	CGI_10007593	1	17.2	3	3	GPDGKPVLQFVSVQR
123	CGI_10007607	1	3	5	5	ITISSLLTSDPAVQYR
123	CGI_10007607	1	3	5	5	LGLSFLQVK
123	CGI_10007607	1	3	5	5	ITISSLLTSDPAVQYR
123	CGI_10007607	1	3	5	5	EAMNTLTLTVQR
123	CGI_10007607	1	3	5	5	VSNSYTFTIK
124	CGI_10007637	1	15.7	3	3	IDWTFGVSCDSVK
124	CGI_10007637	1	15.7	3	3	NQISAWTTADNCK
124	CGI_10007637	1	15.7	3	3	DWTFGVSCDSVK
125	CGI_10007640	1	4.1	4	4	DYIYAVAPLLEDALMDR
125	CGI_10007640	1	4.1	4	4	GGDLIQDTPTPGASK
125	CGI_10007640	1	4.1	4	4	TGAETPGATPGQSTR
125	CGI_10007640	1	4.1	4	4	ICFELLELLK
126	CGI_10007699	1	47.2	6	7	FENPAAGEAFVK
126	CGI_10007699	1	47.2	6	7	LGAGYPMGPFELSDYVGLDTMK
126	CGI_10007699	1	47.2	6	7	ISTATSPITCVSHTDLVIEAIVENLETK
126	CGI_10007699	1	47.2	6	7	NAFNHVTVIGGGLMGSGIAQVAASTGHTVSLVDQDNTILGK
126	CGI_10007699	1	47.2	6	7	ELEAVAPEHTIFTSNTSSIPITDIAVAAK
126	CGI_10007699	1	47.2	6	7	FGGLHFFNPVPMMK
127	CGI_10007702,CGI_10009876	1	20.1	2	2	SPVGVGAFTNLYSGR
127	CGI_10007702,CGI_10009876	1	20.1	2	2	YNELAPYDDDWYYTR
128	CGI_10007757	1	19.1	3	3	GITYGKPTTSGVNQK
128	CGI_10007757	1	19.1	3	3	YEIIMVDIFHK
128	CGI_10007757	1	19.1	3	3	LNSYWVAQDSSYK
129	CGI_10007759	1	6.9	2	2	GSLDGIFSQILGEDETVR
129	CGI_10007759	1	6.9	2	2	VLEDVTKDEFIAIMEILK
130	CGI_10007860	1	6	5	5	AGGAANAPYPYPGVGVGM[147]PGPR
130	CGI_10007860	1	6	5	5	NIECPDLGCPSGQQPIFEYGK
130	CGI_10007860	1	6	5	5	NGFPEGCVVNGQFYAVGDTFIPDPANYPCAEHICVK
130	CGI_10007860	1	6	5	5	APYPYPGVGVGM[147]PGPR
130	CGI_10007860	1	6	5	5	IECPDLGCPSGQQPIFEYGK
131	CGI_10007862	1	3.3	3	3	GDIGPSGPSGM[147]HGAR
131	CGI_10007862	1	3.3	3	3	GPFGNQGPR
131	CGI_10007862	1	3.3	3	3	GDPGLMGLNGLLGPEGPPG
132	CGI_10008014	1	6.1	2	2	GIANNYYHHWIVDNMPITWCYDVENNQK
132	CGI_10008014	1	6.1	2	2	YLPGLAPVTYCK
133	CGI_10008055,CGI_10008060,CGI_10008066,CGI_10008071,CGI_10008076,CGI_10008081,CGI_10008086	1	39	6	12	EASEAYLVGLFEDTNLCAIHAK
133	CGI_10008055,CGI_10008060,CGI_10008066,CGI_10008071,CGI_10008076,CGI_10008081,CGI_10008086	1	39	6	12	FQSSAVMALQEASEAYLVGLFEDTNLCAIHAK
133	CGI_10008055,CGI_10008060,CGI_10008066,CGI_10008071,CGI_10008076,CGI_10008081,CGI_10008086	1	39	6	12	FQSSAVMALQEASEAYLVGLFEDTNLCAIHAK
133	CGI_10008055,CGI_10008060,CGI_10008066,CGI_10008071,CGI_10008076,CGI_10008081,CGI_10008086	1	39	6	12	STELLIR
133	CGI_10008055,CGI_10008060,CGI_10008066,CGI_10008071,CGI_10008076,CGI_10008081,CGI_10008086	1	39	6	12	VMALQEASEAYLVGLFEDTNLCAIHAK
133	CGI_10008055,CGI_10008060,CGI_10008066,CGI_10008071,CGI_10008076,CGI_10008081,CGI_10008086	1	39	6	12	LVREIAQDFKTDLR
134	CGI_10008101	1	25	5	5	AGELSEEEIDKIVTIMQNPR
134	CGI_10008101	1	25	5	5	AGELSEEEIDK
134	CGI_10008101	1	25	5	5	IPDWFLNR
134	CGI_10008101	1	25	5	5	RAGELSEEEIDK
134	CGI_10008101	1	25	5	5	IMFAMTAIK
135	CGI_10008151	1	6.2	2	2	VPLMECVER
135	CGI_10008151	1	6.2	2	2	EWAGLLDELLEK
136	CGI_10008152	1	13.1	4	4	VWLDPNETNEIANANSR
136	CGI_10008152	1	13.1	4	4	HLYHELYMK
136	CGI_10008152	1	13.1	4	4	HLYHELYMK
136	CGI_10008152	1	13.1	4	4	LDPNETNEIANANSR
137	CGI_10008160	1	11	2	3	VVAVIGAVVDVQFDDALPQILNALEVK
137	CGI_10008160	1	11	2	3	VVAVIGAVVDVQFDDALPQILNALEVK
138	CGI_10008200	1	11.9	2	2	ESPWGNFVGTWDMPLNIPGNK
138	CGI_10008200	1	11.9	2	2	LQNWEVPK
139	CGI_10008332	1	19.7	5	5	DGELPVEDDIDLSDIDLDDGKDEL
139	CGI_10008332	1	19.7	5	5	SGGGSADDVVELTDSNFER
139	CGI_10008332	1	19.7	5	5	TADAIVDTALSK
139	CGI_10008332	1	19.7	5	5	FGALDATVHSVMANR
139	CGI_10008332	1	19.7	5	5	LCVVAVLPHILDCQSK
140	CGI_10008390	1	60	7	7	GEAVPITGK
140	CGI_10008390	1	60	7	7	MGSVSDYVVHHAGIPVIVVR
140	CGI_10008390	1	60	7	7	TLMGSVSDYVVHHAGIPVIVVR
140	CGI_10008390	1	60	7	7	TLMGSVSDYVVHHAGIPVIVVR
140	CGI_10008390	1	60	7	7	TLMGSVSDYVVHHAGIPVIVVR
140	CGI_10008390	1	60	7	7	TLMGSVSDYVVHHAGIPVIVVR
140	CGI_10008390	1	60	7	7	AMIVMGTR
141	CGI_10008392	1	37	15	17	ETGLVGVNEGVISVPDAPFGGWK
141	CGI_10008392	1	37	15	17	FVNGEWVAASSGK
141	CGI_10008392	1	37	15	17	QPIGVSGMITPWNFPNAMITR
141	CGI_10008392	1	37	15	17	YGIDEYLEIK
141	CGI_10008392	1	37	15	17	KVSLELGGNAPFIVFPSADVDAAVLGAMGAK
141	CGI_10008392	1	37	15	17	LLTSEMGKPLAESVGELNYGAGFLELFAEEAK
141	CGI_10008392	1	37	15	17	STGGNFFEPTVLTGVSDDMR
141	CGI_10008392	1	37	15	17	VEGDIIQTPIK
141	CGI_10008392	1	37	15	17	VSLELGGNAPFIVFPSADVDAAVLGAMGAK
141	CGI_10008392	1	37	15	17	LLTSEMGKPLAESVGELNYGAGFLELFAEEAK
141	CGI_10008392	1	37	15	17	IGSVPDMDAADTEK
141	CGI_10008392	1	37	15	17	EENFGPIAGVIK
141	CGI_10008392	1	37	15	17	YIHESIYDEFVQK
141	CGI_10008392	1	37	15	17	ENFGPIAGVIK
141	CGI_10008392	1	37	15	17	AGIPAGVLNVVTSSR
142	CGI_10008446	1	18.3	3	3	GEFGGFGSVSGK
142	CGI_10008446	1	18.3	3	3	IGEEQSAEDAEDGPPELLFIHGGHTAK
142	CGI_10008446	1	18.3	3	3	EGYGLSWNPNLNGHLLSASDDHTICLWDINQNPK
143	CGI_10008493,CGI_10026681	1	29.7	2	2	IQDKEGIPPDQQR
143	CGI_10008493,CGI_10026681	1	29.7	2	2	ESTLHLVLR
144	CGI_10008531	1	17.4	5	5	SGDHIVSMDDLYGGTNR
144	CGI_10008531	1	17.4	5	5	PLDFGADMVMHSLTK
144	CGI_10008531	1	17.4	5	5	LGISDNLIR
144	CGI_10008531	1	17.4	5	5	LQNAFGAVPSPFDSFLVNR
144	CGI_10008531	1	17.4	5	5	NCLEECIAALEGGK
144	CGI_10008531	1	17.4	5	5	LQNAFGAVPSPFDSFLVNR
145	CGI_10008664	1	27.5	4	4	EIVGHGEIPYYTDSFTVPCPAIR
145	CGI_10008664	1	27.5	4	4	FKPTWSIFTTK
145	CGI_10008664	1	27.5	4	4	ASFNSTLEEVR
145	CGI_10008664	1	27.5	4	4	QPVDGIASWYDYENNK
145	CGI_10008664	1	27.5	4	4	FKPTWSIFTTK
146	CGI_10008688	1	26.2	5	5	FRDDCSPGPCYYPNPK
146	CGI_10008688	1	26.2	5	5	TPGPGTYDTSDPSIYK
146	CGI_10008688	1	26.2	5	5	VPGPGAYSPEGVGPTAHFR
146	CGI_10008688	1	26.2	5	5	ESGKPQAPIFSMSGR
146	CGI_10008688	1	26.2	5	5	VPGPGAYSPEGVGPTAH
147	CGI_10008717	1	27.8	41	45	DELEDILHEMEIR
147	CGI_10008717	1	27.8	41	45	DLDEQMEQNESASR
147	CGI_10008717	1	27.8	41	45	DLNEELEALKTELEENLDATAAVQDIR
147	CGI_10008717	1	27.8	41	45	DLQTQMQELQEDLDAEK
147	CGI_10008717	1	27.8	41	45	FQQTITDLEDQLEEEEQSR
147	CGI_10008717	1	27.8	41	45	KALNQVEQLTTELNTER
147	CGI_10008717	1	27.8	41	45	KLEEDLAVQDDTNQK
147	CGI_10008717	1	27.8	41	45	KQVEQQLQEATIK
147	CGI_10008717	1	27.8	41	45	KTEEDANNMENAEEQK
147	CGI_10008717	1	27.8	41	45	IDSPLVLEQLR
147	CGI_10008717	1	27.8	41	45	IQQLEEELEEEQSNSEMLTDK
147	CGI_10008717	1	27.8	41	45	ISSLEAQLLDAQELANEETK
147	CGI_10008717	1	27.8	41	45	MNSFEQLCINYTNEK
147	CGI_10008717	1	27.8	41	45	NMDPLNENVVSLMQGSSDPFVSTIWK
147	CGI_10008717	1	27.8	41	45	NTIEELEDELQCSEDAK
147	CGI_10008717	1	27.8	41	45	QTLEAENQDLCNDLK
147	CGI_10008717	1	27.8	41	45	TEEDANNMENAEEQK
147	CGI_10008717	1	27.8	41	45	YQQQADQLNEDLDNVK
147	CGI_10008717	1	27.8	41	45	YQQQADQLNEDLDNVKK
147	CGI_10008717	1	27.8	41	45	ELQGKEEAVEDQKK
147	CGI_10008717	1	27.8	41	45	KKTEEDANNMENAEEQK
147	CGI_10008717	1	27.8	41	45	TLDAEILQLQEDLAAAEK
147	CGI_10008717	1	27.8	41	45	REEEVQFTLQK
147	CGI_10008717	1	27.8	41	45	DELEDILHEMEIR
147	CGI_10008717	1	27.8	41	45	RNAEAERDELQDELSSNTTGK
147	CGI_10008717	1	27.8	41	45	ADADFSLIHYAGQVDYSASQWLMK
147	CGI_10008717	1	27.8	41	45	EVEALTVR
147	CGI_10008717	1	27.8	41	45	LEESTTLADKLEK
147	CGI_10008717	1	27.8	41	45	NAEAERDELQDELSSNTTGK
147	CGI_10008717	1	27.8	41	45	TGVDDSAEFR
147	CGI_10008717	1	27.8	41	45	LNQVEQLTTELNTER
147	CGI_10008717	1	27.8	41	45	VSSVLLFGNMQFK
147	CGI_10008717	1	27.8	41	45	VCHLLGIPVTGIVQAFLRPR
147	CGI_10008717	1	27.8	41	45	EEDLAVQDDTNQK
147	CGI_10008717	1	27.8	41	45	KDELEDILHEMEIR
147	CGI_10008717	1	27.8	41	45	QQVEELQGVLSK
147	CGI_10008717	1	27.8	41	45	VCHLLGIPVTGIVQAFLRPR
147	CGI_10008717	1	27.8	41	45	KKTEEDANNM[147]ENAEEQK
147	CGI_10008717	1	27.8	41	45	ALNQVEQLTTELNTER
147	CGI_10008717	1	27.8	41	45	DADFSLIHYAGQVDYSASQWLMK
147	CGI_10008717	1	27.8	41	45	SILAEQVQASEEVAAEAEEAR
148	CGI_10008722,CGI_10027300	1	16.4	5	6	WNTSNVLFTEIAIEDQLVK
148	CGI_10008722,CGI_10027300	1	16.4	5	6	GYNYGEWK
148	CGI_10008722,CGI_10027300	1	16.4	5	6	STALELGTK
148	CGI_10008722,CGI_10027300	1	16.4	5	6	GIISGSLETK
148	CGI_10008722,CGI_10027300	1	16.4	5	6	NTSNVLFTEIAIEDQLVK
149	CGI_10008733	1	52.2	6	6	GAPPLGYHSGAPNPTGFLQLES
149	CGI_10008733	1	52.2	6	6	GYPGNSSLGQSLPGDYPK
149	CGI_10008733	1	52.2	6	6	AMQILQTVNSFVGDYVAAGGHQGYAALGGLYTQAR
149	CGI_10008733	1	52.2	6	6	LGEEYILSAFPFETDKYR
149	CGI_10008733	1	52.2	6	6	DIINAVSIHNDK
149	CGI_10008733	1	52.2	6	6	IEIPPEAQPGVVPSIYTGHPSYAYPADR
150	CGI_10008786	1	6.4	2	2	GSEILEVLHSLPK
150	CGI_10008786	1	6.4	2	2	PIENLEEEGLEK
151	CGI_10008810	1	20.6	2	2	IIPIDDHIGVSIAGLTADAR
151	CGI_10008810	1	20.6	2	2	RPFGVGLLVAGYDDQGPHIYQTCPSANYYDCK
152	CGI_10008850	1	20	6	7	DEILEHYDLFVGSQATDFGEALTR
152	CGI_10008850	1	20	6	7	TYGSDDDPNEEDSSTFSYK
152	CGI_10008850	1	20	6	7	DHNIEGDKLSWSAYK
152	CGI_10008850	1	20	6	7	IDKDGDGQVTEQELKDWIQYVQK
152	CGI_10008850	1	20	6	7	IDKDGDGQVTEQELKDWIQYVQK
152	CGI_10008850	1	20	6	7	LSWSAYK
153	CGI_10008877	1	32.6	4	4	VNLGDTFPNFEADTTIGK
153	CGI_10008877	1	32.6	4	4	HDFIGDSWCILFSHPADYTPVCTTELGK
153	CGI_10008877	1	32.6	4	4	MVLPSIPQEGIEK
153	CGI_10008877	1	32.6	4	4	SSDKLPYPIISDK
154	CGI_10008929,CGI_10024845	1	9.2	3	3	LGAGQFGEVWR
154	CGI_10008929,CGI_10024845	1	9.2	3	3	DAFLEEANIMK
154	CGI_10008929,CGI_10024845	1	9.2	3	3	GSLLDFLR
155	CGI_10008933	1	7.9	8	8	ADIFHAFVTLLR
155	CGI_10008933	1	7.9	8	8	MATNDLMTELQK
155	CGI_10008933	1	7.9	8	8	IDTLSFLNTILIHHQPAVFLPHIK
155	CGI_10008933	1	7.9	8	8	FALLALGEIGK
155	CGI_10008933	1	7.9	8	8	LTLIDPANLLSNLK
155	CGI_10008933	1	7.9	8	8	FTISDQPQGIDNLLR
155	CGI_10008933	1	7.9	8	8	ADIFHAFVTLLR
155	CGI_10008933	1	7.9	8	8	DIFHAFVTLLR
155	CGI_10008933	1	7.9	8	8	LQDPDLNVR
156	CGI_10008942	1	19	2	3	DPYAESSYAAGDTQYFDYGHGSSAQGYDDNYGK
156	CGI_10008942	1	19	2	3	PAPPPLPPHTEVYEDYSNQGYEDPYADPYAR
157	CGI_10009015	1	2.4	2	2	ESIFSDYCSDLR
157	CGI_10009015	1	2.4	2	2	EVSAFSTWEK
158	CGI_10009059,CGI_10027742	1	32.2	8	9	YASFGEAADKPDGLAVLGFMVNVGK
158	CGI_10009059,CGI_10027742	1	32.2	8	9	KYASFGEAADKPDGLAVLGFMVNVGK
158	CGI_10009059,CGI_10027742	1	32.2	8	9	YASFGEAADKPDGLAVLGFMVNVGK
158	CGI_10009059,CGI_10027742	1	32.2	8	9	EQFHLHWGSSNDR
158	CGI_10009059,CGI_10027742	1	32.2	8	9	PFQINYSTEK
158	CGI_10009059,CGI_10027742	1	32.2	8	9	ACQVDNQLCSKPFQINYSTEK
158	CGI_10009059,CGI_10027742	1	32.2	8	9	AAELHLVHWNAK
158	CGI_10009059,CGI_10027742	1	32.2	8	9	MDNYRPPCALCGR
159	CGI_10009069	1	6.3	2	2	DTFVQLLLHSAIK
159	CGI_10009069	1	6.3	2	2	DTFVQLLLHSAIK
160	CGI_10009092	1	4.3	3	3	AYDTSAIVVTPLQDGMVGSPVEFTIDVTR
160	CGI_10009092	1	4.3	3	3	VSVTHDYQQVPAYITHQR
160	CGI_10009092	1	4.3	3	3	VDFTPEGAGTYK
161	CGI_10009093	1	22.1	9	9	AEVVGPGSSLPVSLSDNYGQMMVGFIPR
161	CGI_10009093	1	22.1	9	9	AGPGELTAFCMGPSK
161	CGI_10009093	1	22.1	9	9	CTYIPVVPGAYLLNITWNGR
161	CGI_10009093	1	22.1	9	9	EEAEFIIDGSQAGPGAPEVSLTGVR
161	CGI_10009093	1	22.1	9	9	EEGNHYIHLYWSDVALPNSPFLGYAVPTFSDANK
161	CGI_10009093	1	22.1	9	9	VTGPGVEHGILATYQSR
161	CGI_10009093	1	22.1	9	9	WSGVDVPGSPFQINIVDTQQELEQVLHDASFAQSSVTHR
161	CGI_10009093	1	22.1	9	9	GGFQVEMYR
161	CGI_10009093	1	22.1	9	9	WSGVDVPGSPFQINIVDTQQELEQVLHDASFAQSSVTHR
162	CGI_10009135	1	11.9	3	3	GIADAFDLPGLR
162	CGI_10009135	1	11.9	3	3	VINNSVNPEWNEVFETIIDCK
162	CGI_10009135	1	11.9	3	3	DQIWPFIGGYVK
162	CGI_10009135	1	11.9	3	3	LPLENVKK
163	CGI_10009177	1	19.1	11	12	LGDTSINNQEICSTITK
163	CGI_10009177	1	19.1	11	12	LLGDTSINNQEICSTITK
163	CGI_10009177	1	19.1	11	12	SSTPYTDLPTVHYSILGLK
163	CGI_10009177	1	19.1	11	12	TLTDNQFHIPVAITLASPVAVTSSSPNVK
163	CGI_10009177	1	19.1	11	12	LGLLALPTFIFGNR
163	CGI_10009177	1	19.1	11	12	SDAIKDSVPVADIFYAFSALK
163	CGI_10009177	1	19.1	11	12	DSVPVADIFYAFSALK
163	CGI_10009177	1	19.1	11	12	VTSALTEALKK
163	CGI_10009177	1	19.1	11	12	SVASLYHASAAAK
163	CGI_10009177	1	19.1	11	12	AAYQLVSVIK
163	CGI_10009177	1	19.1	11	12	GLLALPTFIFGNR
164	CGI_10009326	1	30.9	2	2	EMISNISSGAGAAPAAAAAPAAQAAAPADDKK
164	CGI_10009326	1	30.9	2	2	AGVSVEPYWPSLFSK
165	CGI_10009501	1	7.6	3	3	YKPTEEQQVDVLCIDNK
165	CGI_10009501	1	7.6	3	3	GPYTTMYTNRPWTIR
165	CGI_10009501	1	7.6	3	3	VADPWGGSYMMESLTNDIYDEALK
166	CGI_10009537	1	43.2	7	7	GDTFVVVGFYNDASVQPGNNKK
166	CGI_10009537	1	43.2	7	7	LFNSGMDCGVTSMTINNK
166	CGI_10009537	1	43.2	7	7	NSGMDCGVTSMTINNK
166	CGI_10009537	1	43.2	7	7	TSNCNPAPANFSDFTK
166	CGI_10009537	1	43.2	7	7	FNSGMDCGVTSMTINNK
166	CGI_10009537	1	43.2	7	7	LFNSGMDCGVTSMTINNKK
166	CGI_10009537	1	43.2	7	7	SNCNPAPANFSDFTK
167	CGI_10009641	1	3.1	2	2	VLPIVADSFVDMAFGTGAVK
167	CGI_10009641	1	3.1	2	2	LPFQEVYLHAMVR
168	CGI_10009642	1	16.2	3	3	EITFDNAEELTEEGLPFLILFHHPDDK
168	CGI_10009642	1	16.2	3	3	VDCDSESDIASQYHISK
168	CGI_10009642	1	16.2	3	3	TDLETPGLLSQFIADLHSGK
169	CGI_10009645,CGI_10028154	1	12.1	3	4	LEETPGYTEEDMVNK
169	CGI_10009645,CGI_10028154	1	12.1	3	4	YNIVNVSSGSLVK
169	CGI_10009645,CGI_10028154	1	12.1	3	4	PSDPLAFLVEQLKK
170	CGI_10009651	1	21.9	3	3	VNQAIWLLCTGAR
170	CGI_10009651	1	21.9	3	3	IAECLADELINAAK
170	CGI_10009651	1	21.9	3	3	TIAECLADELINAAK
171	CGI_10009677	1	5.2	2	2	VVVHPLVLLSVVDHFNR
171	CGI_10009677	1	5.2	2	2	VVVHPLVLLSVVDHFNR
172	CGI_10009679	1	18.7	4	4	DDGWNQIQFNLSDFTR
172	CGI_10009679	1	18.7	4	4	DDGWNQIQFNLSDFTR
172	CGI_10009679	1	18.7	4	4	LPFLVMIIK
172	CGI_10009679	1	18.7	4	4	VKPFICTMPMR
173	CGI_10009700	1	23.5	6	6	NPLPDATVIGLEK
173	CGI_10009700	1	23.5	6	6	ERLPSKEDIALEK
173	CGI_10009700	1	23.5	6	6	SGIEQFDKDQLRPQK
173	CGI_10009700	1	23.5	6	6	NPLPPAEAIQMEK
173	CGI_10009700	1	23.5	6	6	VVLPDIITIAQEK
173	CGI_10009700	1	23.5	6	6	TEEKNPLPDKDDIVK
174	CGI_10009797	1	7.1	4	4	GLDTDHLVIEHIMVNAAPK
174	CGI_10009797	1	7.1	4	4	INPYMSSPCHIELILAER
174	CGI_10009797	1	7.1	4	4	GLDTDHLVIEHIMVNAAPK
174	CGI_10009797	1	7.1	4	4	DTDHLVIEHIMVNAAPK
175	CGI_10009798	1	10.7	3	3	FSDLFIDFVEK
175	CGI_10009798	1	10.7	3	3	ADLQSLMNHPFVTK
175	CGI_10009798	1	10.7	3	3	ICDFGVSGQLIDSMANSFVGTR
176	CGI_10009812	1	37.1	7	7	TCVGLYFSAHWCPPCR
176	CGI_10009812	1	37.1	7	7	FTPVLAQLYTK
176	CGI_10009812	1	37.1	7	7	GTAQNCPGDKLPDKWC
176	CGI_10009812	1	37.1	7	7	GTAQNCPGDKLPDK
176	CGI_10009812	1	37.1	7	7	PTLIILDK
176	CGI_10009812	1	37.1	7	7	GIPTLIILDK
176	CGI_10009812	1	37.1	7	7	TCVGLYFSAHWCPPCR
177	CGI_10009854	1	6.1	6	6	ILNCQDDDGVLVGNWSGDYSDGK
177	CGI_10009854	1	6.1	6	6	SVTNFSSAHDTDCSLTIDTVMCK
177	CGI_10009854	1	6.1	6	6	VGLEQFSVTFDSQEVPDITGR
177	CGI_10009854	1	6.1	6	6	PSDFTLVQLEPFK
177	CGI_10009854	1	6.1	6	6	DLHVVSVDVK
177	CGI_10009854	1	6.1	6	6	NGVPFDLTVSFK
178	CGI_10009859	1	8.2	2	2	AKPEDEEEIGDLEYFALR
178	CGI_10009859	1	8.2	2	2	LVGEFIESECVNPTFIIDHPQVMSPLAK
179	CGI_10009931	1	9	5	5	MVNQNTYDDIAQDFK
179	CGI_10009931	1	9	5	5	KPLFTFDLNNSVGDVAWAPYSSTVFAAVTADGK
179	CGI_10009931	1	9	5	5	LTNQFNYSER
179	CGI_10009931	1	9	5	5	AVTSLCWNPMYK
179	CGI_10009931	1	9	5	5	VNQNTYDDIAQDFK
180	CGI_10009952	1	6.4	4	4	ACGVCSDAMAADK
180	CGI_10009952	1	6.4	4	4	INYGNVHPSLR
180	CGI_10009952	1	6.4	4	4	NYPIELTDGGPR
180	CGI_10009952	1	6.4	4	4	YAISDAGSGQYIDEK
181	CGI_10009991	1	16.9	5	5	FDGILGMGFPEISVK
181	CGI_10009991	1	16.9	5	5	GVTPVFNNMVAQK
181	CGI_10009991	1	16.9	5	5	YCSGGCNAIADTGTSLLAGPSTEVK
181	CGI_10009991	1	16.9	5	5	DQTFAEATEQPGITFVAAK
181	CGI_10009991	1	16.9	5	5	VKDQTFAEATEQPGITFVAAK
182	CGI_10010025	1	26.6	3	4	ELDPSALAFMDAIGLGEYK
182	CGI_10010025	1	26.6	3	4	KINGDVMDVFVEAPSYNAK
182	CGI_10010025	1	26.6	3	4	INGDVMDVFVEAPSYNAK
183	CGI_10010028	1	30.1	14	15	ACANEMWNQFNSVNNSFNTR
183	CGI_10010028	1	30.1	14	15	ANEMWNQFNSVNNSFNTR
183	CGI_10010028	1	30.1	14	15	INVELCNDPVMK
183	CGI_10010028	1	30.1	14	15	SELNNEISAMATEIENLK
183	CGI_10010028	1	30.1	14	15	AAQHAM[147]EIDAK
183	CGI_10010028	1	30.1	14	15	LGDTANPLHIAEECLMHR
183	CGI_10010028	1	30.1	14	15	LGYNDYNIMR
183	CGI_10010028	1	30.1	14	15	SSSGIGYYPGIESIDNTITIPDSWVR
183	CGI_10010028	1	30.1	14	15	SELNNEISAMATEIENLK
183	CGI_10010028	1	30.1	14	15	NSSSGIGYYPGIESIDNTITIPDSWVR
183	CGI_10010028	1	30.1	14	15	ALGDTANPLHIAEECLMHR
183	CGI_10010028	1	30.1	14	15	YDITFWK
183	CGI_10010028	1	30.1	14	15	IDTSYCMGMR
183	CGI_10010028	1	30.1	14	15	LPYVSDK
184	CGI_10010064	1	10.6	3	3	TIFLDIFR
184	CGI_10010064	1	10.6	3	3	EIYSLLDDLNNK
184	CGI_10010064	1	10.6	3	3	DVLPKPDVIPGR
185	CGI_10010270,CGI_10027527	1	8	3	3	AIFDLLATCR
185	CGI_10010270,CGI_10027527	1	8	3	3	ATAEDLIR
185	CGI_10010270,CGI_10027527	1	8	3	3	KAIFDLLATCR
186	CGI_10010305	1	20.2	3	3	FVANGVGLAISR
186	CGI_10010305	1	20.2	3	3	SGSAADTQAVADIVSYHLNFQK
186	CGI_10010305	1	20.2	3	3	TTTGAYIANR
187	CGI_10010393	1	28.4	6	7	DSQSGTGHFTQVVWK
187	CGI_10010393	1	28.4	6	7	DFTQSWYSEIK
187	CGI_10010393	1	28.4	6	7	HGVPPVTLAK
187	CGI_10010393	1	28.4	6	7	VYVCGSYRPAGNMIGDFK
187	CGI_10010393	1	28.4	6	7	EETTIYPDGR
187	CGI_10010393	1	28.4	6	7	DFTQSWYSEIKDHK
188	CGI_10010474,CGI_10019893	1	29.9	4	4	EGDILTLLESER
188	CGI_10010474,CGI_10019893	1	29.9	4	4	EGDILTLLESER
188	CGI_10010474,CGI_10019893	1	29.9	4	4	EFLDDSNR
188	CGI_10010474,CGI_10019893	1	29.9	4	4	EFLDDSNR
189	CGI_10010480	1	6.1	4	4	CDTFNQCGTCVTFGK
189	CGI_10010480	1	6.1	4	4	NGPISCGIDATEK
189	CGI_10010480	1	6.1	4	4	NSWGDPWGEHGWLR
189	CGI_10010480	1	6.1	4	4	NSWGDPWGEHGWLR
190	CGI_10010586	1	25.4	7	7	ILPVIPQLIIPIK
190	CGI_10010586	1	25.4	7	7	RENIGDLIQETLEAFER
190	CGI_10010586	1	25.4	7	7	NPQVMCTTLK
190	CGI_10010586	1	25.4	7	7	ILPVIPQLIIPIK
190	CGI_10010586	1	25.4	7	7	QILPILNIFK
190	CGI_10010586	1	25.4	7	7	LPVIPQLIIPIK
190	CGI_10010586	1	25.4	7	7	LPILNIFK
191	CGI_10010587	1	13.1	2	2	SVGGLESEEDYPYKPK
191	CGI_10010587	1	13.1	2	2	LVSLSESQLVDCSQSFGNEGCNGGLMDNAFK
192	CGI_10010679	1	65.5	6	6	TDENGAEKEDDSNQNANTEEATVEK
192	CGI_10010679	1	65.5	6	6	TDENGAEKEDDSNQNANTEEATVEK
192	CGI_10010679	1	65.5	6	6	TDENGAEKEDDSNQNANTEEATVEKR
192	CGI_10010679	1	65.5	6	6	TEEKEEETTTEEKTEEK
192	CGI_10010679	1	65.5	6	6	KDEAPEAEQQQVEAASA
192	CGI_10010679	1	65.5	6	6	ETTTEEVQAVETTETK
192	CGI_10010679	1	65.5	6	6	EDDSNQNANTEEATVEK
193	CGI_10010682	1	30.3	5	5	AFIVNADNVGSK
193	CGI_10010682	1	30.3	5	5	AGALAPLDVHVPAQATTLGPEK
193	CGI_10010682	1	30.3	5	5	NIAAISLTIGYPTAASAPHSIANGFK
193	CGI_10010682	1	30.3	5	5	ISSLLDEYPK
193	CGI_10010682	1	30.3	5	5	VGSSESTLLNMLGVSPFSYGLAVEK
194	CGI_10010732	1	13.4	3	3	DVLAWSAAYFK
194	CGI_10010732	1	13.4	3	3	TDTGLTPGLLR
194	CGI_10010732	1	13.4	3	3	NFLGAECPK
195	CGI_10010740	1	18.5	4	5	APDLPEDLYHLIK
195	CGI_10010740	1	18.5	4	5	GMAPDLPEDLYHLIK
195	CGI_10010740	1	18.5	4	5	KGLTPSQIGVILR
195	CGI_10010740	1	18.5	4	5	GM[147]APDLPEDLYHLIK
196	CGI_10010758	1	16.7	4	4	GAVSAEVYKEEDAAQYVK
196	CGI_10010758	1	16.7	4	4	LGVSDYFGEIALLLDRPR
196	CGI_10010758	1	16.7	4	4	SDIFDAMFPVHR
196	CGI_10010758	1	16.7	4	4	LTVADALEPVQFEDGQEIVR
196	CGI_10010758	1	16.7	4	4	GVSDYFGEIALLLDRPR
197	CGI_10010873	1	20.4	13	15	NDLQLGPGQK
197	CGI_10010873	1	20.4	13	15	AQAVEEDLTFR
197	CGI_10010873	1	20.4	13	15	DQIGEYEGEIATLR
197	CGI_10010873	1	20.4	13	15	DSTLVGLQDALDDEKR
197	CGI_10010873	1	20.4	13	15	FDSTLVGLQDALDDEKR
197	CGI_10010873	1	20.4	13	15	GNIAFSDAAPDGSQVGIENNTSGVK
197	CGI_10010873	1	20.4	13	15	LNDQIGEYEGEIATLR
197	CGI_10010873	1	20.4	13	15	TPAGSGNVM[147]NR
197	CGI_10010873	1	20.4	13	15	GPAFSTGVLAGLSHK
197	CGI_10010873	1	20.4	13	15	SLELEISCYR
197	CGI_10010873	1	20.4	13	15	STGVLAGLSHK
197	CGI_10010873	1	20.4	13	15	ELYEQEIAESR
197	CGI_10010873	1	20.4	13	15	ELEISCYR
197	CGI_10010873	1	20.4	13	15	DSTLVGLQDALDDEKR
198	CGI_10010890	1	6.1	2	2	TADQAVEAIQSGQR
198	CGI_10010890	1	6.1	2	2	IVTNLKPGAGVVTTR
199	CGI_10010906	1	5.1	5	5	NFDTEGMILIGQDFNDSPK
199	CGI_10010906	1	5.1	5	5	LNNMDLTNDK
199	CGI_10010906	1	5.1	5	5	LNNMDLTNDKLSIPLLTIYNK
199	CGI_10010906	1	5.1	5	5	LSIPLLTIYNK
199	CGI_10010906	1	5.1	5	5	GFLGPQGR
199	CGI_10010906	1	5.1	5	5	GM[147]DGPPGAPGPQGEPGPVGPEG
199	CGI_10010906	1	5.1	5	5	LTSYINCELGDKESFK
200	CGI_10010974	1	52.2	18	24	GAAQNIIPSSTGAAK
200	CGI_10010974	1	52.2	18	24	VPVPDVSVVDLTCR
200	CGI_10010974	1	52.2	18	24	DGAEYIVDSTGCFTTLDK
200	CGI_10010974	1	52.2	18	24	DQNIVSNASCTTNCLAPLAK
200	CGI_10010974	1	52.2	18	24	FGIVEGLMTTVHAYTATQK
200	CGI_10010974	1	52.2	18	24	GILGYTEDDVVSQDFR
200	CGI_10010974	1	52.2	18	24	ISAPSADAPMFVCGVNAEK
200	CGI_10010974	1	52.2	18	24	VIISAPSADAPMFVCGVNAEK
200	CGI_10010974	1	52.2	18	24	VIISAPSADAPM[147]FVCGVNAEK
200	CGI_10010974	1	52.2	18	24	VVDLIEHMYAVDNK
200	CGI_10010974	1	52.2	18	24	YDSTHGVFNGEIK
200	CGI_10010974	1	52.2	18	24	AGIALNDNFVKLVSWYDNEFGYSFR
200	CGI_10010974	1	52.2	18	24	GILGYTEDDVVSQDFR
200	CGI_10010974	1	52.2	18	24	VVDLIEHMYAVDNK
200	CGI_10010974	1	52.2	18	24	VDLIEHMYAVDNK
200	CGI_10010974	1	52.2	18	24	FGIVEGLMTTVHAYTATQK
200	CGI_10010974	1	52.2	18	24	DNEFGYSFR
200	CGI_10010974	1	52.2	18	24	AGIALNDNFVK
201	CGI_10011025	1	32.7	7	10	AEPGSALAEYINTINNCYPEEIVK
201	CGI_10011025	1	32.7	7	10	ANYNDDLAEAVVK
201	CGI_10011025	1	32.7	7	10	HNAELAQAVVDAGAVPLLVLCIQEPELSLK
201	CGI_10011025	1	32.7	7	10	HSVDLAEMVVEAEIFPAVLTCLKDPDEYVK
201	CGI_10011025	1	32.7	7	10	TGFVQTVAELASRPQNIETLQNAGVMSLLR
201	CGI_10011025	1	32.7	7	10	HSPELAQTVVDAGAIAHLAQMILNPDAK
201	CGI_10011025	1	32.7	7	10	SPGYSDTLLER
202	CGI_10011081	1	17.4	7	7	CEFNDALVLFSEK
202	CGI_10011081	1	17.4	7	7	GVMTAVEVVVENLK
202	CGI_10011081	1	17.4	7	7	LVQDVANNTNEEAGDGTTCATVLAR
202	CGI_10011081	1	17.4	7	7	TLKDDLETIEGMK
202	CGI_10011081	1	17.4	7	7	AMMIQGVDTLADAVAVTMGPK
202	CGI_10011081	1	17.4	7	7	GVMTAVEVVVENLK
202	CGI_10011081	1	17.4	7	7	EFNDALVLFSEK
202	CGI_10011081	1	17.4	7	7	M[147]GGMGGMGGM[147]M
203	CGI_10011253	1	4.4	2	2	GTPGSITMTSFDNNAFCTWTIQAPVGDR
203	CGI_10011253	1	4.4	2	2	ETVPMTWEDAK
204	CGI_10011255	1	8.4	3	3	GVDNEGFSNIR
204	CGI_10011255	1	8.4	3	3	YASDFIVDPWGLETASPNDVQLQSNKK
204	CGI_10011255	1	8.4	3	3	DFLLSCLGYAVGLGNVWR
205	CGI_10011301	1	43.3	3	3	EAFNLFDKDGDGSITTMELGTVMR
205	CGI_10011301	1	43.3	3	3	LTDEEVDEMIKEADLDGDGQVNYEEFVK
205	CGI_10011301	1	43.3	3	3	DGDGSITTMELGTVMR
205	CGI_10011301	1	43.3	3	3	VFDKDGNGFISASELR
206	CGI_10011327	1	9.3	4	4	FTDQALAYTNAPAFLQVYQTIQNR
206	CGI_10011327	1	9.3	4	4	FTDQALAYTNAPAFLQVYQTIQNR
206	CGI_10011327	1	9.3	4	4	KFLLCQVCNDIYNEDGK
206	CGI_10011327	1	9.3	4	4	NHILLELEK
206	CGI_10011327	1	9.3	4	4	KSVEDEIDKTFDSLEQIISR
207	CGI_10011333,CGI_10019504	1	19.1	2	2	MEAAEEIATDLAK
207	CGI_10011333,CGI_10019504	1	19.1	2	2	EAAEEIATDLAK
208	CGI_10011344	1	3	2	2	EYENDKNYEQAFEECKDLLAAK
208	CGI_10011344	1	3	2	2	SAFPEGADIFALVDSTFK
209	CGI_10011375	1	28.3	4	4	VPVNYFGSGYFER
209	CGI_10011375	1	28.3	4	4	DPFDMAHWGLQDVLQVDSPYVEDVSGNK
209	CGI_10011375	1	28.3	4	4	DPFDMAHWGLQDVLQVDSPYVEDVSGNKK
209	CGI_10011375	1	28.3	4	4	IPTEHLAIQ
210	CGI_10011511	1	8.6	2	3	QEVVSVEDPPVR
210	CGI_10011511	1	8.6	2	3	VPAVLTSDLR
211	CGI_10011577,CGI_10015200	1	64.3	4	5	LASVPSGGPAAAAAPAAGASAAAPAEAK
211	CGI_10011577,CGI_10015200	1	64.3	4	5	YVAAYLLAALSGNNSPSADDLKK
211	CGI_10011577,CGI_10015200	1	64.3	4	5	IIGSVGIDCEADK
211	CGI_10011577,CGI_10015200	1	64.3	4	5	NLEELITK
212	CGI_10011640	1	13.2	3	3	VLEQLTGQQPVFSK
212	CGI_10011640	1	13.2	3	3	YDGIILPGK
212	CGI_10011640	1	13.2	3	3	AEEILER
213	CGI_10011652	1	15	6	6	FGVSGYPTLK
213	CGI_10011652	1	15	6	6	MDATANDVAKPYEVSGFPTIYFAPK
213	CGI_10011652	1	15	6	6	NFDEIVNDSER
213	CGI_10011652	1	15	6	6	DATANDVAKPYEVSGFPTIYFAPK
213	CGI_10011652	1	15	6	6	DFLDDKVEPYLK
213	CGI_10011652	1	15	6	6	AATSLKDNDPPVPLAK
214	CGI_10011708	1	9.6	2	2	IVYQNIFMAMQSMIR
214	CGI_10011708	1	9.6	2	2	VPTTGIIEYPFDLDSIIFR
215	CGI_10011765	1	16.4	2	2	NIPDAEIPELNIPTGIPLVIEMDENMK
215	CGI_10011765	1	16.4	2	2	LPYWHDIIVPTIK
215	CGI_10011765	1	16.4	2	2	VLPYWHDIIVPTIK
216	CGI_10011875	1	7.7	2	2	LNSLQNDPGNDVK
216	CGI_10011875	1	7.7	2	2	YTTLDVTNEGGIFTIK
217	CGI_10011948,CGI_10018259	1	13.6	5	5	VNEYIAGSYDKPDGFAK
217	CGI_10011948,CGI_10018259	1	13.6	5	5	EMVQNLMVLR
217	CGI_10011948,CGI_10018259	1	13.6	5	5	IFYLALPPSVYETVTLNLK
217	CGI_10011948,CGI_10018259	1	13.6	5	5	QGYLDDPTVPK
217	CGI_10011948,CGI_10018259	1	13.6	5	5	LALPPSVYETVTLNLK
218	CGI_10012002	1	23.6	3	3	TESGAGADPSFQFR
218	CGI_10012002	1	23.6	3	3	VQIFEYLFK
218	CGI_10012002	1	23.6	3	3	DYLHLPAEIVPATLK
219	CGI_10012006	1	11.7	3	3	GDQGEPGEPGIVGR
219	CGI_10012006	1	11.7	3	3	MGETGKPGDTGAPGIM[147]GYR
219	CGI_10012006	1	11.7	3	3	MGETGKPGDTGAPGIMGYR
219	CGI_10012006	1	11.7	3	3	M[147]GETGKPGDTGAPGIM[147]GYR
220	CGI_10012008	1	22.7	3	3	GDTGYPGMPGEPGPQGPSGEPGPEGPAGPIGPR
220	CGI_10012008	1	22.7	3	3	GDTGYPGM[147]PGEPGPQGPSGEPGPEGPAGPIGPR
220	CGI_10012008	1	22.7	3	3	GPAGPM[147]GAPGAPG
221	CGI_10012025	1	20	2	2	VLLILGSIR
221	CGI_10012025	1	20	2	2	AITGELGCLSVSNIFGIPTVQNAFDEEGNPK
222	CGI_10012066	1	7.3	2	2	VAVTSLGFLLFR
222	CGI_10012066	1	7.3	2	2	DSGPGSAYSEGGGLYALGLIHANHGGEITDYLLNQLK
223	CGI_10012078	1	6	3	3	MGAPANNKPPPDPNAGLSEAIQLDTQNR
223	CGI_10012078	1	6	3	3	LPDIASLR
223	CGI_10012078	1	6	3	3	MVMEICEGLR
223	CGI_10012078	1	6	3	3	NTAYPDLVNYIAAR
224	CGI_10012094	1	2	2	2	IIEEAMDQQEK
224	CGI_10012094	1	2	2	2	SGVISGGASDLR
225	CGI_10012096	1	2.1	4	4	SITMGQLFGQFDPVSHEWTDGVVANTFR
225	CGI_10012096	1	2.1	4	4	GGSGGGAGGSSDDQLYTIAGDIISK
225	CGI_10012096	1	2.1	4	4	QNLLQSYLNDPVSDEEFFK
225	CGI_10012096	1	2.1	4	4	VLLATNLPGLLEK
226	CGI_10012106	1	9.8	2	2	FVSSTPEFEAIDSNSYVK
226	CGI_10012106	1	9.8	2	2	FDINWAR
227	CGI_10012127	1	16.2	5	5	NLSPFVSNELLEMAMQQFGDVER
227	CGI_10012127	1	16.2	5	5	STGEGIVEFAR
227	CGI_10012127	1	16.2	5	5	FDSNPGNFGGNPSNFGNHPGGNMPNQGGMFGNNR
227	CGI_10012127	1	16.2	5	5	YREIDELEK
227	CGI_10012127	1	16.2	5	5	VGNVTSETSDEEFK
228	CGI_10012156	1	15.4	2	2	FDKDQNGFITSAELR
228	CGI_10012156	1	15.4	2	2	IAAAQLGDVLR
229	CGI_10012191	1	15.1	2	2	DNVFGGSTVQDSGSNTR
229	CGI_10012191	1	15.1	2	2	GQGEEFPEYDPSVYAAHR
230	CGI_10012231	1	9.2	4	4	SQLSLGNSSEYSLK
230	CGI_10012231	1	9.2	4	4	ANEPNILELDCSDAGYGGLSVVIEGPHR
230	CGI_10012231	1	9.2	4	4	GLHISGSPFVYSVGQLSSGGTHK
230	CGI_10012231	1	9.2	4	4	KNNPTQYTVSYK
231	CGI_10012339	1	12.7	8	8	NDPNGLGCLGYDQLVSLLR
231	CGI_10012339	1	12.7	8	8	QVDPNISDQEIMTVAR
231	CGI_10012339	1	12.7	8	8	NDPNGLGCLGYDQLVSLLR
231	CGI_10012339	1	12.7	8	8	QGLLDGEIVR
231	CGI_10012339	1	12.7	8	8	NSGVPQGTLIR
231	CGI_10012339	1	12.7	8	8	LVAIVQEQLR
231	CGI_10012339	1	12.7	8	8	TGAVNTDFYR
231	CGI_10012339	1	12.7	8	8	ISQMNWR
231	CGI_10012339	1	12.7	8	8	ANINAILQK
232	CGI_10012399	1	10.7	2	2	VTYEVFLR
232	CGI_10012399	1	10.7	2	2	EQILQGYER
233	CGI_10012408	1	42.1	2	2	LSEAEDADEQLLGHLVLAAK
233	CGI_10012408	1	42.1	2	2	KEIPCEFIYEDDQCVAFNDLSPQAPVHFLVIPK
234	CGI_10012468	1	20	5	5	LICLFDNEEVGSESAQGAASTLQELVLR
234	CGI_10012468	1	20	5	5	LGIPTIDVGAPQLSMHSIR
234	CGI_10012468	1	20	5	5	SGYQMVGVQCYGGGIWHTWFDR
234	CGI_10012468	1	20	5	5	LSAGGTSTAFEEAIPK
234	CGI_10012468	1	20	5	5	LNVEKPILK
235	CGI_10012474	1	34.8	15	19	NGDAGMVLMVPSKPMCVEAFSK
235	CGI_10012474	1	34.8	15	19	VETGIIKPGMVVTFAPPNITTEVK
235	CGI_10012474	1	34.8	15	19	YHVTIIDAPGHR
235	CGI_10012474	1	34.8	15	19	EHALLAFTLGVK
235	CGI_10012474	1	34.8	15	19	NGDAGMVLMVPSKPMCVEAFSK
235	CGI_10012474	1	34.8	15	19	THINIVVIGHVDSGK
235	CGI_10012474	1	34.8	15	19	TLLEALDSILPPK
235	CGI_10012474	1	34.8	15	19	AQVIILNHPGEIK
235	CGI_10012474	1	34.8	15	19	GITIDIALWK
235	CGI_10012474	1	34.8	15	19	TLLEALDSILPPK
235	CGI_10012474	1	34.8	15	19	LPLQDVYK
235	CGI_10012474	1	34.8	15	19	TLLEALDSILPPK
235	CGI_10012474	1	34.8	15	19	DSTEPPYSEAR
235	CGI_10012474	1	34.8	15	19	ITIDIALWK
235	CGI_10012474	1	34.8	15	19	AVPFVPISGWHGDNMIEASTK
236	CGI_10012556	1	25.1	8	8	ELNELCDEVISLLDNHLLPK
236	CGI_10012556	1	25.1	8	8	LNELCDEVISLLDNHLLPK
236	CGI_10012556	1	25.1	8	8	TAFDEAIAQLDAGKEDDYKDSTLILQLLR
236	CGI_10012556	1	25.1	8	8	DSTLILQLLR
236	CGI_10012556	1	25.1	8	8	VVATGSDPLNEEER
236	CGI_10012556	1	25.1	8	8	ELNELCDEVISLLDNHLLPK
236	CGI_10012556	1	25.1	8	8	VATGSDPLNEEER
236	CGI_10012556	1	25.1	8	8	ELNELCDEVISLLDNHLLPK
237	CGI_10012577	1	14.6	2	2	QNWEEIHDQYQGLSVVPDTAPK
237	CGI_10012577	1	14.6	2	2	NLLEPSGLEPVYTNK
238	CGI_10012585	1	7.5	2	2	QLDPSTLGFMITDDDGEAK
238	CGI_10012585	1	7.5	2	2	GDGYAEYSINR
239	CGI_10012609	1	2.5	2	2	ITVAINNDDIDHSHVVLIPAK
239	CGI_10012609	1	2.5	2	2	VNNLQAIIETIDDDLNNNR
240	CGI_10012610	1	23	11	11	DLAGCIYGLK
240	CGI_10012610	1	23	11	11	ETLILPYVDVDLK
240	CGI_10012610	1	23	11	11	LELIYTPEGGQEQR
240	CGI_10012610	1	23	11	11	NVKPEHYLNTMDFLQAIR
240	CGI_10012610	1	23	11	11	VANPVVEMDGDEMTR
240	CGI_10012610	1	23	11	11	CATITPDEER
240	CGI_10012610	1	23	11	11	NVKPEHYLNTMDFLQAIR
240	CGI_10012610	1	23	11	11	DGNNDLIAFSQK
240	CGI_10012610	1	23	11	11	LNTMDFLQAIR
240	CGI_10012610	1	23	11	11	YDLGLPYR
240	CGI_10012610	1	23	11	11	IKETLILPYVDVDLK
241	CGI_10012611	1	10.7	7	7	AQYPIAEMVELLK
241	CGI_10012611	1	10.7	7	7	YNDVTHIGYTDLPSR
241	CGI_10012611	1	10.7	7	7	MKPGSVIVDLAAEAGGNFETTRPGELYK
241	CGI_10012611	1	10.7	7	7	LGVGYAAVDNPIFFK
241	CGI_10012611	1	10.7	7	7	QCEECDVVITTALVPGKPAPK
241	CGI_10012611	1	10.7	7	7	GSIVVQNGQVLPPAPPPK
241	CGI_10012611	1	10.7	7	7	VAMSPATVTVLTK
242	CGI_10012671	1	58.8	26	30	LGPALACGNVVVMK
242	CGI_10012671	1	58.8	26	30	AGTVWVNCFDVFDASMPFGGYK
242	CGI_10012671	1	58.8	26	30	LAFTGSTEVGQIVAQAAAQSNLK
242	CGI_10012671	1	58.8	26	30	LAFTGSTEVGQIVAQAAAQSNLKR
242	CGI_10012671	1	58.8	26	30	LGEYGLEAYSEVK
242	CGI_10012671	1	58.8	26	30	REPVGVCGQIIPWNFPLLMQAWK
242	CGI_10012671	1	58.8	26	30	TFPTINPATGEVICQVAEGDK
242	CGI_10012671	1	58.8	26	30	TFPTINPATGEVICQVAEGDKK
242	CGI_10012671	1	58.8	26	30	TVGNPFDLTNEQGPQVDQEQTDK
242	CGI_10012671	1	58.8	26	30	TVPVAGDFFAYTR
242	CGI_10012671	1	58.8	26	30	VAEQTPLTALYIAHLAR
242	CGI_10012671	1	58.8	26	30	SPNIVLADADMEQAVETSHFALYFNQGQCCCAGSR
242	CGI_10012671	1	58.8	26	30	LGPALACGNVVVMK
242	CGI_10012671	1	58.8	26	30	VFINNDFVDSQSGK
242	CGI_10012671	1	58.8	26	30	VPVAGDFFAYTR
242	CGI_10012671	1	58.8	26	30	YGLAAAVQTK
242	CGI_10012671	1	58.8	26	30	REPVGVCGQIIPWNFPLLM[147]QAWK
242	CGI_10012671	1	58.8	26	30	ELGEYGLEAYSEVK
242	CGI_10012671	1	58.8	26	30	KDMDELIER
242	CGI_10012671	1	58.8	26	30	ALHLSNTLR
242	CGI_10012671	1	58.8	26	30	EAGFPPGVINIIPGYGPTAGGAIASHMDVDK
242	CGI_10012671	1	58.8	26	30	AEQTPLTALYIAHLAR
242	CGI_10012671	1	58.8	26	30	VAEQTPLTALYIAH
242	CGI_10012671	1	58.8	26	30	GPALACGNVVVMK
242	CGI_10012671	1	58.8	26	30	IYDEFVER
242	CGI_10012671	1	58.8	26	30	GYFIEPTVFADVKDEMK
243	CGI_10012684	1	36.9	3	3	QVELALWDTAGQEDYDR
243	CGI_10012684	1	36.9	3	3	LRPLSYPDTDVILMCFSIDSPDSLENIPEK
243	CGI_10012684	1	36.9	3	3	DQFPEVYVPTVFENYVADIEVDGK
244	CGI_10012729	1	6.1	6	6	GTGPSEYISEPR
244	CGI_10012729	1	6.1	6	6	SYEHEQEVLPEQGMAK
244	CGI_10012729	1	6.1	6	6	SGEYYEEPLPEEGYAK
244	CGI_10012729	1	6.1	6	6	IQEESAKPVVGK
244	CGI_10012729	1	6.1	6	6	SYDTLEDVKPEQGYAK
244	CGI_10012729	1	6.1	6	6	VAESGILENNPER
245	CGI_10012808	1	12.8	2	2	VAYISYGPDAGK
245	CGI_10012808	1	12.8	2	2	AQLTDFDR
246	CGI_10012871	1	20.7	7	7	AAAEETSCEFGSNK
246	CGI_10012871	1	20.7	7	7	LNNAPGSNFVSAAK
246	CGI_10012871	1	20.7	7	7	YYALCGFGGILSCGITHTAVVPLDLVK
246	CGI_10012871	1	20.7	7	7	YGNAMGEENAFLWR
246	CGI_10012871	1	20.7	7	7	FGFYEVFK
246	CGI_10012871	1	20.7	7	7	LPRPPPPEMPESLK
246	CGI_10012871	1	20.7	7	7	IQTQPGWSSTLR
246	CGI_10012871	1	20.7	7	7	LPRPPPPEMPESLKR
247	CGI_10013042	1	32.6	3	3	AFDEDNDGFINELEWVK
247	CGI_10013042	1	32.6	3	3	NSILKPATEEDPDEGIKDLVEITLK
247	CGI_10013042	1	32.6	3	3	CVNEDNLLLEALGPCLPNLK
248	CGI_10013051	1	10.9	5	5	LVPIPVYEALSAFENR
248	CGI_10013051	1	10.9	5	5	DIVLSHVQQEPTPDLSPDTLNALSALMVAQAQEAIYR
248	CGI_10013051	1	10.9	5	5	SFIQNTFSQVEPDDYNHALNEFSK
248	CGI_10013051	1	10.9	5	5	LPIAENQIR
248	CGI_10013051	1	10.9	5	5	KTEKDELMADLQK
249	CGI_10013151	1	10.6	5	5	PAEGLASLLDLIR
249	CGI_10013151	1	10.6	5	5	YLEDEQNGVVNTFDVK
249	CGI_10013151	1	10.6	5	5	TAVNVLGDSFGAGIVEHLSQK
249	CGI_10013151	1	10.6	5	5	PAEGLASLLDLIR
249	CGI_10013151	1	10.6	5	5	SGGKPKPAEGLASLLDLIR
250	CGI_10013164	1	15.6	7	7	LENLNNASEER
250	CGI_10013164	1	15.6	7	7	VLELEEELK
250	CGI_10013164	1	15.6	7	7	RIQLLEEDMER
250	CGI_10013164	1	15.6	7	7	DSYEETIR
250	CGI_10013164	1	15.6	7	7	VLENLNNASEER
250	CGI_10013164	1	15.6	7	7	DSYEETIR
250	CGI_10013164	1	15.6	7	7	EVDRLEDDLEQER
251	CGI_10013176	1	22	11	12	TVELDTFLDDKPIQHR
251	CGI_10013176	1	22	11	12	YLQSTDHPLLSVACLAEGK
251	CGI_10013176	1	22	11	12	YSTQDEYGTAAYK
251	CGI_10013176	1	22	11	12	TVELDTFLDDKPIQHR
251	CGI_10013176	1	22	11	12	VELDTFLDDKPIQHR
251	CGI_10013176	1	22	11	12	DVFIVDTK
251	CGI_10013176	1	22	11	12	MQYLIALKDER
251	CGI_10013176	1	22	11	12	AMQYLIALKDER
251	CGI_10013176	1	22	11	12	AIIVWIGQETSMAER
251	CGI_10013176	1	22	11	12	PGLQIWR
251	CGI_10013176	1	22	11	12	MQYLIALK
252	CGI_10013222	1	15.6	4	4	GLGLDESGYAIQSAAGLVGQELAR
252	CGI_10013222	1	15.6	4	4	VPFCPMVGSEVYSTEIK
252	CGI_10013222	1	15.6	4	4	ALESTIAPIVIFATNR
252	CGI_10013222	1	15.6	4	4	TALALAIAQELGSK
253	CGI_10013230	1	6.9	3	3	GIHIYAVGIALK
253	CGI_10013230	1	6.9	3	3	ALIFFTDQQSTDIANLAANVMK
253	CGI_10013230	1	6.9	3	3	DLEEVNGIASKPESTNVFAVNTFDELEGLDEK
253	CGI_10013230	1	6.9	3	3	LNFISNLFAK
254	CGI_10013254	1	14.8	8	8	AIPEFANLGNLFK
254	CGI_10013254	1	14.8	8	8	IPEFANLGNLFK
254	CGI_10013254	1	14.8	8	8	SIATLAITTLLK
254	CGI_10013254	1	14.8	8	8	EAGLAHLCEFIEDCEHTVLATR
254	CGI_10013254	1	14.8	8	8	FGAHCEELLPSCIVLLER
254	CGI_10013254	1	14.8	8	8	VMKPNFSASWEEVGPENELEDTYALSTMK
254	CGI_10013254	1	14.8	8	8	KHNVLMNFLSSMLR
254	CGI_10013254	1	14.8	8	8	ELASAIPVLQLFCSSPKPTLR
255	CGI_10013263	1	17.7	3	3	NPTSELYDCCVDNVDNPR
255	CGI_10013263	1	17.7	3	3	VQNPYYWECYQLK
255	CGI_10013263	1	17.7	3	3	NQYYPQYLIK
256	CGI_10013347	1	74.6	29	34	FLSQPFQVAEVFTGQEGK
256	CGI_10013347	1	74.6	29	34	FTQAGSEVSALLGR
256	CGI_10013347	1	74.6	29	34	GAQCIDTGYPIR
256	CGI_10013347	1	74.6	29	34	GIAELGIYPAVDPLDSNSR
256	CGI_10013347	1	74.6	29	34	HGGYSVFAGVGER
256	CGI_10013347	1	74.6	29	34	IINVIGEPIDER
256	CGI_10013347	1	74.6	29	34	IPSAVGYQPTLATDMGSMQER
256	CGI_10013347	1	74.6	29	34	LSQPFQVAEVFTGQEGK
256	CGI_10013347	1	74.6	29	34	SLQDIIAILGMDELSEEDKLTVVR
256	CGI_10013347	1	74.6	29	34	TDTVLPIHAEAPAFTEMSVEQEVLETGIK
256	CGI_10013347	1	74.6	29	34	VALTGLTVAEYFR
256	CGI_10013347	1	74.6	29	34	IPSAVGYQPTLATDMGSMQER
256	CGI_10013347	1	74.6	29	34	TDTVLPIHAEAPAFTEMSVEQEVLETGIK
256	CGI_10013347	1	74.6	29	34	TKKGSITSAIYVPADDLTDPAPATTFAHLDATTVLSR
256	CGI_10013347	1	74.6	29	34	TVLIMELINNVAK
256	CGI_10013347	1	74.6	29	34	VISLTDDTSK
256	CGI_10013347	1	74.6	29	34	IGLFGGAGVGK
256	CGI_10013347	1	74.6	29	34	TGLTVAEYFR
256	CGI_10013347	1	74.6	29	34	TVLIMELINNVAK
256	CGI_10013347	1	74.6	29	34	VALTGLTVAEYFR
256	CGI_10013347	1	74.6	29	34	VLNGEYDHIPEVAFYMVGHIEEVDQK
256	CGI_10013347	1	74.6	29	34	IAELGIYPAVDPLDSNSR
256	CGI_10013347	1	74.6	29	34	VLNGEYDHIPEVAFYMVGHIEEVDQK
256	CGI_10013347	1	74.6	29	34	SLQDIIAILGMDELSEEDKLTVVR
256	CGI_10013347	1	74.6	29	34	YVPLKETITGFER
256	CGI_10013347	1	74.6	29	34	VDLLAPYSK
256	CGI_10013347	1	74.6	29	34	VSLVYGQMNEPPGAR
256	CGI_10013347	1	74.6	29	34	HGGYSVFAGVGER
256	CGI_10013347	1	74.6	29	34	TDTVLPIHAEAPAF
257	CGI_10013419	1	32.6	3	3	EFFAANDTDGSGALTADEIRK
257	CGI_10013419	1	32.6	3	3	FASEDSEASVEEILAQCDANSDGK
257	CGI_10013419	1	32.6	3	3	FASEDSEASVEEILAQCDANSDGK
258	CGI_10013438	1	34.3	2	2	ERPPNPIEYLAAYLLK
258	CGI_10013438	1	34.3	2	2	LDTTVVPILLSGMSVLAK
258	CGI_10013438	1	34.3	2	2	LDTTVVPILLSGMSVLAK
259	CGI_10013525	1	17.8	7	7	DTISVHQDAETAR
259	CGI_10013525	1	17.8	7	7	IWEFMEELLTK
259	CGI_10013525	1	17.8	7	7	HLGVASKPATNEPEEK
259	CGI_10013525	1	17.8	7	7	QNILLHLDEVLENTDTYITEQTLR
259	CGI_10013525	1	17.8	7	7	NKDFVPVVSHDYIYDER
259	CGI_10013525	1	17.8	7	7	FGEIETTVEGK
259	CGI_10013525	1	17.8	7	7	TDIDFLER
260	CGI_10013526	1	11.4	3	3	TTLYQEMEPSLMADILLEK
260	CGI_10013526	1	11.4	3	3	VDKAESPLVLHLTSLTEK
260	CGI_10013526	1	11.4	3	3	TTLYQEMEPSLMADILLEK
261	CGI_10013527	1	6.7	2	2	KQETVLDLLGDIK
261	CGI_10013527	1	6.7	2	2	FSGYNIIIPTDPVLAVLK
261	CGI_10013527	1	6.7	2	2	ELPIFPSLSGLCK
262	CGI_10013567	1	21	6	6	SQDAEVGDGTTSVVLLAGEFLK
262	CGI_10013567	1	21	6	6	YNLFTGCPQAK
262	CGI_10013567	1	21	6	6	SIISNDGATILK
262	CGI_10013567	1	21	6	6	EGTDSSQGVPQIVSNINACQSVADAVR
262	CGI_10013567	1	21	6	6	DMFCAGR
262	CGI_10013567	1	21	6	6	FSYAGFEMQR
263	CGI_10013577	1	3.4	2	2	EGMEGPEFGNIATDEAIR
263	CGI_10013577	1	3.4	2	2	EFINQMDGTGK
264	CGI_10013845	1	11.8	20	20	FANSLYGVQQQLAAFNSYR
264	CGI_10013845	1	11.8	20	20	HQALENAVVDYADVVR
264	CGI_10013845	1	11.8	20	20	IAEINNVWMDLK
264	CGI_10013845	1	11.8	20	20	INAVLQFANR
264	CGI_10013845	1	11.8	20	20	LVSQDNFGEDLPAVEAATK
264	CGI_10013845	1	11.8	20	20	MPLATSNSFGNSLLSVQLLTK
264	CGI_10013845	1	11.8	20	20	NYESTLAALHEQAANLGEQDR
264	CGI_10013845	1	11.8	20	20	SNALYNLNNAFEVAEEK
264	CGI_10013845	1	11.8	20	20	TQTTVASEDIPNSLADAEK
264	CGI_10013845	1	11.8	20	20	VNSVTGAEGTSVPSK
264	CGI_10013845	1	11.8	20	20	IVSSEDVGKDEASVQSLLK
264	CGI_10013845	1	11.8	20	20	LKDQLLLQQFLQECDELRDWLHDK
264	CGI_10013845	1	11.8	20	20	WNYLLELLR
264	CGI_10013845	1	11.8	20	20	GNLDHFQQWLSR
264	CGI_10013845	1	11.8	20	20	MSVEDLLQK
264	CGI_10013845	1	11.8	20	20	HSLLEADIHVLGER
264	CGI_10013845	1	11.8	20	20	VTEGQEDPQYMFLR
264	CGI_10013845	1	11.8	20	20	LMQSGEGLMQEKPECR
264	CGI_10013845	1	11.8	20	20	LKDQLLLQQFLQECDELRDWLHDK
264	CGI_10013845	1	11.8	20	20	NYLLELLR
265	CGI_10013850	1	14.7	6	7	MVFLGGAVLADIMK
265	CGI_10013850	1	14.7	6	7	CGYAGSNFPAHIFPSLVGR
265	CGI_10013850	1	14.7	6	7	GYAFNHSADFETVR
265	CGI_10013850	1	14.7	6	7	MVFLGGAVLADIMK
265	CGI_10013850	1	14.7	6	7	FGAPEALFQPH
265	CGI_10013850	1	14.7	6	7	LGGAVLADIMK
266	CGI_10013880	1	15.5	3	3	DCGSLPVDSPFAVEK
266	CGI_10013880	1	15.5	3	3	YGAGWLSMANAGK
266	CGI_10013880	1	15.5	3	3	DCGSLPVDSPFAVEKEDAK
267	CGI_10013933	1	12	4	4	VLYIGSSVPLETTEGLEAIQQPLR
267	CGI_10013933	1	12	4	4	YPVGDNAQIQGIDAWVNILPSGIR
267	CGI_10013933	1	12	4	4	YPGYPPAPFMHPVYGPIYPTIYGYGR
267	CGI_10013933	1	12	4	4	DRYPVGDNAQIQGIDAWVNILPSGIR
268	CGI_10013978	1	9.8	3	3	NVQGMGPCEQLVSPEPEISVEPR
268	CGI_10013978	1	9.8	3	3	EIIAQPDMAEADLPYIMHMLNEEMDGFPPGGGITSK
268	CGI_10013978	1	9.8	3	3	VSATCAEQLLQEIVSNDDFK
269	CGI_10014073	1	9.8	2	2	GCTVIGSAGSEEK
269	CGI_10014073	1	9.8	2	2	GIDCFFDNVGGNDTTTVLK
270	CGI_10014090	1	6.3	2	2	VFGLSLITDMCCLSYDTANHTTHEEVLAIGQK
270	CGI_10014090	1	6.3	2	2	LVFGILEGK
271	CGI_10014092	1	24.8	6	6	LLLGEDSPAIVENR
271	CGI_10014092	1	24.8	6	6	VEGVQAIGGTGAIR
271	CGI_10014092	1	24.8	6	6	TDEGKPWVLPVVR
271	CGI_10014092	1	24.8	6	6	TVEAQMATDVTLNHEYLPVAGMPDFR
271	CGI_10014092	1	24.8	6	6	TVVILHGCCHNPTGVNPTEEQLK
271	CGI_10014092	1	24.8	6	6	TGNLAIICANK
272	CGI_10014111	1	75.9	5	5	GETIAVTVLNSMGEEQITGVK
272	CGI_10014111	1	75.9	5	5	VHLVGIDIFTGK
272	CGI_10014111	1	75.9	5	5	DFQLIDVLDDGTISVMDDNGDTREDLNLPPGDLGK
272	CGI_10014111	1	75.9	5	5	EDICPSTHNMNVPLVDR
272	CGI_10014111	1	75.9	5	5	NSMGEEQITGVK
273	CGI_10014112	1	13.9	2	2	GNEAANVTGPEGAHVQGSK
273	CGI_10014112	1	13.9	2	2	DDTKEDVFVHQTAIIK
274	CGI_10014151	1	11.9	4	4	EILQEEEDLSEIVQLVGK
274	CGI_10014151	1	11.9	4	4	VLDALFPCVQGGTTAIPGAFGCGK
274	CGI_10014151	1	11.9	4	4	LLSVELGPGIMGSIFDGIQRPLEEINK
274	CGI_10014151	1	11.9	4	4	ITWAIIR
275	CGI_10014208	1	19.6	5	5	AICVINPGNPTGQVLTR
275	CGI_10014208	1	19.6	5	5	DGIPSKPEDIMLCTGASDGIK
275	CGI_10014208	1	19.6	5	5	KAGMVTSLFNSIEGIK
275	CGI_10014208	1	19.6	5	5	DNVLALLK
275	CGI_10014208	1	19.6	5	5	LCPPIVGQIVMDCITNPPKPGDPSYELFK
276	CGI_10014243	1	20	3	3	EAADVMMESPAAIQLR
276	CGI_10014243	1	20	3	3	VQLDEATDPWGVK
276	CGI_10014243	1	20	3	3	LTYDVPPQEILTK
277	CGI_10014264	1	2.2	2	2	GIPTIFGEVLER
277	CGI_10014264	1	2.2	2	2	IHHYQQLEEEGQQR
278	CGI_10014314	1	11.9	8	8	DLGMEALLEYLK
278	CGI_10014314	1	11.9	8	8	GASAINWTLMQGDK
278	CGI_10014314	1	11.9	8	8	GIEDKEPFTYDAVQMR
278	CGI_10014314	1	11.9	8	8	SANGTEYGLASGVFTTDINK
278	CGI_10014314	1	11.9	8	8	SGGFSVFWADDGLDTGPILLQK
278	CGI_10014314	1	11.9	8	8	SPLIIFSDCDMDK
278	CGI_10014314	1	11.9	8	8	VAFYEGEWGR
278	CGI_10014314	1	11.9	8	8	VAIPEVLEEYK
279	CGI_10014337	1	7.5	2	2	LLESSKDPLILSVAAHDLGEYVR
279	CGI_10014337	1	7.5	2	2	ESVWTPFIHLLNR
280	CGI_10014568	1	4.6	2	2	SYQQVSQQFPNK
280	CGI_10014568	1	4.6	2	2	APVEGYVSQPNFPTK
281	CGI_10014601	1	16.3	9	9	AIMTSSQVHAQLK
281	CGI_10014601	1	16.3	9	9	LEIDEIETMLK
281	CGI_10014601	1	16.3	9	9	FNFHLQDDQFDAFVDRLPLDEDGNIK
281	CGI_10014601	1	16.3	9	9	VSYIEFLKPFALR
281	CGI_10014601	1	16.3	9	9	HGNNMLSLLAHPQPELPIHDIVEPPQK
281	CGI_10014601	1	16.3	9	9	DFLALLGTFK
281	CGI_10014601	1	16.3	9	9	LGLNVISQEEFR
281	CGI_10014601	1	16.3	9	9	SQEMMFQLLK
281	CGI_10014601	1	16.3	9	9	APLPIDSIPEGVEVTYGDPAK
281	CGI_10014601	1	16.3	9	9	VDEPVFADYAQVR
282	CGI_10014632	1	10.8	7	7	VGYDTINSSEDQILK
282	CGI_10014632	1	10.8	7	7	VLQVAQQEAENSEDPK
282	CGI_10014632	1	10.8	7	7	TIESILEPVAQQVSR
282	CGI_10014632	1	10.8	7	7	GILQGTSSLLLAFDESEVRK
282	CGI_10014632	1	10.8	7	7	IKEALINQVAEDFIDISTPLK
282	CGI_10014632	1	10.8	7	7	TWLANPGMDDK
282	CGI_10014632	1	10.8	7	7	GAVTVDAGVDQFPPPPPPDLSELK
283	CGI_10014682	1	39.3	4	5	KPNDVVYIVHSLER
283	CGI_10014682	1	39.3	4	5	LRNEPFQTALGTADVQAVCNVLKEEEEQEK
283	CGI_10014682	1	39.3	4	5	TVMGVVSDFILHHSEVPVTICR
283	CGI_10014682	1	39.3	4	5	TVMGVVSDFILHHSEVPVTICR
284	CGI_10014701	1	5.2	2	2	GGFCNFMHLKPISR
284	CGI_10014701	1	5.2	2	2	GGFCNFMHLKPISR
285	CGI_10014711	1	37.9	16	18	AGMMTDYETQIR
285	CGI_10014711	1	37.9	16	18	ANLAATHIGPETLEEAVQDYINR
285	CGI_10014711	1	37.9	16	18	EIDDLQDMYETSLNELEADLK
285	CGI_10014711	1	37.9	16	18	KLALAEDEVR
285	CGI_10014711	1	37.9	16	18	LAWNMSALAHPLDIAVATDAELFDNNK
285	CGI_10014711	1	37.9	16	18	NTDLCDLTGMVADVIR
285	CGI_10014711	1	37.9	16	18	LAWNMSALAHPLDIAVATDAELFDNNK
285	CGI_10014711	1	37.9	16	18	NTDLCDLTGMVADVIR
285	CGI_10014711	1	37.9	16	18	SYDSEYTAPLVNHHIWPALMQGAK
285	CGI_10014711	1	37.9	16	18	VFLPPDATFSIVQPFIR
285	CGI_10014711	1	37.9	16	18	WNDMFSQDRLDAMDTLR
285	CGI_10014711	1	37.9	16	18	YDSEYTAPLVNHHIWPALMQGAK
285	CGI_10014711	1	37.9	16	18	DDSILSSTIREEK
285	CGI_10014711	1	37.9	16	18	EIDDLQDMYETSLNELEADLKDK
285	CGI_10014711	1	37.9	16	18	LVNIGTFTVLQEKLERWLDNYYINTCDQNVAR
285	CGI_10014711	1	37.9	16	18	LRDELSLASTK
286	CGI_10014715	1	7.3	3	3	SNFNPLWNTFIVGGVQDGEPFLGYIDK
286	CGI_10014715	1	7.3	3	3	VIDEECLNDGFQYTPK
286	CGI_10014715	1	7.3	3	3	SLFSWMTR
287	CGI_10014723	1	7.8	2	2	GHTTFVNSCQIAR
287	CGI_10014723	1	7.8	2	2	SPDGQMIASSGFDR
288	CGI_10014759	1	5.6	2	2	IVLDVISR
288	CGI_10014759	1	5.6	2	2	WTDTGVQECFGR
289	CGI_10014861	1	21	2	2	YFHVIVAGPAESPYEGGTFK
289	CGI_10014861	1	21	2	2	LELFLPEEYPMSAPK
290	CGI_10014879	1	7.1	4	4	LTAMLESYR
290	CGI_10014879	1	7.1	4	4	IVTLNETLNSTQLESK
290	CGI_10014879	1	7.1	4	4	KEIEELVAQVDELENVR
290	CGI_10014879	1	7.1	4	4	KAENDLMSYDER
291	CGI_10014915	1	8.1	3	3	WQDPEGVPIEAIIFGGR
291	CGI_10014915	1	8.1	3	3	NEICSYGSGYGGNSLLGK
291	CGI_10014915	1	8.1	3	3	AINPEAGFFGVAPGTSMK
292	CGI_10014958	1	9.2	5	5	FAPDGTVIAEDVPEQQEK
292	CGI_10014958	1	9.2	5	5	VPEIIADIEAHGIEILK
292	CGI_10014958	1	9.2	5	5	DLIGPTAVEEAK
292	CGI_10014958	1	9.2	5	5	QVIGPTDPEK
292	CGI_10014958	1	9.2	5	5	EYYDDLVEHMTSGPTYIMVLSR
293	CGI_10014961	1	1.4	3	3	KFPSLVNCCTIDWFQSWPEDALEAVANR
293	CGI_10014961	1	1.4	3	3	SWMNEMPAAVTEMHR
293	CGI_10014961	1	1.4	3	3	EVYDSVDPFHQK
294	CGI_10015025	1	12	6	6	ALSAEAEQYQTSTHQLESEGSNLR
294	CGI_10015025	1	12	6	6	DKLNIMYEETKDELQR
294	CGI_10015025	1	12	6	6	QLTSTSLDKEQLSSLIDDMKQETELLK
294	CGI_10015025	1	12	6	6	IQELELDLR
294	CGI_10015025	1	12	6	6	IEDLDSALHHAEVEK
294	CGI_10015025	1	12	6	6	SSEIQMLK
294	CGI_10015025	1	12	6	6	VAQYETIIR
294	CGI_10015025	1	12	6	6	LNRM[147]LEGGRPSDVVALEARNR
295	CGI_10015118	1	11.5	6	7	LLVSPDGDITVTNDGATILK
295	CGI_10015118	1	11.5	6	7	IVYGGGAPEISCSLAVAEAAK
295	CGI_10015118	1	11.5	6	7	WVGGPEIELIAIATGGR
295	CGI_10015118	1	11.5	6	7	LAMTTLGSK
295	CGI_10015118	1	11.5	6	7	VGGPEIELIAIATGGR
295	CGI_10015118	1	11.5	6	7	AQILLAVQLTK
296	CGI_10015124	1	3.6	3	3	VDLAGQNQNENQK
296	CGI_10015124	1	3.6	3	3	GPDVDLGR
296	CGI_10015124	1	3.6	3	3	QSLIDALGLNDENMGGR
297	CGI_10015149	1	4.9	2	2	ITLNDSNTCTVEILVPEDVVVTHQFLK
297	CGI_10015149	1	4.9	2	2	YQYDEHYFLTDPDEFIQEFWASDPK
298	CGI_10015155	1	4.7	2	2	LADNDCEYAVVR
298	CGI_10015155	1	4.7	2	2	ADILGFPTHAAFVLDMR
299	CGI_10015197	1	42.2	7	7	NNYAQFDGWELR
299	CGI_10015197	1	42.2	7	7	QLINFVAADDGVPEPEIIIEVLK
299	CGI_10015197	1	42.2	7	7	SETGPRPHTSLYPVVSEGTWLEK
299	CGI_10015197	1	42.2	7	7	NNNDYALATR
299	CGI_10015197	1	42.2	7	7	TSLYPVVSEGTWLEK
299	CGI_10015197	1	42.2	7	7	PHTSLYPVVSEGTWLEK
299	CGI_10015197	1	42.2	7	7	NNNDYALATR
300	CGI_10015239	1	3.8	5	5	YDPNTDDQPIPTTNVPIVK
300	CGI_10015239	1	3.8	5	5	RPGETEPDRGDMTEDRR
300	CGI_10015239	1	3.8	5	5	RPGETEPDRGDMTEDR
300	CGI_10015239	1	3.8	5	5	TQTIETTTYK
300	CGI_10015239	1	3.8	5	5	FDFAPQQTPELSQK
301	CGI_10015243	1	17.2	4	5	IVDSCNLPLTGK
301	CGI_10015243	1	17.2	4	5	QTVTNIPGSSFFSSDDSFAMIR
301	CGI_10015243	1	17.2	4	5	TEGQSDPEANDAAAEMR
301	CGI_10015243	1	17.2	4	5	NCVDMIITDK
302	CGI_10015357	1	4.6	3	3	TMLELLNQLDGFDSR
302	CGI_10015357	1	4.6	3	3	IKDYLLMEEEFIR
302	CGI_10015357	1	4.6	3	3	GVILYGPPGTGK
303	CGI_10015393	1	11.8	3	3	NSVPEGVNPSSNLANAAGFIR
303	CGI_10015393	1	11.8	3	3	SNTFYVDPSATHNSGLQALK
303	CGI_10015393	1	11.8	3	3	SNTFYVDPSATHNSGLQALK
304	CGI_10015410	1	4.1	2	2	LVVPEDAGVSVLK
304	CGI_10015410	1	4.1	2	2	TPTALLLDANK
305	CGI_10015426	1	18	3	3	DCPIWNYDGSSTYQAEGSNSDMYLHPVAIFR
305	CGI_10015426	1	18	3	3	DIIEAHYR
305	CGI_10015426	1	18	3	3	DKKPWFGIEQEYTLLDTDGHPFGWPK
306	CGI_10015438	1	64.6	3	4	GEPEEQEADAPEEEEEEDLVDPQGVLRDECIEK
306	CGI_10015438	1	64.6	3	4	VAVNPAIEEETCEEELIDFVHCVDHCVSK
306	CGI_10015438	1	64.6	3	4	GEPEEQEADAPEEEEEEDLVDPQGVLR
307	CGI_10015463	1	12.9	2	3	FLEEHPGGEEVLLEQAGR
307	CGI_10015463	1	12.9	2	3	FLEEHPGGEEVLLEQAGR
308	CGI_10015471	1	9.5	2	2	LHISPSNMANQNTGEYMDK
308	CGI_10015471	1	9.5	2	2	LHISPSNMANQNTGEYMDK
309	CGI_10015523	1	15.5	5	5	ANNIPPAVCSLVQGGADIGTLMAK
309	CGI_10015523	1	15.5	5	5	GSDCGIVNVNIPTNGAEIGGAFGGEK
309	CGI_10015523	1	15.5	5	5	KIDRPGNYVEPTIITGLK
309	CGI_10015523	1	15.5	5	5	VHDQVVAGLVK
309	CGI_10015523	1	15.5	5	5	IDRPGNYVEPTIITGLK
310	CGI_10015576	1	24.6	7	9	DAPQYGLTDEVK
310	CGI_10015576	1	24.6	7	9	EAIHHTLQQCDNDLEAQR
310	CGI_10015576	1	24.6	7	9	NIALGIDVDQYNLSDR
310	CGI_10015576	1	24.6	7	9	NTEEEIAELENDIR
310	CGI_10015576	1	24.6	7	9	LPMDVAIECLTLR
310	CGI_10015576	1	24.6	7	9	YQPPDWFTNNYTISTNAER
310	CGI_10015576	1	24.6	7	9	AKGELEWQK
311	CGI_10015594	1	21.2	10	11	DLEEVALFPHVLTK
311	CGI_10015594	1	21.2	10	11	KAVVIVPTEEDYK
311	CGI_10015594	1	21.2	10	11	NDQTENTSQQSVEESVETPAK
311	CGI_10015594	1	21.2	10	11	NVAFECNFGALEEPWFPLK
311	CGI_10015594	1	21.2	10	11	VGWSANSTSMQLGEEAK
311	CGI_10015594	1	21.2	10	11	VNENNLSASPFTEGGFAMMWTGVR
311	CGI_10015594	1	21.2	10	11	NVAFECNFGALEEPWFPLKEEFTFIGK
311	CGI_10015594	1	21.2	10	11	TEPEPEVQPKPDVTEEVAPAQAEPEPVEVEPEVESK
311	CGI_10015594	1	21.2	10	11	TEPEPEVQPKPDVTEEVAPAQA
311	CGI_10015594	1	21.2	10	11	FNADLSLK
312	CGI_10015638	1	11	3	3	ESLLPIATSFNTENIESWYPPGHGDVYQSIANSK
312	CGI_10015638	1	11	3	3	SFEGAIGINVPR
312	CGI_10015638	1	11	3	3	TGALEMNPLR
313	CGI_10015642	1	39	11	13	AVPSDGSYGIEEGLVYSFPVR
313	CGI_10015642	1	39	11	13	KVVVVGNPANTNAYICK
313	CGI_10015642	1	39	11	13	NCVIWGNHSSTQYPDLTYAVVNVGGK
313	CGI_10015642	1	39	11	13	AIVDHVHDWWFGVPEGSMVSMAVPSDGSYGIEEGLVYSFPVR
313	CGI_10015642	1	39	11	13	DVDVAMLVGAMPR
313	CGI_10015642	1	39	11	13	NCVIWGNHSSTQYPDLTYAVVNVGGK
313	CGI_10015642	1	39	11	13	VLVTGAAGQIAYSLLYSVAR
313	CGI_10015642	1	39	11	13	DVDVAMLVGAMPR
313	CGI_10015642	1	39	11	13	TKPDHTYEIIK
313	CGI_10015642	1	39	11	13	LVTGAAGQIAYSLLYSVAR
313	CGI_10015642	1	39	11	13	LLYSVAR
314	CGI_10015644	1	13.8	3	3	AALQTSLVILK
314	CGI_10015644	1	13.8	3	3	AIDFMDTLEEDIPK
314	CGI_10015644	1	13.8	3	3	LSSVIAEIDEDVK
315	CGI_10015666	1	1.4	10	10	DLGTPQLSSVPIEVTIFVVR
315	CGI_10015666	1	1.4	10	10	LQFYQLLVR
315	CGI_10015666	1	1.4	10	10	SSNTPAIVSIQILR
315	CGI_10015666	1	1.4	10	10	DLGTPQLSSVPIEVTIFVVR
315	CGI_10015666	1	1.4	10	10	ESRPNYVLILFAR
315	CGI_10015666	1	1.4	10	10	VTGTLSAPSFFR
315	CGI_10015666	1	1.4	10	10	SLYYLQVR
315	CGI_10015666	1	1.4	10	10	SSLYQDTVNDQYR
315	CGI_10015666	1	1.4	10	10	SPFNVITYSIIGDDR
315	CGI_10015666	1	1.4	10	10	WTPSAVYTTTILETHNILQPVYTVSAVDQDSSSPNNIVR
316	CGI_10015959	1	2.2	2	2	SSTICKPCDCDPSGSLLGGR
316	CGI_10015959	1	2.2	2	2	SSTICKPCDCDPSGSLLGGR
317	CGI_10015975	1	8.4	3	3	LMLTEDDDPSTDFINANYLPGYK
317	CGI_10015975	1	8.4	3	3	EYIATQGPIPGTIDDFWR
317	CGI_10015975	1	8.4	3	3	QVLNFTVQR
318	CGI_10016018	1	5.3	2	2	NAQMAESPVLLIGGAAATLLK
318	CGI_10016018	1	5.3	2	2	SGNSVLINTLIGK
319	CGI_10016140	1	36.8	11	12	DPGACMMLMELVK
319	CGI_10016140	1	36.8	11	12	FDDWSQTTILTR
319	CGI_10016140	1	36.8	11	12	INANPYGNGTAIFTTNGATAR
319	CGI_10016140	1	36.8	11	12	VPESTQDEMEAAVASCK
319	CGI_10016140	1	36.8	11	12	KYTMEIDVGQVGVNVPIPVPLPMFSFTGSR
319	CGI_10016140	1	36.8	11	12	VNAGHEPGADLGPVISPEAK
319	CGI_10016140	1	36.8	11	12	NHGVIMPDANKENCLNQLVGAAFGAAGQR
319	CGI_10016140	1	36.8	11	12	TVTQMWR
319	CGI_10016140	1	36.8	11	12	IDVHDPATNEVVTR
319	CGI_10016140	1	36.8	11	12	GNFVGPTILHYVKPEMK
319	CGI_10016140	1	36.8	11	12	DSVNFICDHPEIK
320	CGI_10016201	1	9.9	2	2	LLNQEEGEFYGIPVTDDAIANMNDLRK
320	CGI_10016201	1	9.9	2	2	ATDFNFLTVLGK
321	CGI_10016257	1	36.7	12	13	DQGIQNLSAAEANR
321	CGI_10016257	1	36.7	12	13	LSHATPEQCTTGTGAPIGLK
321	CGI_10016257	1	36.7	12	13	MYTEDGNWDIVGNNTPIFFIRDPILFPSFIHTQK
321	CGI_10016257	1	36.7	12	13	NPNNYFAEVEQIAFSPAHFIPGVEASPDK
321	CGI_10016257	1	36.7	12	13	DPDMFWDFISLRPETTHQVSFLFSDR
321	CGI_10016257	1	36.7	12	13	MYTEDGNWDIVGNNTPIFFIRDPILFPSFIHTQK
321	CGI_10016257	1	36.7	12	13	THLKDPDMFWDFISLRPETTHQVSFLFSDR
321	CGI_10016257	1	36.7	12	13	HATPEQCTTGTGAPIGLK
321	CGI_10016257	1	36.7	12	13	WNPFDVTK
321	CGI_10016257	1	36.7	12	13	YTEDGNWDIVGNNTPIFFIR
321	CGI_10016257	1	36.7	12	13	DGNWDIVGNNTPIFFIR
321	CGI_10016257	1	36.7	12	13	DLYNNIEDGKYPSWTLK
322	CGI_10016266	1	13.1	2	2	ASEIYDNEWTDALENLEK
322	CGI_10016266	1	13.1	2	2	SEESVEDALTTIENQVQLLR
323	CGI_10016387	1	10.2	3	3	LSLYTALAGIQPHQCLPILLDVGTNNK
323	CGI_10016387	1	10.2	3	3	TQEEQSHNVLLNFNR
323	CGI_10016387	1	10.2	3	3	LGLGDLGCYGMGIPVGK
324	CGI_10016408	1	16.6	4	4	ESCDWFVANYETAR
324	CGI_10016408	1	16.6	4	4	RPNEQWYFASSK
324	CGI_10016408	1	16.6	4	4	VKPTHVIHLAAMVGGLFR
324	CGI_10016408	1	16.6	4	4	YNLDFYR
325	CGI_10016425	1	7.7	2	2	FLVGNVDFEPTIPVLLELR
325	CGI_10016425	1	7.7	2	2	DKPSLPYCQAVLYEILR
326	CGI_10016431	1	1.7	4	4	AQDLIDVLTTR
326	CGI_10016431	1	1.7	4	4	DLVVTFLEGLK
326	CGI_10016431	1	1.7	4	4	EVLQFLR
326	CGI_10016431	1	1.7	4	4	IPDYALNR
327	CGI_10016432	1	14.1	4	4	HFLITTNPLNVLATEAELDHAK
327	CGI_10016432	1	14.1	4	4	SSLAVSHLEPSIR
327	CGI_10016432	1	14.1	4	4	IQALPDAPER
327	CGI_10016432	1	14.1	4	4	SSLAVSHLEPSIR
328	CGI_10016485	1	9.1	3	3	DGHPSNPDDIFLCTGASDGIK
328	CGI_10016485	1	9.1	3	3	GGYCEVINLDPAVK
328	CGI_10016485	1	9.1	3	3	SVDNMNPFVK
329	CGI_10016498	1	6.6	3	3	YSNTACELLTSDVSQINDALADSEELVK
329	CGI_10016498	1	6.6	3	3	EHLLLAQLFTDCNLLQR
329	CGI_10016498	1	6.6	3	3	YAFLEMEKPLNPLLASFFSK
330	CGI_10016530	1	25.3	15	15	AACFLDSMATLGLAAYGYGIR
330	CGI_10016530	1	25.3	15	15	HLQIIYLINHNFLQEVAK
330	CGI_10016530	1	25.3	15	15	IIPAADLSEQISTAGTEASGTGNMK
330	CGI_10016530	1	25.3	15	15	HLQIIYLINHNFLQEVAK
330	CGI_10016530	1	25.3	15	15	INMAYLSIVGSHAVNGVAALHSEIIK
330	CGI_10016530	1	25.3	15	15	DIWGVEPNDIK
330	CGI_10016530	1	25.3	15	15	DPNQAFVPR
330	CGI_10016530	1	25.3	15	15	LNCFHIITLYNR
330	CGI_10016530	1	25.3	15	15	SRPEYVLPVNFYGR
330	CGI_10016530	1	25.3	15	15	LCNPGLSDIIAEK
330	CGI_10016530	1	25.3	15	15	RWLLLCNPGLSDIIAEK
330	CGI_10016530	1	25.3	15	15	KQEYFLVAATLQDILR
330	CGI_10016530	1	25.3	15	15	WPVSMLEK
330	CGI_10016530	1	25.3	15	15	FVDVEGLPWDK
330	CGI_10016530	1	25.3	15	15	YPNDNFFSGK
330	CGI_10016530	1	25.3	15	15	FAYTNHTVLPEALER
330	CGI_10016530	1	25.3	15	15	DSVSEVFKDPLQWAK
330	CGI_10016530	1	25.3	15	15	EYFLVAATLQDILR
331	CGI_10016569	1	5.9	3	3	SEPPVATQEESAESEK
331	CGI_10016569	1	5.9	3	3	TEPEAAAPAESEPPVATQEESAESEK
331	CGI_10016569	1	5.9	3	3	DDNWIISK
332	CGI_10016648	1	18.7	6	6	AMCGFRPIQQVAEFLSR
332	CGI_10016648	1	18.7	6	6	ASDPAFQIDESTPYAELWMGTHINCPSK
332	CGI_10016648	1	18.7	6	6	CGFRPIQQVAEFLSR
332	CGI_10016648	1	18.7	6	6	DNNHKPELAIALTPFK
332	CGI_10016648	1	18.7	6	6	LGHESEVASLLK
332	CGI_10016648	1	18.7	6	6	DVHTLCEMLDYTGKPANK
333	CGI_10016672	1	9	3	3	GAFYLDAPVSGGVNAAK
333	CGI_10016672	1	9	3	3	DFSVIFK
333	CGI_10016672	1	9	3	3	M[147]IGTSETMNLGIK
334	CGI_10016741	1	24.3	5	6	DSGNLCMVTGGHNLGR
334	CGI_10016741	1	24.3	5	6	VNDTVMLDIGTGK
334	CGI_10016741	1	24.3	5	6	YALTYDEVKK
334	CGI_10016741	1	24.3	5	6	GNKPWISLPK
334	CGI_10016741	1	24.3	5	6	ESLPLIVFLR
335	CGI_10016767	1	31.3	3	4	CTVALNGEEMTETQK
335	CGI_10016767	1	31.3	3	4	IGEEFDSVSLTGQPLK
335	CGI_10016767	1	31.3	3	4	AGDIVVTITR
336	CGI_10016815	1	9.1	2	2	MGNVTIVQK
336	CGI_10016815	1	9.1	2	2	GGQGDLLSGVLGTFTHWAHR
337	CGI_10016940	1	6.8	2	2	DTFTFGVPTELDIGAGGLINPNK
337	CGI_10016940	1	6.8	2	2	YGDESDAYGLVNPSIFSR
338	CGI_10016941	1	15.5	2	2	GAQAAIVVYDITNQDTFGR
338	CGI_10016941	1	15.5	2	2	QASPNIVIALAGNK
339	CGI_10017011	1	6.2	2	2	LTEALESLLSLEK
339	CGI_10017011	1	6.2	2	2	FGSASSPATHVFNTK
340	CGI_10017041	1	8.2	6	6	HCILDVSGNAIK
340	CGI_10017041	1	8.2	6	6	INDDLISEFPDK
340	CGI_10017041	1	8.2	6	6	LQVAGLYPVAILIKPK
340	CGI_10017041	1	8.2	6	6	LQVAGLYPVAILIKPK
340	CGI_10017041	1	8.2	6	6	YTRPVIILGPLK
340	CGI_10017041	1	8.2	6	6	YVTPDGEEEGMGIIPSK
341	CGI_10017094	1	0.9	2	2	ATAFELLQHAFLR
341	CGI_10017094	1	0.9	2	2	ATAFELLQHAFLR
342	CGI_10017163	1	24.4	12	12	KGTTTYYSSNCDLVDAK
342	CGI_10017163	1	24.4	12	12	NADGSYNFDQESVVNPETK
342	CGI_10017163	1	24.4	12	12	FLRPDFTSLDVLTFAGSGIPAGINIPNYDDIR
342	CGI_10017163	1	24.4	12	12	GDYSDLMALVVENLTK
342	CGI_10017163	1	24.4	12	12	EIQGVWQEISER
342	CGI_10017163	1	24.4	12	12	FAQHNTVLEGDK
342	CGI_10017163	1	24.4	12	12	IGVGKPAIGNFLR
342	CGI_10017163	1	24.4	12	12	TTGDDGKEDILLK
342	CGI_10017163	1	24.4	12	12	VAFLDCETAFK
342	CGI_10017163	1	24.4	12	12	FGYTDDSADDIIYVNWLSMAR
342	CGI_10017163	1	24.4	12	12	DAELFIK
342	CGI_10017163	1	24.4	12	12	FPAGADLDQK
343	CGI_10017168	1	2.6	2	2	LIMPDYVFCLEANDEFLR
343	CGI_10017168	1	2.6	2	2	LIMPDYVFCLEANDEFLR
344	CGI_10017195	1	7.2	3	3	ENAALEAQVSNLQSQLTR
344	CGI_10017195	1	7.2	3	3	IDEMSSELTK
344	CGI_10017195	1	7.2	3	3	LNMSQTSSPGSTPGSR
345	CGI_10017251	1	5.7	5	5	GLPPVAAYLNIPEIIQVAK
345	CGI_10017251	1	5.7	5	5	GANAVGYTNYPDNVVYK
345	CGI_10017251	1	5.7	5	5	GLLLMDTTFR
345	CGI_10017251	1	5.7	5	5	DSALGFAGAIISPYYDSLLVK
345	CGI_10017251	1	5.7	5	5	VPNVPFQMLLR
346	CGI_10017307	1	40.4	6	6	HHQTYVNNLNVAEEK
346	CGI_10017307	1	40.4	6	6	HTLPDLPYDYNALEPYISADIMK
346	CGI_10017307	1	40.4	6	6	RPDYVNAIWHIIDWK
346	CGI_10017307	1	40.4	6	6	VRPDYVNAIWHIIDWK
346	CGI_10017307	1	40.4	6	6	KHTLPDLPYDYNALEPYISADIMK
346	CGI_10017307	1	40.4	6	6	HHQTYVNNLNVAEEKLAEAMEKK
346	CGI_10017307	1	40.4	6	6	VVTCANQDPLLATTGLYPIFGIDVWEHA
347	CGI_10017309	1	30.6	19	22	AQDLEMYGVNYFEIK
347	CGI_10017309	1	30.6	19	22	ATLNDVLHEQNVK
347	CGI_10017309	1	30.6	19	22	EGILNDEIYCPPETSVLLASYACQAK
347	CGI_10017309	1	30.6	19	22	EIWFFGLQYVDSK
347	CGI_10017309	1	30.6	19	22	FFPEDVSEELIQEITQR
347	CGI_10017309	1	30.6	19	22	FPEDVSEELIQEITQR
347	CGI_10017309	1	30.6	19	22	GTELLLGVDALGLNVYDKEDK
347	CGI_10017309	1	30.6	19	22	RKPDTIEVQQMK
347	CGI_10017309	1	30.6	19	22	ALMEAMANIHVK
347	CGI_10017309	1	30.6	19	22	FFPEDVSEELIQEITQR
347	CGI_10017309	1	30.6	19	22	RKPDTIEVQQMK
347	CGI_10017309	1	30.6	19	22	ALCMGNHELYMR
347	CGI_10017309	1	30.6	19	22	APDFVFYAPR
347	CGI_10017309	1	30.6	19	22	IQNWFSEHR
347	CGI_10017309	1	30.6	19	22	MGNHELYMR
347	CGI_10017309	1	30.6	19	22	DAMMEYLK
347	CGI_10017309	1	30.6	19	22	EGILNDEIYCPPETSVLLASYACQAK
347	CGI_10017309	1	30.6	19	22	FPEDVSEELIQEITQR
347	CGI_10017309	1	30.6	19	22	IRELNEEMEAYK
348	CGI_10017401	1	16.4	4	4	DGTGVVEFLR
348	CGI_10017401	1	16.4	4	4	DIEDLFYK
348	CGI_10017401	1	16.4	4	4	IAFVDLK
348	CGI_10017401	1	16.4	4	4	GPPFCFVEFEDPR
349	CGI_10017454	1	40	11	12	AIEILSDIVQNSK
349	CGI_10017454	1	40	11	12	LQLDGTTPICEDIGR
349	CGI_10017454	1	40	11	12	IVLAGAGGIDHQQMK
349	CGI_10017454	1	40	11	12	NADNIPLMIGNMAIGNWDR
349	CGI_10017454	1	40	11	12	VNVPETVVSTLPSGMK
349	CGI_10017454	1	40	11	12	ANQPAAHSFMSFNTNYSDTGLWGAYFIGEGPR
349	CGI_10017454	1	40	11	12	EMEEVETNLQEVIFDHLHATAFQGTPLGR
349	CGI_10017454	1	40	11	12	IRDDLMPLCHVALAVETCGWK
349	CGI_10017454	1	40	11	12	YETANNNGVAHFLEHMFFK
349	CGI_10017454	1	40	11	12	TDEPLLER
349	CGI_10017454	1	40	11	12	DGTTPICEDIGR
350	CGI_10017526	1	10.1	2	3	FSDNLQEMCSSDYYK
350	CGI_10017526	1	10.1	2	3	SDNLQEMCSSDYYK
351	CGI_10017528	1	8	2	2	GNPDLGVPPDAELVYDVELLSFENAK
351	CGI_10017528	1	8	2	2	YAYGEAGSLPK
352	CGI_10017532	1	9.6	2	2	TTMVAVTPEEVAQCVLDMR
352	CGI_10017532	1	9.6	2	2	DFCAYVTQNAPK
352	CGI_10017532	1	9.6	2	2	NADAGELTELVR
353	CGI_10017538	1	3.6	4	4	EGEGCACSLTQSCAGGSTTK
353	CGI_10017538	1	3.6	4	4	SPVFAQDGTSIGYWEDLSGTK
353	CGI_10017538	1	3.6	4	4	GKPTCECEECTAEESQPDSPK
353	CGI_10017538	1	3.6	4	4	VHFGLDSSSQLMDVEIGNVVCGPKPFDFPIDCDDAK
354	CGI_10017557	1	41.2	7	7	LGEIVTTIPTIGFNVETVEYK
354	CGI_10017557	1	41.2	7	7	MLNEDELRDAALLVFCNK
354	CGI_10017557	1	41.2	7	7	ATCATSGDGLYEGLDWLSNTLK
354	CGI_10017557	1	41.2	7	7	SWYIQATCATSGDGLYEGLDWLSNTLK
354	CGI_10017557	1	41.2	7	7	SWYIQATCATSGDGLYEGLDWLSNTLK
354	CGI_10017557	1	41.2	7	7	TSGDGLYEGLDWLSNTLK
354	CGI_10017557	1	41.2	7	7	MVGLDAAGK
355	CGI_10017582	1	39	10	13	AITQGDEDMQVAEAGQPFK
355	CGI_10017582	1	39	10	13	DLLSYMLQDELGFPVTTHALQHR
355	CGI_10017582	1	39	10	13	VHCFMDHDNHYVVEAPFIPK
355	CGI_10017582	1	39	10	13	AITQGDEDMQVAEAGQPFK
355	CGI_10017582	1	39	10	13	VHCFMDHDNHYVVEAPFIPKEEDQEMELK
355	CGI_10017582	1	39	10	13	DLLSYMLQDELGFPVTTHALQHR
355	CGI_10017582	1	39	10	13	LTIMAPTRPEEEDK
355	CGI_10017582	1	39	10	13	VSVSDGMVR
355	CGI_10017582	1	39	10	13	GFPVTTHALQHR
355	CGI_10017582	1	39	10	13	DLLSYMLQDELGFPVTTH
356	CGI_10017600	1	12.2	2	2	EVQLCQECINWAK
356	CGI_10017600	1	12.2	2	2	IMLNLADEVQTILSGK
356	CGI_10017600	1	12.2	2	2	VQVQHVANLIK
357	CGI_10017621	1	27.7	15	15	EVVQSSAFVER
357	CGI_10017621	1	27.7	15	15	APFDLFENK
357	CGI_10017621	1	27.7	15	15	EDQTEYLEER
357	CGI_10017621	1	27.7	15	15	ELISNASDALDK
357	CGI_10017621	1	27.7	15	15	GMEVIYMVDPIDEYAVQQLK
357	CGI_10017621	1	27.7	15	15	LGLGIDEDETPETQEPVTEDMPPLEGDEDDASR
357	CGI_10017621	1	27.7	15	15	VEDLDEDEEDDSK
357	CGI_10017621	1	27.7	15	15	YYSSQSGDEMTSLK
357	CGI_10017621	1	27.7	15	15	CIELIEDLTEDKDNYKK
357	CGI_10017621	1	27.7	15	15	LTIMDTGIGMTK
357	CGI_10017621	1	27.7	15	15	LGLGIDEDETPETQEPVTEDMPPLEGDEDDASR
357	CGI_10017621	1	27.7	15	15	VFIMDNCEELIPEYLNFAR
357	CGI_10017621	1	27.7	15	15	SIYYITGESR
357	CGI_10017621	1	27.7	15	15	LEINPDHSIIK
357	CGI_10017621	1	27.7	15	15	YTEDEELNK
358	CGI_10017640	1	9.8	3	3	IEFETVDISDPSKEEEKK
358	CGI_10017640	1	9.8	3	3	VFITNISSSTDIK
358	CGI_10017640	1	9.8	3	3	VPLPPQVFK
358	CGI_10017640	1	9.8	3	3	ELLQTLESLK
359	CGI_10017668	1	25.2	11	11	FPFFDMAYQGFASGDTVK
359	CGI_10017668	1	25.2	11	11	LFPFFDMAYQGFASGDTVK
359	CGI_10017668	1	25.2	11	11	LFPFFDMAYQGFASGDTVK
359	CGI_10017668	1	25.2	11	11	INLGVGAYR
359	CGI_10017668	1	25.2	11	11	GKDFWIPTPSWGNHTPIFK
359	CGI_10017668	1	25.2	11	11	KLFPFFDMAYQGFASGDTVK
359	CGI_10017668	1	25.2	11	11	AGAFTIVCGSK
359	CGI_10017668	1	25.2	11	11	ISVAGVSSSNVDYLAK
359	CGI_10017668	1	25.2	11	11	NLWLGEVK
359	CGI_10017668	1	25.2	11	11	ISVAGVSSSNVDYLAK
359	CGI_10017668	1	25.2	11	11	LWLGEVK
359	CGI_10017668	1	25.2	11	11	FIEDGHEVALAQSYAK
360	CGI_10017702	1	8.2	2	2	TCQLADQVK
360	CGI_10017702	1	8.2	2	2	IALITGITGQDGSYLAEFLLAK
361	CGI_10017767,CGI_10026346	1	27.1	6	6	DSGLLLVTGPFHLNGCPLR
361	CGI_10017767,CGI_10026346	1	27.1	6	6	HTEGEIFDTKK
361	CGI_10017767,CGI_10026346	1	27.1	6	6	SSITPGTVLILVAGR
361	CGI_10017767,CGI_10026346	1	27.1	6	6	SSITPGTVLILVAGR
361	CGI_10017767,CGI_10026346	1	27.1	6	6	INQIYTIATK
361	CGI_10017767,CGI_10026346	1	27.1	6	6	DSGLLLVTGPFHLNGCPLR
362	CGI_10017773	1	5	4	5	AAINWFNEK
362	CGI_10017773	1	5	4	5	EGDWICPNEQCGNNNFSWR
362	CGI_10017773	1	5	4	5	GEATITYDDCETAK
362	CGI_10017773	1	5	4	5	GGGGGDM[147]MEMVDTIFVSGLPEDIDEDGLVQHFGSIGVIK
363	CGI_10017823	1	27.1	5	5	IPEEFTAIWDYMER
363	CGI_10017823	1	27.1	5	5	RVPTTTVNGGGDGEGSNGMDESGE
363	CGI_10017823	1	27.1	5	5	NVNGQDISGIVYDNYDDVEKFFESINFNCPK
363	CGI_10017823	1	27.1	5	5	TQQANVASLK
363	CGI_10017823	1	27.1	5	5	ESINFNCPK
364	CGI_10017830	1	7.7	2	2	YPLPEVVSGPCLLTEYRPDLVSMLLSK
364	CGI_10017830	1	7.7	2	2	MSIHVVPSSASDLNAEVLNPENVELLPVPPNLPKPCLVEDIAAFK
365	CGI_10017882	1	10.7	2	2	ENEGGGVYSSGIISK
365	CGI_10017882	1	10.7	2	2	YYIGPELGEYTVQLQLPENVQCSQCVLQWK
366	CGI_10017923	1	20.4	2	2	STLDNSTTVQYAGLISQLAAK
366	CGI_10017923	1	20.4	2	2	STLDNSTTVQYAGLISQLAAK
367	CGI_10017958	1	34	4	4	GDSNVTGTVQFSQEAPGTPVTLSGEIK
367	CGI_10017958	1	34	4	4	MIDLAGPQSIIGR
367	CGI_10017958	1	34	4	4	TVVIHADVDDLGK
367	CGI_10017958	1	34	4	4	IDLAGPQSIIGR
368	CGI_10018003	1	20.2	5	5	VGDNIGYITFVLFPR
368	CGI_10018003	1	20.2	5	5	VPKDWEDWVTK
368	CGI_10018003	1	20.2	5	5	DDETMYVDAQK
368	CGI_10018003	1	20.2	5	5	ENTINLIHTLR
368	CGI_10018003	1	20.2	5	5	MILLEINNR
369	CGI_10018042	1	3.9	4	4	STMPFLFCNSNNVCNYASR
369	CGI_10018042	1	3.9	4	4	CVVCDAPANVIAVHSQEMSIPECPIGWK
369	CGI_10018042	1	3.9	4	4	CVVCDAPANVIAVHSQEM[147]SIPECPIGWK
369	CGI_10018042	1	3.9	4	4	HSQTESEPECPDSTSR
370	CGI_10018049	1	17.8	5	6	DFFNFLPLSNEDPSPIR
370	CGI_10018049	1	17.8	5	6	IMDQAMLVGAPVIGLNDSGGAR
370	CGI_10018049	1	17.8	5	6	IQEGVESLAGYADIFQR
370	CGI_10018049	1	17.8	5	6	EVAGLDTVVPLETTAAYDIK
370	CGI_10018049	1	17.8	5	6	AVISGVADDSEFFEIMPMYAK
371	CGI_10018072	1	16.7	2	3	NNHDNADEQADKEQQEAIEQIDEVQNEIDR
371	CGI_10018072	1	16.7	2	3	NNHDNADEQADKEQQEAIEQIDEVQNEIDRLNEQASEEILK
372	CGI_10018075	1	16.2	4	4	EREHDGADDLLNAER
372	CGI_10018075	1	16.2	4	4	ESLLDTNEEIK
372	CGI_10018075	1	16.2	4	4	LGFMSLGQPDPLGPYTPEADQALVDAEEAR
372	CGI_10018075	1	16.2	4	4	SVQQQLQVLDAAR
373	CGI_10018216	1	39.6	2	3	YVQLPADECDTQLLQDAAR
373	CGI_10018216	1	39.6	2	3	NDLSICGTLHSVDQFLNIK
374	CGI_10018235	1	37.5	4	4	EVFELFDFWDGR
374	CGI_10018235	1	37.5	4	4	FEEFLPIHETIMNTLEQGTFADYMEAFK
374	CGI_10018235	1	37.5	4	4	SYKFEEFLPIHETIMNTLEQGTFADYMEAFK
374	CGI_10018235	1	37.5	4	4	VGLNPTLEIVR
375	CGI_10018338	1	14	4	4	DGTVEMFDIK
375	CGI_10018338	1	14	4	4	EALGPTDSAIAR
375	CGI_10018338	1	14	4	4	YQFMYYVK
375	CGI_10018338	1	14	4	4	GVVQEYGSMVAELTSGPCLAMEIR
376	CGI_10018499	1	21.1	5	7	AVVGEEALTPDDLLYLEFLTK
376	CGI_10018499	1	21.1	5	7	AVVQVFEGTSGIDAK
376	CGI_10018499	1	21.1	5	7	GPPVLAEDYLDIQGQPINPWSR
376	CGI_10018499	1	21.1	5	7	NGSITQIPILTMPNDDITHPIPDLTGYITEGQIYVDR
376	CGI_10018499	1	21.1	5	7	FPGYMYTDLATIYER
377	CGI_10018507	1	5	3	3	YPLPEVLSGSYLLTEYRPDLITMVLDK
377	CGI_10018507	1	5	3	3	NEFIPTNFEVVPR
377	CGI_10018507	1	5	3	3	VVLVSDPDTDK
378	CGI_10018510	1	25.9	7	7	KTECADYLATIDVDPNSPTYAK
378	CGI_10018510	1	25.9	7	7	YPGGDCSSDIWLAHTGVK
378	CGI_10018510	1	25.9	7	7	EGCQMYILDVNNVTGGLSLNPNFLVDFGKEPQGPMLAHEVR
378	CGI_10018510	1	25.9	7	7	LVYVPCITPTSR
378	CGI_10018510	1	25.9	7	7	LHDPTATEGYVGCALSSTVFR
378	CGI_10018510	1	25.9	7	7	EPQGPMLAHEVR
378	CGI_10018510	1	25.9	7	7	YPGGDCSSDIWLAHTGVK
378	CGI_10018510	1	25.9	7	7	FSNWLHGDIR
379	CGI_10018567	1	13.4	3	3	GPGTTFEFALK
379	CGI_10018567	1	13.4	3	3	LVGVQGSEAVLCSR
379	CGI_10018567	1	13.4	3	3	VGVQGSEAVLCSR
380	CGI_10018568	1	13.2	5	5	GGPVVEMQGDEMTR
380	CGI_10018568	1	13.2	5	5	VIWDLIK
380	CGI_10018568	1	13.2	5	5	ACIETIESGIMTK
380	CGI_10018568	1	13.2	5	5	EWPLYLSTK
380	CGI_10018568	1	13.2	5	5	DYLNTFEFLDK
381	CGI_10018571	1	2.7	2	2	GGGGGADFAAIAEK
381	CGI_10018571	1	2.7	2	2	TAVTNLVDLAGSER
382	CGI_10018606	1	3.4	2	2	NIVATFQNLLK
382	CGI_10018606	1	3.4	2	2	NSVFLSEVIQPLLDMASDPNNQQHSLAAQR
383	CGI_10018683	1	4.6	5	5	LTDVINLYLELMSAHR
383	CGI_10018683	1	4.6	5	5	FRDFFADPTENANR
383	CGI_10018683	1	4.6	5	5	ELNGILEGFLQKGQK
383	CGI_10018683	1	4.6	5	5	TDVINLYLELMSAHR
383	CGI_10018683	1	4.6	5	5	ELNGILEGFLQKGQK
383	CGI_10018683	1	4.6	5	5	DVINLYLELMSAHR
384	CGI_10018777	1	5.8	3	3	LPGDVSDDVDEDPTGNK
384	CGI_10018777	1	5.8	3	3	NVIDGDLCEMFNSMDPVK
384	CGI_10018777	1	5.8	3	3	NLVQVDEMDSLSPITHCQIADLANEDTPQLYTLCGR
385	CGI_10018864	1	7.5	2	2	YTLPSM[147]SQDIGAEAFPSGDYEVTGTVTDKDGK
385	CGI_10018864	1	7.5	2	2	YTLPSMSQDIGAEAFPSGDYEVTGTVTDKDGK
386	CGI_10018918	1	10	3	3	QLGINAAQDATDLVAK
386	CGI_10018918	1	10	3	3	MGVQVLIDSPEQLDGVR
386	CGI_10018918	1	10	3	3	EQLAIAEFAR
386	CGI_10018918	1	10	3	3	ATEAAITILR
387	CGI_10018929	1	13.2	3	3	QDLLQAAQASEIAR
387	CGI_10018929	1	13.2	3	3	EGIDWMSTVVGK
387	CGI_10018929	1	13.2	3	3	GLLDLIR
388	CGI_10018985	1	17.2	4	4	DRPGQFIGTIDDGSPAQAAGLQEGDR
388	CGI_10018985	1	17.2	4	4	KNDISISSSSPNVSR
388	CGI_10018985	1	17.2	4	4	NDISISSSSPNVSR
388	CGI_10018985	1	17.2	4	4	WPDFQGYGFNLHAER
389	CGI_10019046	1	4.9	4	4	LYTEATSIQLPVFDLDVLDGNTER
389	CGI_10019046	1	4.9	4	4	GCIPCFCYGHSSDCSSAVGYYATSIISDFETGK
389	CGI_10019046	1	4.9	4	4	CSCNDNIDPNAIR
389	CGI_10019046	1	4.9	4	4	FAISDLSVGAR
390	CGI_10019080	1	43.7	7	9	TFVSGACDASAK
390	CGI_10019080	1	43.7	7	9	ADQEIGMYSHDNIICGITSVAFSK
390	CGI_10019080	1	43.7	7	9	LLLGGYDDFNCNVWDVLK
390	CGI_10019080	1	43.7	7	9	VSCLGVTEDGMAVATGSWDSFLK
390	CGI_10019080	1	43.7	7	9	QTFSGHESDINAITYFPNGYAFATGSDDATCR
390	CGI_10019080	1	43.7	7	9	VWDGYTTNK
390	CGI_10019080	1	43.7	7	9	SSWVMTCAYAPSGSYVACGGLDNICSIYSLK
391	CGI_10019208	1	6.6	2	3	LGDHFWGFESHGVTPDIVTMAK
391	CGI_10019208	1	6.6	2	3	YADQLEDVLR
392	CGI_10019235	1	4.4	4	4	ISCAGPQTYR
392	CGI_10019235	1	4.4	4	4	VPTWTPLNEWAMELLVEK
392	CGI_10019235	1	4.4	4	4	VPTWTPLNEWAMELLVEK
392	CGI_10019235	1	4.4	4	4	TQVAVTPAATYDQK
393	CGI_10019253	1	27	14	15	DSSDKFNAQNLDEQCFGMR
393	CGI_10019253	1	27	14	15	LGGSNPQTFLPSISTMQSSYK
393	CGI_10019253	1	27	14	15	LVEEVGEISETVESLQAK
393	CGI_10019253	1	27	14	15	QAPMQVAQTR
393	CGI_10019253	1	27	14	15	SLAETENPLHISQECLYHR
393	CGI_10019253	1	27	14	15	YTPNDWMTSNQGNYLASDR
393	CGI_10019253	1	27	14	15	DSSDKFNAQNLDEQCFGMR
393	CGI_10019253	1	27	14	15	SLAETENPLHISQECLYHR
393	CGI_10019253	1	27	14	15	GGSNPQTFLPSISTMQSSYK
393	CGI_10019253	1	27	14	15	SLTTLPWRPSTYYQTAR
393	CGI_10019253	1	27	14	15	PSTYYQTAR
393	CGI_10019253	1	27	14	15	VLQEIFDMEK
393	CGI_10019253	1	27	14	15	GDIQFWK
393	CGI_10019253	1	27	14	15	ENSLQELLR
393	CGI_10019253	1	27	14	15	AENSLQELLR
394	CGI_10019267	1	16.3	3	3	ELDEQTIADVFR
394	CGI_10019267	1	16.3	3	3	LNYDEFLVAIR
394	CGI_10019267	1	16.3	3	3	SGEWTADQCFR
395	CGI_10019268	1	29.4	2	2	QIAEMLPGILNQLGAESFSSLK
395	CGI_10019268	1	29.4	2	2	LSVNNIPGIEEVNMIKEDGTVIHFNNPK
396	CGI_10019272	1	18.4	2	2	MPSWFDIIGLGPDSPEDEEGIK
396	CGI_10019272	1	18.4	2	2	CVCPNAPINSVTLNAGMK
397	CGI_10019307	1	8	3	3	DGTLDVWDIIFK
397	CGI_10019307	1	8	3	3	GINHTEGGWPK
397	CGI_10019307	1	8	3	3	MVGCEQGSILSCNR
398	CGI_10019470	1	5.3	2	2	NVSQGMVGQTEAR
398	CGI_10019470	1	5.3	2	2	AVLIAGHPGTGK
399	CGI_10019472	1	8.2	5	5	GLLVFISDIR
399	CGI_10019472	1	8.2	5	5	ASKPPVPNILADLLEHQF
399	CGI_10019472	1	8.2	5	5	VIHLLNDQHLGVVTSAASLIEALVK
399	CGI_10019472	1	8.2	5	5	HQETVVNSLK
399	CGI_10019472	1	8.2	5	5	VGGYILGEFGNLIAGDPR
400	CGI_10019530	1	2.1	2	2	DVEVLEGRPQYVEMAGNLIPITK
400	CGI_10019530	1	2.1	2	2	TKDDFFDLIDKLDK
400	CGI_10019530	1	2.1	2	2	GELPQTPICNLNISLPDMST
401	CGI_10019631	1	13.5	5	6	GPNQPYDPLYWDEFMVPDYGGYSASEGGR
401	CGI_10019631	1	13.5	5	6	IVVDCIETIHDLLQTAPPK
[truncated: 4,216 more rows]

## Sheet: A_03
entry no.	protein	protein probability	percent coverage	num unique peps	tot indep spectra	peptide sequence
1	CGI_10000041,CGI_10008574	1	55.4	2	3	TLFWCPITNAGSEGYLEMTPEEELK
1	CGI_10000041,CGI_10008574	1	55.4	2	3	RPEFIPYQHLR
2	CGI_10000055,CGI_10007918,CGI_10017020	1	32.4	6	6	EASEAYLVGLFEDTNLCAIHAK
2	CGI_10000055,CGI_10007918,CGI_10017020	1	32.4	6	6	STELLIRKLPFQR
2	CGI_10000055,CGI_10007918,CGI_10017020	1	32.4	6	6	ALQEASEAYLVGLFEDTNLCAIHAK
2	CGI_10000055,CGI_10007918,CGI_10017020	1	32.4	6	6	QSAAIGALQEASEAYLVGLFEDTNLCAIHAK
2	CGI_10000055,CGI_10007918,CGI_10017020	1	32.4	6	6	LVGLFEDTNLCAIHAK
2	CGI_10000055,CGI_10007918,CGI_10017020	1	32.4	6	6	VGLFEDTNLCAIHAK
3	CGI_10000075,CGI_10020305	1	56.2	5	6	NADMSEDMQQDAVDCATTALEK
3	CGI_10000075,CGI_10020305	1	56.2	5	6	YNPTWHCIVGR
3	CGI_10000075,CGI_10020305	1	56.2	5	6	NADM[147]SEDMQQDAVDCATTALEK
3	CGI_10000075,CGI_10020305	1	56.2	5	6	DIAAYIK
3	CGI_10000075,CGI_10020305	1	56.2	5	6	FGSYVTHETK
4	CGI_10000194,CGI_10006684	1	12.4	3	3	GPLVIYNSDNGICR
4	CGI_10000194,CGI_10006684	1	12.4	3	3	IEEIPEVPLVVSDK
4	CGI_10000194,CGI_10006684	1	12.4	3	3	DEIQSALR
5	CGI_10000304	1	47.7	4	4	GIYAYGFEKPSAIQQR
5	CGI_10000304	1	47.7	4	4	EEYIPEAGGLIESNWDEVVDNFDDMNLREELLR
5	CGI_10000304	1	47.7	4	4	GDTKEEYIPEAGGLIESNWDEVVDNFDDMNLR
5	CGI_10000304	1	47.7	4	4	GIYAYGFEKPSAIQQR
6	CGI_10000494,CGI_10025079	1	31.2	3	4	GSGLPANSSAVAILPVTLDTPMNR
6	CGI_10000494,CGI_10025079	1	31.2	3	4	NYWVGSIDLMPNEQADANVVVKPSESWLNQEDEVLK
6	CGI_10000494,CGI_10025079	1	31.2	3	4	SVWTSSIAAALAAK
7	CGI_10000542	1	2.8	2	2	YEHSANKPAEFLLFLK
7	CGI_10000542	1	2.8	2	2	YEHSANKPAEFLLFLK
8	CGI_10000611	1	17.3	2	2	GVNALDSQTLDILMK
8	CGI_10000611	1	17.3	2	2	AVLQNPLQGCR
9	CGI_10000994	1	8.1	3	3	DTQDDSWYYR
9	CGI_10000994	1	8.1	3	3	GSYDLPLQEALAGAYNLRPFDCPLPVK
9	CGI_10000994	1	8.1	3	3	ISEEDIK
10	CGI_10001107,CGI_10017186	1	6.1	2	2	SGGSGNEADLNNQIVAQGNK
10	CGI_10001107,CGI_10017186	1	6.1	2	2	IGVENTYFPMFVSHQALER
11	CGI_10001407,CGI_10017178	1	30.3	18	21	ARPMADGLPEAIDNGDITAR
11	CGI_10001407,CGI_10017178	1	30.3	18	21	GVQYLNEIKDSVVAGFQWATK
11	CGI_10001407,CGI_10017178	1	30.3	18	21	KIWCFGPEGTGPNILTDVTK
11	CGI_10001407,CGI_10017178	1	30.3	18	21	LMEPIYLVEIQCPEQAVGGIFQCLNK
11	CGI_10001407,CGI_10017178	1	30.3	18	21	IWCFGPEGTGPNILTDVTK
11	CGI_10001407,CGI_10017178	1	30.3	18	21	MENLYEGPDDDVAAIAVK
11	CGI_10001407,CGI_10017178	1	30.3	18	21	AHLPVNESFGFTGDLR
11	CGI_10001407,CGI_10017178	1	30.3	18	21	ARPMADGLPEAIDNGDITAR
11	CGI_10001407,CGI_10017178	1	30.3	18	21	KIWCFGPEGTGPNILTDVTK
11	CGI_10001407,CGI_10017178	1	30.3	18	21	AHLPVNESFGFTGDLR
11	CGI_10001407,CGI_10017178	1	30.3	18	21	KGTVGFGAGLHGWAFTLK
11	CGI_10001407,CGI_10017178	1	30.3	18	21	LMEPIYLVEIQCPEQAVGGIFQCLNK
11	CGI_10001407,CGI_10017178	1	30.3	18	21	WLPAGDAMLQMIVIHLPSPVTAQR
11	CGI_10001407,CGI_10017178	1	30.3	18	21	NAFLINLIDSPGHVDFSSEVTAALR
11	CGI_10001407,CGI_10017178	1	30.3	18	21	GVLMMYISK
11	CGI_10001407,CGI_10017178	1	30.3	18	21	YIEPIEDVPCGNICGLVGVDQYLIK
11	CGI_10001407,CGI_10017178	1	30.3	18	21	ICGLVGVDQYLIK
11	CGI_10001407,CGI_10017178	1	30.3	18	21	LPAGDAMLQMIVIHLPSPVTAQR
11	CGI_10001407,CGI_10017178	1	30.3	18	21	LADKYGMDVGEAR
11	CGI_10001407,CGI_10017178	1	30.3	18	21	ILADKYGM[147]DVGEAR
12	CGI_10001440,CGI_10009616	1	8.5	3	3	ILCEENESPESVSEK
12	CGI_10001440,CGI_10009616	1	8.5	3	3	DNHFLLELFHGPTASFK
12	CGI_10001440,CGI_10009616	1	8.5	3	3	DNHFLLELFHGPTASFK
13	CGI_10001478	1	5.4	2	2	ICPEPWMPESGLVTDSFK
13	CGI_10001478	1	5.4	2	2	LATTLFEDCTTVDDLLK
14	CGI_10001493,CGI_10007931	1	14.6	4	4	TPDVIFCFGFR
14	CGI_10001493,CGI_10007931	1	14.6	4	4	TTPDVIFCFGFR
14	CGI_10001493,CGI_10007931	1	14.6	4	4	SGFGLIYDSLDFAK
14	CGI_10001493,CGI_10007931	1	14.6	4	4	TSGFGLIYDSLDFAK
15	CGI_10001554	1	10.3	3	3	NIQLFVLDEADEMLSR
15	CGI_10001554	1	10.3	3	3	KEELTLEGIR
15	CGI_10001554	1	10.3	3	3	LITTDLLAR
16	CGI_10001571	1	25.7	4	4	ALIAAQYSGADVK
16	CGI_10001571	1	25.7	4	4	ISQADISVACNLLLLYK
16	CGI_10001571	1	25.7	4	4	VPAFESASGDCLFESNAIAQYVSNAQLMGANSR
16	CGI_10001571	1	25.7	4	4	VPAFESASGDCLFESNAIAQYVSNAQLMGANSR
17	CGI_10001587,CGI_10006316	1	26	4	4	DLLENMGDNFTK
17	CGI_10001587,CGI_10006316	1	26	4	4	NAFAMFDKDGK
17	CGI_10001587,CGI_10006316	1	26	4	4	NAFAMFDKDGK
17	CGI_10001587,CGI_10006316	1	26	4	4	FSSLGSTPDDK
18	CGI_10001640	1	15.9	3	3	TFLGSVSDYILHHAHVPVLVCR
18	CGI_10001640	1	15.9	3	3	TFLGSVSDYILHHAHVPVLVCR
18	CGI_10001640	1	15.9	3	3	FLGSVSDYILHHAHVPVLVCR
19	CGI_10001648,CGI_10003329	1	16.1	2	2	DPENFPFVVIGNK
19	CGI_10001648,CGI_10003329	1	16.1	2	2	NALAQETEVELYNEFPDQIK
20	CGI_10001653	1	20.2	16	19	AGELHQEQENYK
20	CGI_10001653	1	20.2	16	19	GQLVAELDAFQAANESLQK
20	CGI_10001653	1	20.2	16	19	HQDALNDLADQLEYMTK
20	CGI_10001653	1	20.2	16	19	LEGDIAAMQSDLDDALNAQR
20	CGI_10001653	1	20.2	16	19	IQELEDLLEQTR
20	CGI_10001653	1	20.2	16	19	LTQENFDLQHQVQELDAANAGLAK
20	CGI_10001653	1	20.2	16	19	NAETELGETSQR
20	CGI_10001653	1	20.2	16	19	QNLQVQLSALQSDYDNLNAR
20	CGI_10001653	1	20.2	16	19	RLEGDIAAMQSDLDDALNAQR
20	CGI_10001653	1	20.2	16	19	LTQENFDLQHQVQELDAANAGLAK
20	CGI_10001653	1	20.2	16	19	RLEGDIAAMQSDLDDALNAQR
20	CGI_10001653	1	20.2	16	19	LEEASGMSSSQLDINR
20	CGI_10001653	1	20.2	16	19	VQVDDLTR
20	CGI_10001653	1	20.2	16	19	AQTLIEEAEHR
20	CGI_10001653	1	20.2	16	19	DALNDLADQLEYMTK
20	CGI_10001653	1	20.2	16	19	QNLQVQLSALQ
21	CGI_10001665	1	2.9	4	4	IGQDLYSLLSGEGLCGEEGVGQVIDPSTIIVHLAK
21	CGI_10001665	1	2.9	4	4	LTDVDTNSVINR
21	CGI_10001665	1	2.9	4	4	VVAVFADPDRYIEDLLK
21	CGI_10001665	1	2.9	4	4	ASTILSGLYAGVYPLDNGR
22	CGI_10001832,CGI_10008416	1	8.6	2	2	RQLPAIGYGDPYVSWS
22	CGI_10001832,CGI_10008416	1	8.6	2	2	LPAIGYGDPYVSWS
23	CGI_10001846,CGI_10010868	1	14.9	2	2	VPNSAILDCTNLTDFSGK
23	CGI_10001846,CGI_10010868	1	14.9	2	2	SVAGQTGADLER
24	CGI_10002160	1	15.3	4	4	ELGLNNDITNMNGGAIALGHPLAASGTR
24	CGI_10002160	1	15.3	4	4	GPESFEVDEHPKPQTTLEGLAK
24	CGI_10002160	1	15.3	4	4	ITGHLAHELQR
24	CGI_10002160	1	15.3	4	4	KGPESFEVDEHPKPQTTLEGLAK
25	CGI_10002248	1	29.1	5	6	EGCYMWEPLVVHK
25	CGI_10002248	1	29.1	5	6	LQLYAIPVNDPSQQLPGVYNYLINCQK
25	CGI_10002248	1	29.1	5	6	GEYGLEIYANDPATEGSTLYHVAQYLVECNEDVK
25	CGI_10002248	1	29.1	5	6	LQLYAIPVNDPSQQLPGVYNYLINCQK
25	CGI_10002248	1	29.1	5	6	LPAGYLGAQPK
26	CGI_10002296	1	7.4	2	2	DFYHVFVTPTQFIFR
26	CGI_10002296	1	7.4	2	2	DFYHVFVTPTQFIFR
27	CGI_10002311	1	19.1	5	6	KVGGSMEEQVTNAMDK
27	CGI_10002311	1	19.1	5	6	IYVNFGCEILK
27	CGI_10002311	1	19.1	5	6	NTDQILGLAGCDLLTISPSLLDK
27	CGI_10002311	1	19.1	5	6	VGGSMEEQVTNAMDK
27	CGI_10002311	1	19.1	5	6	FKPTDATTNPSLILAAANMESYQGLIDDAINYAK
28	CGI_10002332	1	3.3	2	2	FVHFVVWPTFFLHK
28	CGI_10002332	1	3.3	2	2	DQNPGITDLSDPNRPLK
29	CGI_10002375	1	10.3	5	5	IAVYSCPLDILQTETK
29	CGI_10002375	1	10.3	5	5	ISSYGESCPGLEQYSIVK
29	CGI_10002375	1	10.3	5	5	GEENQVEEQIK
29	CGI_10002375	1	10.3	5	5	YSGLDEAVYR
29	CGI_10002375	1	10.3	5	5	DALEANIQDLYINK
30	CGI_10002459	1	7.3	3	3	LPVTLLDAYKEETECQIEECLQDTAFADDVQIK
30	CGI_10002459	1	7.3	3	3	IVIPTDPSLSVLK
30	CGI_10002459	1	7.3	3	3	LKEENPGDYLDLMNDIEMK
31	CGI_10002617	1	14.9	4	4	ETFTYSMLHLTPPMSAPDELR
31	CGI_10002617	1	14.9	4	4	NDPQVVSNYAPWTVEK
31	CGI_10002617	1	14.9	4	4	YDGYTSCPLITSR
31	CGI_10002617	1	14.9	4	4	YPNIFSIGDCNSAPTSK
32	CGI_10002689	1	37.3	11	12	ESAMTEPAWQGAGTEPGLK
32	CGI_10002689	1	37.3	11	12	ESAM[147]TEPAWQGAGTEPGLK
32	CGI_10002689	1	37.3	11	12	FEVTDWPVEDYGK
32	CGI_10002689	1	37.3	11	12	FPTLQYLEGGAETGFR
32	CGI_10002689	1	37.3	11	12	KESAMTEPAWQGAGTEPGLK
32	CGI_10002689	1	37.3	11	12	SYFPTLQYLEGGAETGFR
32	CGI_10002689	1	37.3	11	12	TVELDTYLDDK
32	CGI_10002689	1	37.3	11	12	TGDSYIILK
32	CGI_10002689	1	37.3	11	12	EVTDWPVEDYGK
32	CGI_10002689	1	37.3	11	12	YDLHFWIGTQSSQDEYGTAAYK
32	CGI_10002689	1	37.3	11	12	ASSFYEGLPDDDVEAEEDEGVSTGETTLMK
33	CGI_10002798	1	13.1	2	2	AWLTELLYTFNSGNIPK
33	CGI_10002798	1	13.1	2	2	TVVEECSGLLNNLDGVTTVHGR
34	CGI_10002799	1	28.4	2	2	QKVEQLTEENQELK
34	CGI_10002799	1	28.4	2	2	QHLGASGPETADVEALK
35	CGI_10002873	1	24.4	9	9	DYVYSTDYECFVPETWQWK
35	CGI_10002873	1	24.4	9	9	TLYPGQGNNAYIFPGVALAAITCGIR
35	CGI_10002873	1	24.4	9	9	VFLTAAQTLAGLVTEENLSNGR
35	CGI_10002873	1	24.4	9	9	YGQDTLIQFEDFGNHNAFR
35	CGI_10002873	1	24.4	9	9	ATGQVYDDFIDEFMEAVR
35	CGI_10002873	1	24.4	9	9	DMAAFNERPIIFALSNPTSMSECSAEEAYNFSEGR
35	CGI_10002873	1	24.4	9	9	YGQDTLIQFEDFGNHNAFR
35	CGI_10002873	1	24.4	9	9	GLFLSINDR
35	CGI_10002873	1	24.4	9	9	DMAAFNERPIIF
36	CGI_10002881	1	4.2	3	3	IGISEPSYHTETVCK
36	CGI_10002881	1	4.2	3	3	LVLTDGNSPSTSSIQTVR
36	CGI_10002881	1	4.2	3	3	RPAEYLWASPSDHFGLR
37	CGI_10003051	1	7.8	2	2	GDGSLFIGR
37	CGI_10003051	1	7.8	2	2	EDVFEPYGR
38	CGI_10003110	1	30.5	21	22	AGTQIENIEEDFR
38	CGI_10003110	1	30.5	21	22	ETADTDTAEQVMQSFK
38	CGI_10003110	1	30.5	21	22	GISEDQMNEFR
38	CGI_10003110	1	30.5	21	22	LSNRPAYLPTEGK
38	CGI_10003110	1	30.5	21	22	QYEQATTQYKPNIDELER
38	CGI_10003110	1	30.5	21	22	SVMAYVSSYYHAFSGAQQAETAANR
38	CGI_10003110	1	30.5	21	22	VEQIAAIAQELNLLEYHDVLTVNTR
38	CGI_10003110	1	30.5	21	22	CQIHEEWAEGKEEMLQSQDYLR
38	CGI_10003110	1	30.5	21	22	GFEEWLLSELQR
38	CGI_10003110	1	30.5	21	22	VEQIAAIAQELNLLEYHDVLTVNTR
38	CGI_10003110	1	30.5	21	22	VGWEQLLTAIAR
38	CGI_10003110	1	30.5	21	22	GFEEWLLSELQR
38	CGI_10003110	1	30.5	21	22	QTLPEADKEFNAIMALASEVQR
38	CGI_10003110	1	30.5	21	22	DGLAFCALIHR
38	CGI_10003110	1	30.5	21	22	LANQVGLQLTDNPYTTVDPQDIANK
38	CGI_10003110	1	30.5	21	22	TTDNTLPGTQR
38	CGI_10003110	1	30.5	21	22	FEEWLLSELQR
38	CGI_10003110	1	30.5	21	22	EEWLLSELQR
38	CGI_10003110	1	30.5	21	22	DNPLENLNTAFDVAEK
38	CGI_10003110	1	30.5	21	22	QTLPEADKEFNAIMALASEVQR
38	CGI_10003110	1	30.5	21	22	MLDPEDMVNSVKPDER
38	CGI_10003110	1	30.5	21	22	YEQATTQYKPNIDELER
39	CGI_10003169	1	15.4	4	4	GGETVGNVGKPAVMK
39	CGI_10003169	1	15.4	4	4	IAELTQQINELR
39	CGI_10003169	1	15.4	4	4	IEELCSGAAYCQFMDMLFPGSIPIKK
39	CGI_10003169	1	15.4	4	4	AELTQQINELR
40	CGI_10003170	1	10.6	2	2	TPYMVNLLMAGYDK
40	CGI_10003170	1	10.6	2	2	KNLADYLR
41	CGI_10003285	1	9.9	4	4	YQPLSPSESVNNSAIYR
41	CGI_10003285	1	9.9	4	4	ESAGNFYINDK
41	CGI_10003285	1	9.9	4	4	DTTTDIPIVIGDEEFR
41	CGI_10003285	1	9.9	4	4	NSPNLSIVAGGK
42	CGI_10003310	1	2.5	2	2	TPEVFDCWFESGSMPYAQVHYPFEK
42	CGI_10003310	1	2.5	2	2	ELTDSQLEEYQR
43	CGI_10003355	1	14.5	4	5	FSTVGGESGSADTAR
43	CGI_10003355	1	14.5	4	5	GAGAFGYFECTHDITK
43	CGI_10003355	1	14.5	4	5	LGSNYLQIPVNCPFNAR
43	CGI_10003355	1	14.5	4	5	NYFAEVEQIAFSPVHMIPGVEASPDK
43	CGI_10003355	1	14.5	4	5	NYFAEVEQIAFSPVHMIPGVEASPDK
44	CGI_10003396	1	12.5	2	2	IEDLSQQAQMAAAEK
44	CGI_10003396	1	12.5	2	2	NILFVINRPDVYK
45	CGI_10003521	1	26	42	44	AIGALVDAVGPGLCPDWEDWNPK
45	CGI_10003521	1	26	42	44	ASLSVSCLDVDLKPVPIEVLDK
45	CGI_10003521	1	26	42	44	CVDNGDGTCTVGYVPTAPGEYNVSVK
45	CGI_10003521	1	26	42	44	DGTCTVEYLPSKPGEYDVSVK
45	CGI_10003521	1	26	42	44	EVDEGYEFTYSPTAPGDYMITIR
45	CGI_10003521	1	26	42	44	FNDEHIPESPFK
45	CGI_10003521	1	26	42	44	FTVETQGETGALGFSIEGPSQAK
45	CGI_10003521	1	26	42	44	GAGQGGLGLSIDGPSEVPINCK
45	CGI_10003521	1	26	42	44	GGNANSPAEFTIDSR
45	CGI_10003521	1	26	42	44	QNPDGTVGVTYYPEVPGEYK
45	CGI_10003521	1	26	42	44	SGAGVQDSIPASLPVTFLIDTR
45	CGI_10003521	1	26	42	44	TGAPATFTVDTTEAGEAPLEVTCTDQR
45	CGI_10003521	1	26	42	44	VAGEGLQNGMANEINEFMVDTR
45	CGI_10003521	1	26	42	44	VIAYGPGLTNGNANAPATFTVDTR
45	CGI_10003521	1	26	42	44	VISPSGTEEEALIQEIDDGEYAVR
45	CGI_10003521	1	26	42	44	VQPAQLTPVAEGVVDATYYPVEEGPCK
45	CGI_10003521	1	26	42	44	YAGVNIAGSPFK
45	CGI_10003521	1	26	42	44	DNGDGSADVTYFPTAPGEYAVHILCNEDDIPK
45	CGI_10003521	1	26	42	44	IPVGPIFNFVSAYVVMPSGK
45	CGI_10003521	1	26	42	44	YLEDQVGATEDLISPDTVDAVHAGAPGAGLFQPVDIR
45	CGI_10003521	1	26	42	44	ASLSVSCLDVDLKPVPIEVLDKK
45	CGI_10003521	1	26	42	44	DTIRPSISPVPGK
45	CGI_10003521	1	26	42	44	FADQEIPNSPFR
45	CGI_10003521	1	26	42	44	IIVGESELGNASK
45	CGI_10003521	1	26	42	44	IPVGPIFNFVSAYVVM[147]PSGK
45	CGI_10003521	1	26	42	44	NLTYSCVYVPSMEGEYK
45	CGI_10003521	1	26	42	44	VTYKPTEPGNYIINIK
45	CGI_10003521	1	26	42	44	WTEFTVDAK
45	CGI_10003521	1	26	42	44	GPCEELCVK
45	CGI_10003521	1	26	42	44	SDEHVPGSPFNVSVGGEPSSR
45	CGI_10003521	1	26	42	44	QNPDGTFGATYVPTMPGEYTVEVTHCDKPLEESPFK
45	CGI_10003521	1	26	42	44	QNPDGTVAVTYYPTEQGEYTISVTYDDKPIK
45	CGI_10003521	1	26	42	44	YANQHVPGSPFTTNVEPGVDASR
45	CGI_10003521	1	26	42	44	IAYGPGLTNGNANAPATFTVDTR
45	CGI_10003521	1	26	42	44	IGPPSGEPIDTTDSGVK
45	CGI_10003521	1	26	42	44	EKPTPEGYQTFFTPTEVGPHK
45	CGI_10003521	1	26	42	44	DGTCTVEYLPSKPGEYDVSVK
45	CGI_10003521	1	26	42	44	WLDIPQLIKPEEITNPK
45	CGI_10003521	1	26	42	44	VHIIGPGGVEIK
45	CGI_10003521	1	26	42	44	GNAQAPCTFTIDSR
45	CGI_10003521	1	26	42	44	GPGLEGGVVNQPAR
45	CGI_10003521	1	26	42	44	YITPSIGDAR
46	CGI_10003539	1	57.1	6	7	TATPEQAQEVHEK
46	CGI_10003539	1	57.1	6	7	DLGAKPDIDGFLVGGASLKPDFVQIVNAR
46	CGI_10003539	1	57.1	6	7	TATPEQAQEVHEK
46	CGI_10003539	1	57.1	6	7	IIYGGSVNAGNCK
46	CGI_10003539	1	57.1	6	7	QTQAIIENITADQWPNVVLAYEPVWAIGTGK
46	CGI_10003539	1	57.1	6	7	EAGKTEEVVFR
47	CGI_10003541	1	12.8	2	2	DLHEQALQFSQLLSHLDNAQQEITTTLGAHGDMMK
47	CGI_10003541	1	12.8	2	2	ENSGTIQANCESLDQR
48	CGI_10003593	1	9	3	4	NALYSNAAVTCGTPGTFVK
48	CGI_10003593	1	9	3	4	VSPGQLYTDEEFPLWVAMGK
48	CGI_10003593	1	9	3	4	VSPGQLYTDEEFPLWVAMGK
49	CGI_10003622	1	14.9	2	2	LAAQTLLGAAK
49	CGI_10003622	1	14.9	2	2	AMPNTPALVQTGATVIAPGSSVLQGDRELIQGLFR
50	CGI_10003625	1	3	3	3	NNEPEITGDQWCLDFIK
50	CGI_10003625	1	3	3	3	NIQSALHLAAQR
50	CGI_10003625	1	3	3	3	TPLHYCVSSNPGNADASTAM[147]EELLLENK
50	CGI_10003625	1	3	3	3	TPLHEVAFR
51	CGI_10003633	1	7.9	3	3	IVDSEATKPDGWLEDENK
51	CGI_10003633	1	7.9	3	3	YQDGIDCGGAYVK
51	CGI_10003633	1	7.9	3	3	IPDPDAEKPEDWDENEPEK
52	CGI_10003671	1	14.7	5	5	AESSDVANAVLDGADCVMLSGETAK
52	CGI_10003671	1	14.7	5	5	KGCNLPGIAVDLPAVSTK
52	CGI_10003671	1	14.7	5	5	AGKPVICATQMLESMVK
52	CGI_10003671	1	14.7	5	5	AGKPVICATQMLESMVK
52	CGI_10003671	1	14.7	5	5	IDDGLISVIVK
53	CGI_10003697	1	3.8	2	2	RPLILQLIHVNK
53	CGI_10003697	1	3.8	2	2	VVNLTLVDLPGMTK
54	CGI_10003765	1	30.8	4	4	VDVDENEETAAACEISAMPTFHIYK
54	CGI_10003765	1	30.8	4	4	SEFDSTIK
54	CGI_10003765	1	30.8	4	4	SEFDSTIKDNK
54	CGI_10003765	1	30.8	4	4	VDVDENEETAAACEISAMPTFHIYK
55	CGI_10003818	1	34.7	4	4	MSGDPGECIVQK
55	CGI_10003818	1	34.7	4	4	SGDPGECIVQK
55	CGI_10003818	1	34.7	4	4	TFIGSVSDFIIHHSDCPVFVCR
55	CGI_10003818	1	34.7	4	4	TFIGSVSDFIIHHSDCPVFVCR
56	CGI_10003886	1	6.1	3	3	ETSQSQSAPGLNAAK
56	CGI_10003886	1	6.1	3	3	IYEFPECDDEEENK
56	CGI_10003886	1	6.1	3	3	VNIIPLISK
57	CGI_10003930	1	3.5	2	2	ATDDDSGAFGDIAYTIQSVSNNGASK
57	CGI_10003930	1	3.5	2	2	VQASDQDPELQFR
57	CGI_10003930	1	3.5	2	2	SALTGDPTMVAVATDGGSPSQSANAMVTI
57	CGI_10003930	1	3.5	2	2	YAIVAGDGSIDK
58	CGI_10004091	1	16.8	6	7	NQAFLEFLDEQAAVTMVSFHQQNPAQIR
58	CGI_10004091	1	16.8	6	7	TPDALFTLFGVYGDVHR
58	CGI_10004091	1	16.8	6	7	NCQNIFPPSAVLHLSNIPPNIEEDFLSDAFAQHGQVK
58	CGI_10004091	1	16.8	6	7	SLDGQNIYNGCCTLR
58	CGI_10004091	1	16.8	6	7	NQAFLEFLDEQAAVTMVSFHQQNPAQIR
58	CGI_10004091	1	16.8	6	7	MALIQMASVDEAVTALIAMHNYPLSDTNHLR
59	CGI_10004156	1	13.7	3	3	EVFLGANPNAINLMEQMLDLDADTR
59	CGI_10004156	1	13.7	3	3	VLSLVGTPNQTLLDK
59	CGI_10004156	1	13.7	3	3	EEVVNYKPQ
60	CGI_10004181,CGI_10027648	1	15.6	3	3	NFYGGNGIVGAQVPLGAGIAFGLK
60	CGI_10004181,CGI_10027648	1	15.6	3	3	KDPEIPLGELYNNIYIHPDPDYTVR
60	CGI_10004181,CGI_10027648	1	15.6	3	3	DGMDVLAVR
61	CGI_10004288	1	16.1	5	5	TVYTFVGTPEAIVEGALNGAR
61	CGI_10004288	1	16.1	5	5	NKEVIEAIANAIASTEGCNLLDVDPGASTHR
61	CGI_10004288	1	16.1	5	5	TVYTFVGTPEAIVEGALNGAR
61	CGI_10004288	1	16.1	5	5	IIECVPNFSEGR
61	CGI_10004288	1	16.1	5	5	MLETAVWGTYYNVTTNLSDLKDQEFK
62	CGI_10004346	1	19.7	8	8	ATANNTSWGVDGETGK
62	CGI_10004346	1	19.7	8	8	DYGIWEPFAVK
62	CGI_10004346	1	19.7	8	8	GVSDLAQHFLVK
62	CGI_10004346	1	19.7	8	8	NVMLEPYLVPGGGAAEMALSQALNEK
62	CGI_10004346	1	19.7	8	8	ICNEVIAVKPDLVITEK
62	CGI_10004346	1	19.7	8	8	KVQIGNIAAGK
62	CGI_10004346	1	19.7	8	8	ICNEVIAVKPDLVITEK
62	CGI_10004346	1	19.7	8	8	LTGVMLNK
62	CGI_10004346	1	19.7	8	8	FGDEYFTFLVECK
63	CGI_10004348	1	2.6	2	2	IWEIMTDVFGK
63	CGI_10004348	1	2.6	2	2	ELVEDGNDEEYR
64	CGI_10004395	1	13.9	5	5	GIDPMSLDMLAK
64	CGI_10004395	1	13.9	5	5	VATAQDDITGDGTTSNVLIIGELLK
64	CGI_10004395	1	13.9	5	5	TLAHNSGLDAQESIVK
64	CGI_10004395	1	13.9	5	5	ALEVLEECK
64	CGI_10004395	1	13.9	5	5	EIDRDTLIQVAR
65	CGI_10004474	1	12.7	4	4	GFGFVEFDSVESAK
65	CGI_10004474	1	12.7	4	4	NIASSVDKDMLSEMFPGSTEIR
65	CGI_10004474	1	12.7	4	4	NLSYNTTNDSLADAFDGCSSAR
65	CGI_10004474	1	12.7	4	4	TTNDSLADAFDGCSSAR
66	CGI_10004554	1	19.1	2	2	AVTGLSLAEIQAK
66	CGI_10004554	1	19.1	2	2	EINWTVLYR
67	CGI_10004563	1	5	4	4	TGQDAIHQEQELVTK
67	CGI_10004563	1	5	4	4	QVQDSLTDSSELIQAVR
67	CGI_10004563	1	5	4	4	GDPVVLLR
67	CGI_10004563	1	5	4	4	LQQLENSVEGEER
68	CGI_10004564	1	22.3	3	4	ALIVDIEGTTTPIGFVK
68	CGI_10004564	1	22.3	3	4	IGVSPEEILFLTDTPEEATAASK
68	CGI_10004564	1	22.3	3	4	RYDDEETQQDIK
68	CGI_10004564	1	22.3	3	4	ETLFPYAEENVESFLTK
69	CGI_10004572	1	36.8	3	4	QVNVPTINGVFGILPQHVPTLAVLQPGVVSVVVNDSETK
69	CGI_10004572	1	36.8	3	4	AEAVGISFSMASPNK
69	CGI_10004572	1	36.8	3	4	VFFKDETIK
70	CGI_10004590	1	4.8	4	4	ATDCETFCSSGEEK
70	CGI_10004590	1	4.8	4	4	ATDCSLTSCLQGFK
70	CGI_10004590	1	4.8	4	4	SQITCQMCPVEFITPGER
70	CGI_10004590	1	4.8	4	4	NPSTNLCTNCPVGTHNNVK
71	CGI_10004652	1	0.9	2	2	AAPVQATAELSDFAEYLLR
71	CGI_10004652	1	0.9	2	2	HEALLYTWLAEHKPLVLCGPPGSGK
72	CGI_10004678	1	15.6	2	2	ELGPSFSLLESCDMPFFIR
72	CGI_10004678	1	15.6	2	2	VYFIQEEGDLVTPLIAK
73	CGI_10004724	1	24.2	5	5	ANNLPCMTADDLKK
73	CGI_10004724	1	24.2	5	5	DNLNDSISAILQASQDKPR
73	CGI_10004724	1	24.2	5	5	DNLNDSISAILQASQDKPR
73	CGI_10004724	1	24.2	5	5	DAFLASDSLIK
73	CGI_10004724	1	24.2	5	5	FPTQVSHQESLVQK
74	CGI_10004771	1	22.9	10	11	FVIISADEYVLK
74	CGI_10004771	1	22.9	10	11	SLQLPVDDDVIAALIGQCTSDPEGK
74	CGI_10004771	1	22.9	10	11	YNVESSFPAVVMELSDNEIK
74	CGI_10004771	1	22.9	10	11	VAKPSSAPDQPTFYGPQDFYIGAVVDIFK
74	CGI_10004771	1	22.9	10	11	YNVESSFPAVVMELSDNEIK
74	CGI_10004771	1	22.9	10	11	DFLESEGLEVNPSEEMPTDPYIER
74	CGI_10004771	1	22.9	10	11	LGATVPIYGR
74	CGI_10004771	1	22.9	10	11	SPGDLDILVK
74	CGI_10004771	1	22.9	10	11	ISLEDFR
74	CGI_10004771	1	22.9	10	11	SGFIDAANMR
75	CGI_10004885	1	8.2	2	3	KIDNDFANELIEFSTGYEHGEYIK
75	CGI_10004885	1	8.2	2	3	IDNDFANELIEFSTGYEHGEYIK
76	CGI_10004931	1	7	2	2	LQVEHPITECITGIDIVHQMIR
76	CGI_10004931	1	7	2	2	MGEQATALAK
77	CGI_10005185	1	27.2	14	15	IAVGSDADIVIWDPK
77	CGI_10005185	1	27.2	14	15	NLQDSSFALSGEQFDDK
77	CGI_10005185	1	27.2	14	15	VVFGEPIAASLGTDGTHYWNK
77	CGI_10005185	1	27.2	14	15	AALAGGTTMIIDFVLDQK
77	CGI_10005185	1	27.2	14	15	MGISGPEGHEMCRPEEVEAEATQR
77	CGI_10005185	1	27.2	14	15	AITIANQANCPLYIVHVMSK
77	CGI_10005185	1	27.2	14	15	FGEPIAASLGTDGTHYWNK
77	CGI_10005185	1	27.2	14	15	GVSLLEAYDK
77	CGI_10005185	1	27.2	14	15	IPNGVNGVEDR
77	CGI_10005185	1	27.2	14	15	GVSLLEAYDKWR
77	CGI_10005185	1	27.2	14	15	IENQDEVPGVK
77	CGI_10005185	1	27.2	14	15	VGTNLVIPGGAR
77	CGI_10005185	1	27.2	14	15	QVGTNLVIPGGAR
77	CGI_10005185	1	27.2	14	15	VSLLEAYDKWR
77	CGI_10005185	1	27.2	14	15	RDENPIVGDTASFA
78	CGI_10005267,CGI_10025378	1	22	6	6	GANAYGVPDNSLFQTVDLYEGR
78	CGI_10005267,CGI_10025378	1	22	6	6	HQVEFSYEQLK
78	CGI_10005267,CGI_10025378	1	22	6	6	YNFNGPTCGSKPVEK
78	CGI_10005267,CGI_10025378	1	22	6	6	MENIELFLK
78	CGI_10005267,CGI_10025378	1	22	6	6	SHGVIGLQSGTNK
78	CGI_10005267,CGI_10025378	1	22	6	6	MTGFGAVR
79	CGI_10005339	1	12.8	4	4	AINLYAPTSVENVDVTSVADPPSEK
79	CGI_10005339	1	12.8	4	4	TGVETEIPENFGGVR
79	CGI_10005339	1	12.8	4	4	VNLYQYPCCQPK
79	CGI_10005339	1	12.8	4	4	NCILQGTVDLQLNPIVQGHMDELWGLASHPSQHQFMTSGSDK
80	CGI_10005381	1	8.5	26	26	AGILFINPQDLGWIPYTQSWIDK
80	CGI_10005381	1	8.5	26	26	ATNLECIYDQLR
80	CGI_10005381	1	8.5	26	26	FPAVPNVTSPVDFMSNNSWGGIK
80	CGI_10005381	1	8.5	26	26	FPTTGTVFDYYIDPETK
80	CGI_10005381	1	8.5	26	26	GPTFVWTFNLK
80	CGI_10005381	1	8.5	26	26	TYDCLDPGSNEFLDDYQAFLDK
80	CGI_10005381	1	8.5	26	26	WPLMIDPQLQGIK
80	CGI_10005381	1	8.5	26	26	YLESSSQEDIPASAAEMYK
80	CGI_10005381	1	8.5	26	26	HEMTEAVATYEEKPR
80	CGI_10005381	1	8.5	26	26	TYEQELPEEVHQQLQELPEQWNNTK
80	CGI_10005381	1	8.5	26	26	GYHNYIDECLPPESPYLYGLHPNAEIEFLTTTSENLFK
80	CGI_10005381	1	8.5	26	26	IQQLNNLITLLLGK
80	CGI_10005381	1	8.5	26	26	VDSSQAFAWLSQLR
80	CGI_10005381	1	8.5	26	26	ASLLYFILNDLHK
80	CGI_10005381	1	8.5	26	26	ANLTILFDK
80	CGI_10005381	1	8.5	26	26	DSSQAFAWLSQLR
80	CGI_10005381	1	8.5	26	26	AGILFINPQDLGWIPYTQSWIDKR
80	CGI_10005381	1	8.5	26	26	QIQQLNNLITLLLGK
80	CGI_10005381	1	8.5	26	26	ALIHAIESVIIDWTHQIR
80	CGI_10005381	1	8.5	26	26	ISIANFMSYVHK
80	CGI_10005381	1	8.5	26	26	QIQQLNNLITLLLGK
80	CGI_10005381	1	8.5	26	26	STENATILTNCER
80	CGI_10005381	1	8.5	26	26	DGLEDQLLAAVVR
80	CGI_10005381	1	8.5	26	26	DEAEKIEPLTIFEHWFR
80	CGI_10005381	1	8.5	26	26	DGIDTDFKELVTEIEK
80	CGI_10005381	1	8.5	26	26	DSAQPLLEGHNPTPFVEIEFWK
81	CGI_10005487	1	10.3	2	2	ESVWNVVQDSK
81	CGI_10005487	1	10.3	2	2	EGDLLEIYR
82	CGI_10005508	1	21.8	4	6	CPVQCHFGALDDMVGFSSR
82	CGI_10005508	1	21.8	4	6	CPVQCHFGALDDMVGFSSR
82	CGI_10005508	1	21.8	4	6	GALDDMVGFSSR
82	CGI_10005508	1	21.8	4	6	SCHLALER
83	CGI_10005536	1	6.6	2	2	DFGHNTAYSLNDALWTCQNMFANSSQK
83	CGI_10005536	1	6.6	2	2	ADLIDAINDHFGV
84	CGI_10005591	1	15.6	11	11	ECNGDASESALLK
84	CGI_10005591	1	15.6	11	11	EQWDSQAVNDLQDSYGQEWTYNQR
84	CGI_10005591	1	15.6	11	11	LGSDPSMGLTSQR
84	CGI_10005591	1	15.6	11	11	QGAIVAVTGDGVNDSPALK
84	CGI_10005591	1	15.6	11	11	TADFTNDNPLETR
84	CGI_10005591	1	15.6	11	11	VLGFCDYFLPSDQYPPGYPYDSDDANFPLTGLR
84	CGI_10005591	1	15.6	11	11	YAVTPGGEDPKK
84	CGI_10005591	1	15.6	11	11	FVGLMSMIDPPR
84	CGI_10005591	1	15.6	11	11	NPGGFVER
84	CGI_10005591	1	15.6	11	11	CVELSIGK
84	CGI_10005591	1	15.6	11	11	VPIEELYAR
85	CGI_10005609	1	5.1	2	2	DSVDIDLDDPEVAEAAVK
85	CGI_10005609	1	5.1	2	2	GFQNILEGLAR
86	CGI_10005614	1	12.1	7	8	TFILEVLKPVEDTLECSVYLSK
86	CGI_10005614	1	12.1	7	8	TFILEVLKPVEDTLECSVYLSK
86	CGI_10005614	1	12.1	7	8	TFILEVLKPVEDTLECSVYLSK
86	CGI_10005614	1	12.1	7	8	LPFSQFENLFK
86	CGI_10005614	1	12.1	7	8	FAEFGFK
86	CGI_10005614	1	12.1	7	8	LVLPEESSLAVLK
86	CGI_10005614	1	12.1	7	8	DYDGSVEQVIQPSGIDWGGTK
87	CGI_10005680	1	13.9	2	2	RGYDEEETPETPEAAPEEPQVDPEEAAR
87	CGI_10005680	1	13.9	2	2	APEEPQVDPEEAAR
88	CGI_10005776	1	4	3	3	NLISVQGFEDIAQALQK
88	CGI_10005776	1	4	3	3	DLVPIIGALENNTWFTK
88	CGI_10005776	1	4	3	3	TVADMIECTGNQCSGVTSDKDFMLELVSGCSER
89	CGI_10005784	1	16.9	5	5	ALDLNALFQSIDQISQQDVAK
89	CGI_10005784	1	16.9	5	5	VVALDNINTSSSIGQVSFYIK
89	CGI_10005784	1	16.9	5	5	YETPYQQGVTHYLR
89	CGI_10005784	1	16.9	5	5	VNNDQVAFEELHR
89	CGI_10005784	1	16.9	5	5	NTSPDATFIFAK
90	CGI_10005788	1	18.4	3	3	VEDMAELTCLNEASVLHNLK
90	CGI_10005788	1	18.4	3	3	INDPMVQAEWASK
90	CGI_10005788	1	18.4	3	3	DQSILCTGESGAGK
91	CGI_10005808	1	33.8	5	6	ALDFGNLQGLQVTQPITAVQGYR
91	CGI_10005808	1	33.8	5	6	DFGNLQGLQVTQPITAVQGYR
91	CGI_10005808	1	33.8	5	6	DNYVPEISYIDQHDIIEVDPDTK
91	CGI_10005808	1	33.8	5	6	LDFGNLQGLQVTQPITAVQGYR
91	CGI_10005808	1	33.8	5	6	RDNYVPEISYIDQHDIIEVDPDTK
92	CGI_10005813	1	14.6	5	5	FQCSMVNNPVLDSLTIIDTPGILSGEK
92	CGI_10005813	1	14.6	5	5	LADIDKDGMLDMDEWALANHLIK
92	CGI_10005813	1	14.6	5	5	LFELEEQDLFSDLQSLPR
92	CGI_10005813	1	14.6	5	5	LADIDKDGMLDMDEWALANHLIK
92	CGI_10005813	1	14.6	5	5	DMVDHQQLMR
93	CGI_10005879	1	0.2	2	2	DLASSLISWLK
93	CGI_10005879	1	0.2	2	2	DDVM[147]VLDK
94	CGI_10006002	1	3.1	2	2	IWNVHSVLNVLHSLVDK
94	CGI_10006002	1	3.1	2	2	IWNVHSVLNVLHSLVDK
95	CGI_10006015	1	23.3	3	3	YGVPVNEVFQTVDLWER
95	CGI_10006015	1	23.3	3	3	DKELEAQALDWIEANLGEPVDR
95	CGI_10006015	1	23.3	3	3	DKELEAQALDWIEANLGEPVDRK
96	CGI_10006016	1	27.8	4	5	IGEGFSTSGDMDNFQNQLK
96	CGI_10006016	1	27.8	4	5	IGEGFSTSGDM[147]DNFQNQLK
96	CGI_10006016	1	27.8	4	5	QLGVPDHEMFQTVDLYEGQNLHQCVIGISALAR
96	CGI_10006016	1	27.8	4	5	IGEGFSTSGDMDNFQNQLK
97	CGI_10006272	1	16.9	5	5	HELELVEADLTKPESWEPAVK
97	CGI_10006272	1	16.9	5	5	TFTEEDWMEPEK
97	CGI_10006272	1	16.9	5	5	YVIHVASPFPTQTPK
97	CGI_10006272	1	16.9	5	5	GPGGGEQEEDGEKKEEGEGTEGEDKPK
97	CGI_10006272	1	16.9	5	5	HELELVEADLTKPESWEPAVK
98	CGI_10006343	1	34.4	7	7	DDVQDVIDLYK
98	CGI_10006343	1	34.4	7	7	IFGMSGTENVTGDDQK
98	CGI_10006343	1	34.4	7	7	IYSINEGYEQFWDAATSEYVQSK
98	CGI_10006343	1	34.4	7	7	KHPSATGDFSQLINFIQTAVK
98	CGI_10006343	1	34.4	7	7	DVLANDLFINMLK
98	CGI_10006343	1	34.4	7	7	MLYESIPMAYIVEQAGGLAVTGTK
98	CGI_10006343	1	34.4	7	7	NILDIVPK
99	CGI_10006472	1	7.6	4	5	IATDNEEAGHLMSNLDWQGAVK
99	CGI_10006472	1	7.6	4	5	AGNVDYEMNIYDGAAHAFTNATGPNYNK
99	CGI_10006472	1	7.6	4	5	AGNVDYEMNIYDGAAHAFTNATGPNYNK
99	CGI_10006472	1	7.6	4	5	LCDVSTIK
100	CGI_10006533	1	5.5	2	2	QNQVESLETHLR
100	CGI_10006533	1	5.5	2	2	STDPPEPENEYTISIK
101	CGI_10006585	1	6	2	2	LSAQEPLLSNNK
101	CGI_10006585	1	6	2	2	DGDDVIFTGYCEK
102	CGI_10006610	1	49.6	30	42	ADFDAAVSCDAK
102	CGI_10006610	1	49.6	30	42	AEDVFYGLGFMMALAK
102	CGI_10006610	1	49.6	30	42	AESIDECDNKFGSILQCVQAGVR
102	CGI_10006610	1	49.6	30	42	DAENGENDIAAHDIGER
102	CGI_10006610	1	49.6	30	42	DMAISALFDGDLSK
102	CGI_10006610	1	49.6	30	42	EAENIFQAAEECYGEKEEK
102	CGI_10006610	1	49.6	30	42	FGSILQCVQAGVR
102	CGI_10006610	1	49.6	30	42	HDAENGENDIAAHDIGER
102	CGI_10006610	1	49.6	30	42	MDMAISALFDGDLSK
102	CGI_10006610	1	49.6	30	42	NVGEDDVNNASPEEAEAYR
102	CGI_10006610	1	49.6	30	42	SEGDFDHWFGAYNVGEDDVNNASPEEAEAYR
102	CGI_10006610	1	49.6	30	42	AEDVFYGLGFMMALAK
102	CGI_10006610	1	49.6	30	42	DVFYGLGFMMALAK
102	CGI_10006610	1	49.6	30	42	EAENIFQAAEECYGEK
102	CGI_10006610	1	49.6	30	42	EDVFYGLGFMMALAK
102	CGI_10006610	1	49.6	30	42	EGDFDHWFGAYNVGEDDVNNASPEEAEAYR
102	CGI_10006610	1	49.6	30	42	HDAENGENDIAAHDIGER
102	CGI_10006610	1	49.6	30	42	SEGDFDHWFGAYNVGEDDVNNASPEEAEAYR
102	CGI_10006610	1	49.6	30	42	SEGDFDHWFGAYNVGEDDVNNASPEEAEAYRK
102	CGI_10006610	1	49.6	30	42	ATQEEIERVPDDELK
102	CGI_10006610	1	49.6	30	42	DLWGLIHAINR
102	CGI_10006610	1	49.6	30	42	LSDSSLTNVK
102	CGI_10006610	1	49.6	30	42	KVLSDSSLTNVK
102	CGI_10006610	1	49.6	30	42	VPDDELKR
102	CGI_10006610	1	49.6	30	42	AEDVFYGLGFM[147]MALAK
102	CGI_10006610	1	49.6	30	42	NVGEDDVNNASPEEAEAYRK
102	CGI_10006610	1	49.6	30	42	AEDVFYGLGFM[147]MALAK
102	CGI_10006610	1	49.6	30	42	LSDSSLTNVKK
102	CGI_10006610	1	49.6	30	42	ATQEEIERVPDDELKR
102	CGI_10006610	1	49.6	30	42	DLWGLIH
103	CGI_10006635	1	6.4	4	4	TWIFSPVCINPMDNQAVAK
103	CGI_10006635	1	6.4	4	4	SVVNEQMSEGFTALHIAAANDHVEIASALIR
103	CGI_10006635	1	6.4	4	4	FNVLQWAVMK
103	CGI_10006635	1	6.4	4	4	VDTSTSPVLPVPPR
104	CGI_10006796	1	7.3	8	8	SSLLLDNDSISSK
104	CGI_10006796	1	7.3	8	8	TAVMEIGCQFTCEK
104	CGI_10006796	1	7.3	8	8	DCGNIIQNFGLYLDPK
104	CGI_10006796	1	7.3	8	8	YSTCTDLTPGGK
104	CGI_10006796	1	7.3	8	8	TGFEPWSNDCR
104	CGI_10006796	1	7.3	8	8	SEIDQTVSMNSNSEK
104	CGI_10006796	1	7.3	8	8	ASCVNTLGSYECACPVGYR
104	CGI_10006796	1	7.3	8	8	DRNECIDGSHLCR
105	CGI_10006806	1	16.2	5	5	DFLDILTADYK
105	CGI_10006806	1	16.2	5	5	DFLDILTADYKK
105	CGI_10006806	1	16.2	5	5	DLDEFLYAFR
105	CGI_10006806	1	16.2	5	5	TIDLDEFLYAFR
105	CGI_10006806	1	16.2	5	5	ELSEKDFLDILTADYKK
106	CGI_10006848	1	13.8	8	8	ELEEVVDEQIK
106	CGI_10006848	1	13.8	8	8	SQYQANPFENMTQDEIDR
106	CGI_10006848	1	13.8	8	8	STDSASGGETLEDR
106	CGI_10006848	1	13.8	8	8	YIDTIDPDDPEYVK
106	CGI_10006848	1	13.8	8	8	SGPHPASLLALQQITDLLLPHSK
106	CGI_10006848	1	13.8	8	8	DQQHNVQVYK
106	CGI_10006848	1	13.8	8	8	ALPAGLDNIVLVDEEVR
106	CGI_10006848	1	13.8	8	8	SGPHPASLLALQQITDLLLPHSK
107	CGI_10006939	1	9.6	3	3	AVASQLDANFLK
107	CGI_10006939	1	9.6	3	3	EVIELPLINPELFQR
107	CGI_10006939	1	9.6	3	3	HGEIDWEAVVK
108	CGI_10006952	1	5	2	2	GFLNQQQQEEPVER
108	CGI_10006952	1	5	2	2	VPPSEPEPQLPR
109	CGI_10006964	1	6.8	2	2	AANSLAEPQEYENLFPDWK
109	CGI_10006964	1	6.8	2	2	AGQNNVAFVSHFVLGR
110	CGI_10006989	1	26	4	6	ATLPNTDTYEGMYDCGK
110	CGI_10006989	1	26	4	6	HGQGTYTYAATGTK
110	CGI_10006989	1	26	4	6	YSYVNGDTYEGEWK
110	CGI_10006989	1	26	4	6	YVFDIGCEQHGEYIPIEQEKEDKGDDEEPSANIVPK
111	CGI_10007105	1	3	2	2	TLTEEEIATILYDALK
111	CGI_10007105	1	3	2	2	TLTEEEIATILYDALK
112	CGI_10007209	1	14.1	9	9	DGWLHTGDIGQWLENGTLK
112	CGI_10007209	1	14.1	9	9	DGWLHTGDIGQWLENGTLK
112	CGI_10007209	1	14.1	9	9	SPLVAQVFIHGESLK
112	CGI_10007209	1	14.1	9	9	VSNNGEAYGWKPSPSEPFQWISYNDVLVR
112	CGI_10007209	1	14.1	9	9	TGGLHSFEQVK
112	CGI_10007209	1	14.1	9	9	PAKPDDLCVLCYTSGTTGLPK
112	CGI_10007209	1	14.1	9	9	SPLVAQVFIHGESLK
112	CGI_10007209	1	14.1	9	9	SSLVGVVVPDPEVLPGWAK
112	CGI_10007209	1	14.1	9	9	FNMALASK
113	CGI_10007212	1	13.4	5	5	EEIAQFFTGLEIVPNGIMLPEDR
113	CGI_10007212	1	13.4	5	5	EGRPSGECFVELIDEDNVQR
113	CGI_10007212	1	13.4	5	5	MNMMGGEGGMGPGMGGR
113	CGI_10007212	1	13.4	5	5	IELFLNSTPTGR
113	CGI_10007212	1	13.4	5	5	YIELFLNSTPTGR
114	CGI_10007225	1	4.5	3	3	ACTSGDLCSNYLNVNNR
114	CGI_10007225	1	4.5	3	3	TIEDILSFETCK
114	CGI_10007225	1	4.5	3	3	SPHVPYILAAVK
115	CGI_10007259	1	10.5	3	3	LASAGVAGEVKPLVGKPGETVVHEAHEQNADVILCGSR
115	CGI_10007259	1	10.5	3	3	ALGNVLEEEAKENK
115	CGI_10007259	1	10.5	3	3	LGNVLEEEAK
116	CGI_10007347	1	3.3	3	3	GLIVLWDNEASNADQTYNSTQQLESLSWHR
116	CGI_10007347	1	3.3	3	3	DPALTPYGPFPCK
116	CGI_10007347	1	3.3	3	3	SENEVAAVLAK
117	CGI_10007560	1	10.8	3	3	AEVADVANAILDGADCVMLSR
117	CGI_10007560	1	10.8	3	3	IEVDTATDDR
117	CGI_10007560	1	10.8	3	3	SMQTMSAVCTEAEAAIFNEDLFYALR
118	CGI_10007561	1	6.7	2	2	DVVAIFNNLLR
118	CGI_10007561	1	6.7	2	2	LGELLLDR
119	CGI_10007579	1	6.4	2	2	PLEWLFGR
119	CGI_10007579	1	6.4	2	2	SNNAM[147]AQAM[147]K
120	CGI_10007640	1	2.9	3	3	GGDLIQDTPTPGASK
120	CGI_10007640	1	2.9	3	3	TGAETPGATPGQSTR
120	CGI_10007640	1	2.9	3	3	LVDTTVEIANK
121	CGI_10007699	1	47.6	7	8	ELEAVAPEHTIFTSNTSSIPITDIAVAAK
121	CGI_10007699	1	47.6	7	8	FENPAAGEAFVK
121	CGI_10007699	1	47.6	7	8	LGAGYPMGPFELSDYVGLDTMK
121	CGI_10007699	1	47.6	7	8	NAFNHVTVIGGGLMGSGIAQVAASTGHTVSLVDQDNTILGK
121	CGI_10007699	1	47.6	7	8	ELEAVAPEHTIFTSNTSSIPITDIAVAAK
121	CGI_10007699	1	47.6	7	8	ISTATSPITCVSHTDLVIEAIVENLETK
121	CGI_10007699	1	47.6	7	8	YPDNPLFKPSSLLDK
122	CGI_10007702,CGI_10009876	1	26.2	3	4	SPVGVGAFTNLYSGR
122	CGI_10007702,CGI_10009876	1	26.2	3	4	YNELAPYDDDWYYTR
122	CGI_10007702,CGI_10009876	1	26.2	3	4	IPDWAPIVK
123	CGI_10007757	1	19.1	3	3	GITYGKPTTSGVNQK
123	CGI_10007757	1	19.1	3	3	YEIIMVDIFHK
123	CGI_10007757	1	19.1	3	3	LNSYWVAQDSSYK
124	CGI_10007759	1	14.5	4	4	GSLDGIFSQILGEDETVR
124	CGI_10007759	1	14.5	4	4	VLEDVTKDEFIAIMEILK
124	CGI_10007759	1	14.5	4	4	SSVECLMYAFHQLCR
124	CGI_10007759	1	14.5	4	4	YFPSHAGTAINAMFDLCEDDDPMTR
125	CGI_10007860	1	8.3	5	5	AGGAANAPYPYPGVGVGM[147]PGPR
125	CGI_10007860	1	8.3	5	5	SGPQGLPGEAGPTGAPGEM[147]GR
125	CGI_10007860	1	8.3	5	5	NGFPEGCVVNGQFYAVGDTFIPDPANYPCAEHICVK
125	CGI_10007860	1	8.3	5	5	SGNQGQQGER
125	CGI_10007860	1	8.3	5	5	IECPDLGCPSGQQPIFEYGK
126	CGI_10007862	1	3	3	3	GPFGNQGPR
126	CGI_10007862	1	3	3	3	GPSGPSGMHGAR
126	CGI_10007862	1	3	3	3	GDPGLMGLNGLLGPEGPPG
127	CGI_10007870	1	49.4	2	2	NFTTEFPEDKIELAEDNPHNLEFNQR
127	CGI_10007870	1	49.4	2	2	AVEVTALEGVEMK
128	CGI_10008055,CGI_10008060,CGI_10008066,CGI_10008071,CGI_10008076,CGI_10008081,CGI_10008086	1	33.1	7	10	EASEAYLVGLFEDTNLCAIHAK
128	CGI_10008055,CGI_10008060,CGI_10008066,CGI_10008071,CGI_10008076,CGI_10008081,CGI_10008086	1	33.1	7	10	FQSSAVMALQEASEAYLVGLFEDTNLCAIHAK
128	CGI_10008055,CGI_10008060,CGI_10008066,CGI_10008071,CGI_10008076,CGI_10008081,CGI_10008086	1	33.1	7	10	STELLIRKLPFQR
128	CGI_10008055,CGI_10008060,CGI_10008066,CGI_10008071,CGI_10008076,CGI_10008081,CGI_10008086	1	33.1	7	10	ALQEASEAYLVGLFEDTNLCAIHAK
128	CGI_10008055,CGI_10008060,CGI_10008066,CGI_10008071,CGI_10008076,CGI_10008081,CGI_10008086	1	33.1	7	10	AVMALQEASEAYLVGLFEDTNLCAIHAK
128	CGI_10008055,CGI_10008060,CGI_10008066,CGI_10008071,CGI_10008076,CGI_10008081,CGI_10008086	1	33.1	7	10	LVGLFEDTNLCAIHAK
128	CGI_10008055,CGI_10008060,CGI_10008066,CGI_10008071,CGI_10008076,CGI_10008081,CGI_10008086	1	33.1	7	10	VGLFEDTNLCAIHAK
129	CGI_10008101	1	13.2	3	3	IPDWFLNR
129	CGI_10008101	1	13.2	3	3	FSQVM[147]SNTLDNK
129	CGI_10008101	1	13.2	3	3	SQVMSNTLDNK
130	CGI_10008151	1	14.1	3	3	QEWAGLLDELLEK
130	CGI_10008151	1	14.1	3	3	VPLMECVER
130	CGI_10008151	1	14.1	3	3	EWAGLLDELLEK
130	CGI_10008151	1	14.1	3	3	VGLVGSIDNDFCGTDM[147]TIGADTALHR
131	CGI_10008152	1	13.1	2	2	VWLDPNETNEIANANSR
131	CGI_10008152	1	13.1	2	2	HLYHELYMK
132	CGI_10008332	1	9.8	2	2	DGELPVEDDIDLSDIDLDDGKDEL
132	CGI_10008332	1	9.8	2	2	SGGGSADDVVELTDSNFER
133	CGI_10008390	1	47.7	2	2	TLM[147]GSVSDYVVHHAGIPVIVVR
133	CGI_10008390	1	47.7	2	2	GEAVPITGK
133	CGI_10008390	1	47.7	2	2	LMGSVSDYVVHHAGIPVIVVR
134	CGI_10008392	1	34.3	14	16	ETGLVGVNEGVISVPDAPFGGWK
134	CGI_10008392	1	34.3	14	16	LLTSEMGKPLAESVGELNYGAGFLELFAEEAK
134	CGI_10008392	1	34.3	14	16	QPIGVSGMITPWNFPNAMITR
134	CGI_10008392	1	34.3	14	16	TEDEVVALANATSSGLAGYFYSR
134	CGI_10008392	1	34.3	14	16	VSLELGGNAPFIVFPSADVDAAVLGAMGAK
134	CGI_10008392	1	34.3	14	16	KVSLELGGNAPFIVFPSADVDAAVLGAMGAK
134	CGI_10008392	1	34.3	14	16	LLTSEMGKPLAESVGELNYGAGFLELFAEEAK
134	CGI_10008392	1	34.3	14	16	IHESIYDEFVQK
134	CGI_10008392	1	34.3	14	16	LTSEMGKPLAESVGELNYGAGFLELFAEEAK
134	CGI_10008392	1	34.3	14	16	EENFGPIAGVIK
134	CGI_10008392	1	34.3	14	16	VEGDIIQTPIK
134	CGI_10008392	1	34.3	14	16	AGIPAGVLNVVTSSR
134	CGI_10008392	1	34.3	14	16	VIGSVPDMDAADTEK
134	CGI_10008392	1	34.3	14	16	IEAQVQDAVSK
135	CGI_10008477	1	24.8	2	2	TVSGNTLTMVLTAGNGVSCTR
135	CGI_10008477	1	24.8	2	2	AVFSMDGDTLVEK
136	CGI_10008531	1	17.4	4	4	LQNAFGAVPSPFDSFLVNR
136	CGI_10008531	1	17.4	4	4	QNAFGAVPSPFDSFLVNR
136	CGI_10008531	1	17.4	4	4	PLDFGADMVMHSLTK
136	CGI_10008531	1	17.4	4	4	VFTLAESLGGFESLCELPSVMTHASVPANER
136	CGI_10008531	1	17.4	4	4	LGISDNLIR
137	CGI_10008613	1	9.2	2	2	HQHMTGVSFPVSDEAVR
137	CGI_10008613	1	9.2	2	2	MVLPLLEEK
138	CGI_10008688	1	40.5	7	8	GPIAAMYSSPGPCYGLPGLVGQK
138	CGI_10008688	1	40.5	7	8	TPGPGTYDTSDPSIYK
138	CGI_10008688	1	40.5	7	8	VPGPGAYSPEGVGPTAH
138	CGI_10008688	1	40.5	7	8	VPGPGAYSPEGVGPTAHFR
138	CGI_10008688	1	40.5	7	8	HPAYSFGTR
138	CGI_10008688	1	40.5	7	8	TDNTPAPNNYTLTPMLGTTK
138	CGI_10008688	1	40.5	7	8	ESGKPQAPIFSMSGR
139	CGI_10008717	1	31	47	50	ADADFSLIHYAGQVDYSASQWLMK
139	CGI_10008717	1	31	47	50	ASDDISSLNER
139	CGI_10008717	1	31	47	50	DLDEQMEQNESASR
139	CGI_10008717	1	31	47	50	DLNEELEALKTELEENLDATAAVQDIR
139	CGI_10008717	1	31	47	50	DLQTQMQELQEDLDAEK
139	CGI_10008717	1	31	47	50	ELDDLISTSSDVGK
139	CGI_10008717	1	31	47	50	FQQTITDLEDQLEEEEQSR
139	CGI_10008717	1	31	47	50	KALNQVEQLTTELNTER
139	CGI_10008717	1	31	47	50	KDELEDILHEMEIR
139	CGI_10008717	1	31	47	50	KQVEQQLQEATIK
139	CGI_10008717	1	31	47	50	KTEEDANNMENAEEQK
139	CGI_10008717	1	31	47	50	IDSPLVLEQLR
139	CGI_10008717	1	31	47	50	LEEDLAVQDDTNQK
139	CGI_10008717	1	31	47	50	IQQLEEELEEEQSNSEMLTDK
139	CGI_10008717	1	31	47	50	NAEAERDELQDELSSNTTGK
139	CGI_10008717	1	31	47	50	NKYEAIIADLEER
139	CGI_10008717	1	31	47	50	NMDPLNENVVSLMQGSSDPFVSTIWK
139	CGI_10008717	1	31	47	50	NTIEELEDELQCSEDAK
139	CGI_10008717	1	31	47	50	QTLEAENQDLCNDLK
139	CGI_10008717	1	31	47	50	STSEAMGIMGIGPEEQSAIYR
139	CGI_10008717	1	31	47	50	TEEDANNMENAEEQK
139	CGI_10008717	1	31	47	50	TLDAEILQLQEDLAAAEK
139	CGI_10008717	1	31	47	50	YQQQADQLNEDLDNVK
139	CGI_10008717	1	31	47	50	YQQQADQLNEDLDNVKK
139	CGI_10008717	1	31	47	50	DELEDILHEMEIR
139	CGI_10008717	1	31	47	50	ELQGKEEAVEDQKK
139	CGI_10008717	1	31	47	50	KDELEDILHEMEIR
139	CGI_10008717	1	31	47	50	KKTEEDANNMENAEEQK
139	CGI_10008717	1	31	47	50	VCHLLGIPVTGIVQAFLR
139	CGI_10008717	1	31	47	50	VCHLLGIPVTGIVQAFLRPR
139	CGI_10008717	1	31	47	50	CNGVLEGIR
139	CGI_10008717	1	31	47	50	EEDLAVQDDTNQK
139	CGI_10008717	1	31	47	50	LEESTTLADKLEK
139	CGI_10008717	1	31	47	50	KKTEEDANNM[147]ENAEEQK
139	CGI_10008717	1	31	47	50	KLENDLKDYIQQVEMANK
139	CGI_10008717	1	31	47	50	KLEEDLAVQDDTNQK
139	CGI_10008717	1	31	47	50	REEEVQFTLQK
139	CGI_10008717	1	31	47	50	KDELEDILHEMEIR
139	CGI_10008717	1	31	47	50	LTDVIIQFQSLCR
139	CGI_10008717	1	31	47	50	VSSVLLFGNMQFK
139	CGI_10008717	1	31	47	50	AGVLAHLEEER
139	CGI_10008717	1	31	47	50	ELEELKEMYEK
139	CGI_10008717	1	31	47	50	VCHLLGIPVTGIVQAFLRPR
139	CGI_10008717	1	31	47	50	EAIIADLEER
139	CGI_10008717	1	31	47	50	FDQMLSDEK
139	CGI_10008717	1	31	47	50	VKPLLPVTGQEEK
139	CGI_10008717	1	31	47	50	GVLAHLEEER
139	CGI_10008717	1	31	47	50	NAEAERDELQDELSSNTTGK
139	CGI_10008717	1	31	47	50	LNQVEQLTTELNTER
139	CGI_10008717	1	31	47	50	PVTGIVQAFLRPR
140	CGI_10008722,CGI_10027300	1	26.4	8	8	LEFNTSFAPQTGTK
140	CGI_10008722,CGI_10027300	1	26.4	8	8	WNTSNVLFTEIAIEDQLVK
140	CGI_10008722,CGI_10027300	1	26.4	8	8	WNTSNVLFTEIAIEDQLVK
140	CGI_10008722,CGI_10027300	1	26.4	8	8	GYNYGEWK
140	CGI_10008722,CGI_10027300	1	26.4	8	8	YSDLGLTFK
140	CGI_10008722,CGI_10027300	1	26.4	8	8	NTSNVLFTEIAIEDQLVK
140	CGI_10008722,CGI_10027300	1	26.4	8	8	GIISGSLETK
140	CGI_10008722,CGI_10027300	1	26.4	8	8	GWLGGYQMSFDTSK
141	CGI_10008733	1	38	4	4	GAPPLGYHSGAPNPTGFLQLES
141	CGI_10008733	1	38	4	4	GYPGNSSLGQSLPGDYPK
141	CGI_10008733	1	38	4	4	AMQILQTVNSFVGDYVAAGGHQGYAALGGLYTQAR
141	CGI_10008733	1	38	4	4	PMVPHLYGNVADQAQLIPGHGK
142	CGI_10008786	1	10.5	2	2	PIENLEEEGLEK
142	CGI_10008786	1	10.5	2	2	GSEILEVLHSLPK
142	CGI_10008786	1	10.5	2	2	SLTLDYMANSFGVTNE
143	CGI_10008810	1	29	4	4	IHQIEYAMEAVK
143	CGI_10008810	1	29	4	4	IIPIDDHIGVSIAGLTADAR
143	CGI_10008810	1	29	4	4	RPFGVGLLVAGYDDQGPHIYQTCPSANYYDCK
143	CGI_10008810	1	29	4	4	NCSLGIVGK
144	CGI_10008850	1	24.6	5	5	DHNIEGDKLSWSAYK
144	CGI_10008850	1	24.6	5	5	YGSDDDPNEEDSSTFSYK
144	CGI_10008850	1	24.6	5	5	IDKDGDGQVTEQELKDWIQYVQK
144	CGI_10008850	1	24.6	5	5	EEFADFLHPEEAEHMR
144	CGI_10008850	1	24.6	5	5	LSDMEHEHEGEHNPDYDHEAFLGKDEAK
145	CGI_10008865	1	23.1	6	6	FFPYYVYNLIAGLDEEGK
145	CGI_10008865	1	23.1	6	6	FPYYVYNLIAGLDEEGK
145	CGI_10008865	1	23.1	6	6	GSAAAMLQPLLDNQIGLK
145	CGI_10008865	1	23.1	6	6	MTTSEIAAMLSTMLYHR
145	CGI_10008865	1	23.1	6	6	GSAAAMLQPLLDNQIGLK
145	CGI_10008865	1	23.1	6	6	MTTSEIAAMLSTMLYHR
146	CGI_10008877	1	53.4	10	12	DNAGLPLTCR
146	CGI_10008877	1	53.4	10	12	VNLGDTFPNFEADTTIGK
146	CGI_10008877	1	53.4	10	12	HDFIGDSWCILFSHPADYTPVCTTELGK
146	CGI_10008877	1	53.4	10	12	VATPEGWQQGGK
146	CGI_10008877	1	53.4	10	12	SCDDVPSHEGWSK
146	CGI_10008877	1	53.4	10	12	CSSDKLPYPIISDK
146	CGI_10008877	1	53.4	10	12	DFIGDSWCILFSHPADYTPVCTTELGK
146	CGI_10008877	1	53.4	10	12	IDSLQLTMNK
146	CGI_10008877	1	53.4	10	12	VNLGDTFPNFEADTTIGK
146	CGI_10008877	1	53.4	10	12	SMLYPATTGR
146	CGI_10008877	1	53.4	10	12	IALSCDDVPSHEGWSK
147	CGI_10008933	1	1.7	3	4	ADIFHAFVTLLR
147	CGI_10008933	1	1.7	3	4	ADIFHAFVTLLR
147	CGI_10008933	1	1.7	3	4	AADIDQEVK
148	CGI_10008942	1	19	2	3	DPYAESSYAAGDTQYFDYGHGSSAQGYDDNYGK
148	CGI_10008942	1	19	2	3	PAPPPLPPHTEVYEDYSNQGYEDPYADPYAR
149	CGI_10009059,CGI_10027742	1	34.8	13	13	AAELHLVHWNAK
149	CGI_10009059,CGI_10027742	1	34.8	13	13	YASFGEAADKPDGLAVLGFMVNVGK
149	CGI_10009059,CGI_10027742	1	34.8	13	13	AAELHLVHWNAK
149	CGI_10009059,CGI_10027742	1	34.8	13	13	YASFGEAADKPDGLAVLGFMVNVGK
149	CGI_10009059,CGI_10027742	1	34.8	13	13	ACQVDNQLCSKPFQINYSTEK
149	CGI_10009059,CGI_10027742	1	34.8	13	13	NAEVSNTGSSIK
149	CGI_10009059,CGI_10027742	1	34.8	13	13	YASFGEAADKPDGLAVLGF
149	CGI_10009059,CGI_10027742	1	34.8	13	13	AELHLVHWNAK
149	CGI_10009059,CGI_10027742	1	34.8	13	13	ACQVDNQLCSKPFQINYSTEK
149	CGI_10009059,CGI_10027742	1	34.8	13	13	PFQINYSTEK
149	CGI_10009059,CGI_10027742	1	34.8	13	13	GGPLEGTWR
149	CGI_10009059,CGI_10027742	1	34.8	13	13	EQFHLHWGSSNDR
149	CGI_10009059,CGI_10027742	1	34.8	13	13	EQFHLHWGSSNDR
150	CGI_10009069	1	6.3	2	2	DTFVQLLLHSAIK
150	CGI_10009069	1	6.3	2	2	DTFVQLLLHSAIK
151	CGI_10009092	1	4.1	4	4	GPDSNPPVTFSWSGR
151	CGI_10009092	1	4.1	4	4	LGVEPILTAK
151	CGI_10009092	1	4.1	4	4	SPSGNIVDFSSTSSYSDLRK
151	CGI_10009092	1	4.1	4	4	VDFTPEGAGTYK
152	CGI_10009093	1	15.7	5	6	AEVVGPGSSLPVSLSDNYGQMMVGFIPR
152	CGI_10009093	1	15.7	5	6	CTYIPVVPGAYLLNITWNGR
152	CGI_10009093	1	15.7	5	6	EEGNHYIHLYWSDVALPNSPFLGYAVPTFSDANK
152	CGI_10009093	1	15.7	5	6	WSGVDVPGSPFQINIVDTQQELEQVLHDASFAQSSVTHR
152	CGI_10009093	1	15.7	5	6	FDVSQAGPGTLK
153	CGI_10009135	1	11	3	3	VINNSVNPEWNEVFETIIDCK
153	CGI_10009135	1	11	3	3	LDQIWPFIGGYVK
153	CGI_10009135	1	11	3	3	IAVPMIEGLNLSLLK
154	CGI_10009326	1	30.9	2	2	EMISNISSGAGAAPAAAAAPAAQAAAPADDKK
154	CGI_10009326	1	30.9	2	2	AGVSVEPYWPSLFSK
155	CGI_10009501	1	5.5	2	2	VADPWGGSYMMESLTNDIYDEALK
155	CGI_10009501	1	5.5	2	2	YKPTEEQQVDVLCIDNK
156	CGI_10009537	1	55.3	5	5	GDTFVVVGFYNDASVQPGNNKK
156	CGI_10009537	1	55.3	5	5	NSGMDCGVTSMTINNK
156	CGI_10009537	1	55.3	5	5	MQTDGANTCSHDCGIFDPQGNPWAK
156	CGI_10009537	1	55.3	5	5	CGPGGFCAAK
156	CGI_10009537	1	55.3	5	5	CGPGGFCAAK
157	CGI_10009641	1	3.1	2	2	LPFQEVYLHAMVR
157	CGI_10009641	1	3.1	2	2	VLPIVADSFVDMAFGTGAVK
158	CGI_10009642	1	15.2	3	3	FATVVQQQLMSEK
158	CGI_10009642	1	15.2	3	3	TDLETPGLLSQFIADLHSGK
158	CGI_10009642	1	15.2	3	3	EITFDNAEELTEEGLPFLILFHHPDDK
159	CGI_10009645,CGI_10028154	1	24.8	5	5	ADVFSQVYSYLCGQPR
159	CGI_10009645,CGI_10028154	1	24.8	5	5	ENDDVPQVIILGPPASGK
159	CGI_10009645,CGI_10028154	1	24.8	5	5	LEETPGYTEEDMVNK
159	CGI_10009645,CGI_10028154	1	24.8	5	5	PSDPLAFLVEQLKK
159	CGI_10009645,CGI_10028154	1	24.8	5	5	RPLLIPPEFSTYAEEHGIFDMYK
160	CGI_10009651	1	11.7	3	3	TIAECLADELINAAK
160	CGI_10009651	1	11.7	3	3	IAECLADELINAAK
160	CGI_10009651	1	11.7	3	3	AECLADELINAAK
161	CGI_10009677	1	8.9	3	3	VVVHPLVLLSVVDHFNR
161	CGI_10009677	1	8.9	3	3	VVVHPLVLLSVVDHFNR
161	CGI_10009677	1	8.9	3	3	SIIALHNLISNK
162	CGI_10009679	1	21.2	3	3	DDGWNQIQFNLSDFTR
162	CGI_10009679	1	21.2	3	3	NTFQSGFLSILYSIGSKPLQIWDKK
162	CGI_10009679	1	21.2	3	3	DDGWNQIQFNLSDFTR
163	CGI_10009680	1	7.3	2	2	GGTNIISLLAIVK
163	CGI_10009680	1	7.3	2	2	TPALIFEHVNNTDFK
164	CGI_10009693	1	4.9	2	2	NTAGLDDFATAIR
164	CGI_10009693	1	4.9	2	2	TYLNSFLNDPVINESK
165	CGI_10009700	1	15.5	6	6	SGIEQFDKDQLRPQK
165	CGI_10009700	1	15.5	6	6	SGIEQFDK
165	CGI_10009700	1	15.5	6	6	LPSKEDIALEK
165	CGI_10009700	1	15.5	6	6	VVLPDIITIAQEK
165	CGI_10009700	1	15.5	6	6	ERLPSKEDIALEK
165	CGI_10009700	1	15.5	6	6	NPLPPQEVIGQEK
166	CGI_10009798	1	15	4	4	AIFELLDYIVNEPPPTLPK
166	CGI_10009798	1	15	4	4	LGELGAGNGGVVMK
166	CGI_10009798	1	15	4	4	FSDLFIDFVEK
166	CGI_10009798	1	15	4	4	ICDFGVSGQLIDSMANSFVGTR
167	CGI_10009854	1	7.8	8	8	CSLDLDGVVEDDEVK
167	CGI_10009854	1	7.8	8	8	ILNCQDDDGVLVGNWSGDYSDGK
167	CGI_10009854	1	7.8	8	8	SVTNFSSAHDTDCSLTIDTVMCK
167	CGI_10009854	1	7.8	8	8	NAGDESDEDEEDKKASEEELAK
167	CGI_10009854	1	7.8	8	8	DLHVVSVDVK
167	CGI_10009854	1	7.8	8	8	FSETLSVGSEK
167	CGI_10009854	1	7.8	8	8	DLEEMAASSR
167	CGI_10009854	1	7.8	8	8	LKEDKWQMLYSDTDDVGR
168	CGI_10009859	1	8.2	2	2	AKPEDEEEIGDLEYFALR
168	CGI_10009859	1	8.2	2	2	LVGEFIESECVNPTFIIDHPQVMSPLAK
169	CGI_10009931	1	9.9	4	4	KPLFTFDLNNSVGDVAWAPYSSTVFAAVTADGK
169	CGI_10009931	1	9.9	4	4	TLVKPDDQLDLNDQELKEEFTR
169	CGI_10009931	1	9.9	4	4	AVTSLCWNPMYK
169	CGI_10009931	1	9.9	4	4	LTNQFNYSER
170	CGI_10009952	1	8.2	5	5	ACGVCSDAMAADK
170	CGI_10009952	1	8.2	5	5	YAISDAGSGQYIDEK
170	CGI_10009952	1	8.2	5	5	NQDKDWSCSVWAK
170	CGI_10009952	1	8.2	5	5	ETCGLCPIQR
170	CGI_10009952	1	8.2	5	5	TGDPNCQDADKYCR
171	CGI_10009991	1	17.3	4	4	DGILGMGFPEISVK
171	CGI_10009991	1	17.3	4	4	DQTFAEATEQPGITFVAAK
171	CGI_10009991	1	17.3	4	4	NPTGTPGGEMILGGSDPK
171	CGI_10009991	1	17.3	4	4	YCSGGCNAIADTGTSLLAGPSTEVK
172	CGI_10010025	1	50.3	4	6	ELDPSALAFMDAIGLGEYK
172	CGI_10010025	1	50.3	4	6	KINGDVMDVFVEAPSYNAK
172	CGI_10010025	1	50.3	4	6	INGDVMDVFVEAPSYNAK
172	CGI_10010025	1	50.3	4	6	ITYLSSMYPDQPMVYDVEIGKPFDGKGPDGSDVK
173	CGI_10010028	1	26.7	11	11	ACANEMWNQFNSVNNSFNTR
173	CGI_10010028	1	26.7	11	11	NSSSGIGYYPGIESIDNTITIPDSWVR
173	CGI_10010028	1	26.7	11	11	ALGDTANPLHIAEECLMHR
173	CGI_10010028	1	26.7	11	11	ALGDTANPLHIAEECLMHR
173	CGI_10010028	1	26.7	11	11	YTQENIAR
173	CGI_10010028	1	26.7	11	11	TMQEIFDMEK
173	CGI_10010028	1	26.7	11	11	LGDTANPLHIAEECLMHR
173	CGI_10010028	1	26.7	11	11	YDITFWK
173	CGI_10010028	1	26.7	11	11	SSSGIGYYPGIESIDNTITIPDSWVR
173	CGI_10010028	1	26.7	11	11	SELNNEISAMATEIENLKEYR
173	CGI_10010028	1	26.7	11	11	RINVELCNDPVMK
174	CGI_10010106,CGI_10028820	1	14.8	4	4	EFLSSGDVAEATR
174	CGI_10010106,CGI_10028820	1	14.8	4	4	VSQILEIAISK
174	CGI_10010106,CGI_10028820	1	14.8	4	4	VYDALPDISLDVPSAYTLMER
174	CGI_10010106,CGI_10028820	1	14.8	4	4	IADDCIAPK
175	CGI_10010244	1	3.9	2	2	IHIYDVAENTANPK
175	CGI_10010244	1	3.9	2	2	VAPTSSGQSQDLR
176	CGI_10010305	1	13.3	3	3	EGGQVYAIPLGGMLTR
176	CGI_10010305	1	13.3	3	3	FVANGVGLAISR
176	CGI_10010305	1	13.3	3	3	TEGGQVYAIPLGGMLTR
177	CGI_10010393	1	29.7	6	6	DSQSGTGHFTQVVWK
177	CGI_10010393	1	29.7	6	6	GSQGNQTLDECNQDALK
177	CGI_10010393	1	29.7	6	6	LNGQSIGENIAYTGSSR
177	CGI_10010393	1	29.7	6	6	DFTQSWYSEIKDHK
177	CGI_10010393	1	29.7	6	6	DSQSGTGHFTQVVWK
177	CGI_10010393	1	29.7	6	6	NNVFPPK
178	CGI_10010474,CGI_10019893	1	17.9	2	3	EGDILTLLESER
178	CGI_10010474,CGI_10019893	1	17.9	2	3	EGDILTLLESER
179	CGI_10010480	1	5.8	4	4	CDTFNQCGTCVTFGK
179	CGI_10010480	1	5.8	4	4	NSWGDPWGEHGWLR
179	CGI_10010480	1	5.8	4	4	EAYQGGIYTEK
179	CGI_10010480	1	5.8	4	4	DTFNQCGTCVTFGK
180	CGI_10010490	1	12.8	2	2	LQIWDTAGQESFR
180	CGI_10010490	1	12.8	2	2	TAANVEEAFINTAK
181	CGI_10010529	1	11.4	3	3	AVPIEQVFAQDENIDCIGVTR
181	CGI_10010529	1	11.4	3	3	TITPMGGFPHYGEVNQDFVMIK
181	CGI_10010529	1	11.4	3	3	KVACIGAWHPSR
182	CGI_10010550	1	12	3	3	SATVTGCSVSPCTLVR
182	CGI_10010550	1	12	3	3	SLFDDKPVEIQELTYIINQDIQGLNK
182	CGI_10010550	1	12	3	3	HVQSHSNSVVVSLQSK
183	CGI_10010586	1	40.6	8	8	NLNSGDGIDYSQQK
183	CGI_10010586	1	40.6	8	8	LDYHHYLPLFFDGLCETAHPYEFFAR
183	CGI_10010586	1	40.6	8	8	ILPVIPQLIIPIK
183	CGI_10010586	1	40.6	8	8	RENIGDLIQETLEAFER
183	CGI_10010586	1	40.6	8	8	ILPVIPQLIIPIK
183	CGI_10010586	1	40.6	8	8	LPVIPQLIIPIK
183	CGI_10010586	1	40.6	8	8	QILPILNIFK
183	CGI_10010586	1	40.6	8	8	ILPILNIFK
184	CGI_10010587	1	10.8	2	2	NQGQCGSCWSFSTTGSLEGQHFR
184	CGI_10010587	1	10.8	2	2	SVGGLESEEDYPYKPK
185	CGI_10010629	1	9.1	2	2	IDEEWPGAVILLHK
185	CGI_10010629	1	9.1	2	2	LNLIEQLIGPDIAGMPNWNLR
186	CGI_10010679	1	50.9	8	8	ETTTEEVQAVETTETK
186	CGI_10010679	1	50.9	8	8	TDENGAEKEDDSNQNANTEEATVEK
186	CGI_10010679	1	50.9	8	8	TDENGAEKEDDSNQNANTEEATVEK
186	CGI_10010679	1	50.9	8	8	TDENGAEKEDDSNQNANTEEATVEKR
186	CGI_10010679	1	50.9	8	8	TEEKEEETTTEEKTEEK
186	CGI_10010679	1	50.9	8	8	TEEKEEETTTEEKTEEK
186	CGI_10010679	1	50.9	8	8	EDDSNQNANTEEATVEK
186	CGI_10010679	1	50.9	8	8	TDENGAEKEDDSNQNANTEEATVEKR
187	CGI_10010682	1	21	4	5	AGALAPLDVHVPAQATTLGPEK
187	CGI_10010682	1	21	4	5	NIAAISLTIGYPTAASAPHSIANGFK
187	CGI_10010682	1	21	4	5	KNVGLVFLK
187	CGI_10010682	1	21	4	5	SSLLDEYPK
188	CGI_10010740	1	26.5	4	4	LTSEDVEEQIMK
188	CGI_10010740	1	26.5	4	4	APDLPEDLYHLIK
188	CGI_10010740	1	26.5	4	4	GMAPDLPEDLYHLIK
188	CGI_10010740	1	26.5	4	4	KGLTPSQIGVILR
189	CGI_10010758	1	15.2	5	6	LTVADALEPVQFEDGQEIVR
189	CGI_10010758	1	15.2	5	6	LGVSDYFGEIALLLDRPR
189	CGI_10010758	1	15.2	5	6	SDIFDAMFPVHR
189	CGI_10010758	1	15.2	5	6	GVSDYFGEIALLLDRPR
189	CGI_10010758	1	15.2	5	6	VSILDNLDKWER
190	CGI_10010873	1	22.3	14	15	FDSTLVGLQDALDDEKR
190	CGI_10010873	1	22.3	14	15	GNIAFSDAAPDGSQVGIENNTSGVK
190	CGI_10010873	1	22.3	14	15	NDQIGEYEGEIATLR
190	CGI_10010873	1	22.3	14	15	TPAGSGNVMNR
190	CGI_10010873	1	22.3	14	15	TPAGSGNVM[147]NR
190	CGI_10010873	1	22.3	14	15	FDSTLVGLQDALDDEKR
190	CGI_10010873	1	22.3	14	15	NQIIALESEMSDMQR
190	CGI_10010873	1	22.3	14	15	ISGLENSLEEVIR
190	CGI_10010873	1	22.3	14	15	SDAAPDGSQVGIENNTSGVK
190	CGI_10010873	1	22.3	14	15	ISGLENSLEEVIR
190	CGI_10010873	1	22.3	14	15	GPAFSTGVLAGLSHK
190	CGI_10010873	1	22.3	14	15	IGGLEDEVSK
190	CGI_10010873	1	22.3	14	15	DMQGLNER
190	CGI_10010873	1	22.3	14	15	ELQVLQDAK
191	CGI_10010890	1	10.2	2	2	LIADNLVEDGATIQTGIGNVPAAVLQK
191	CGI_10010890	1	10.2	2	2	GAAVSLDGEGKPIIACTSTVHR
192	CGI_10010906	1	3.1	3	3	LSIPLLTIYNK
192	CGI_10010906	1	3.1	3	3	NFDTEGMILIGQDFNDSPK
192	CGI_10010906	1	3.1	3	3	GIM[147]GSQGM[147]PGYPGPQGLVGPAGR
193	CGI_10010974	1	40.6	18	26	DGAEYIVDSTGCFTTLDK
193	CGI_10010974	1	40.6	18	26	DQNIVSNASCTTNCLAPLAK
193	CGI_10010974	1	40.6	18	26	FGIVEGLMTTVHAYTATQK
193	CGI_10010974	1	40.6	18	26	GILGYTEDDVVSQDFR
193	CGI_10010974	1	40.6	18	26	KVIISAPSADAPMFVCGVNAEK
193	CGI_10010974	1	40.6	18	26	ISAPSADAPMFVCGVNAEK
193	CGI_10010974	1	40.6	18	26	VIISAPSADAPMFVCGVNAEK
193	CGI_10010974	1	40.6	18	26	VIISAPSADAPM[147]FVCGVNAEK
193	CGI_10010974	1	40.6	18	26	VPVPDVSVVDLTCR
193	CGI_10010974	1	40.6	18	26	VVDLIEHMYAVDNK
193	CGI_10010974	1	40.6	18	26	YDSTHGVFNGEIK
193	CGI_10010974	1	40.6	18	26	FGIVEGLMTTVHAYTATQK
193	CGI_10010974	1	40.6	18	26	VIISAPSADAPMFVCGVNAEK
193	CGI_10010974	1	40.6	18	26	VVDLIEHMYAVDNK
193	CGI_10010974	1	40.6	18	26	VDLIEHMYAVDNK
193	CGI_10010974	1	40.6	18	26	VPDVSVVDLTCR
193	CGI_10010974	1	40.6	18	26	DSTHGVFNGEIK
193	CGI_10010974	1	40.6	18	26	GIVEGLMTTVHAYTATQK
194	CGI_10011025	1	20.9	5	5	AEPGSALAEYINTINNCYPEEIVK
194	CGI_10011025	1	20.9	5	5	IAASALSDICK
194	CGI_10011025	1	20.9	5	5	HSVDLAEMVVEAEIFPAVLTCLKDPDEYVK
194	CGI_10011025	1	20.9	5	5	TGFVQTVAELASRPQNIETLQNAGVMSLLR
194	CGI_10011025	1	20.9	5	5	SPGYSDTLLER
195	CGI_10011081	1	28.7	15	16	AIGDLIAEAMK
195	CGI_10011081	1	28.7	15	16	GVMTAVEVVVENLKK
195	CGI_10011081	1	28.7	15	16	LVQDVANNTNEEAGDGTTCATVLAR
195	CGI_10011081	1	28.7	15	16	NVIIEQSWGSPK
195	CGI_10011081	1	28.7	15	16	GVMTAVEVVVENLK
195	CGI_10011081	1	28.7	15	16	CEFNDALVLFSEK
195	CGI_10011081	1	28.7	15	16	ISNEGDFGYDALK
195	CGI_10011081	1	28.7	15	16	GLNEDQNTGIEIVR
195	CGI_10011081	1	28.7	15	16	VGLQVCAVK
195	CGI_10011081	1	28.7	15	16	GVMTAVEVVVENLK
195	CGI_10011081	1	28.7	15	16	LEDVQMNDFGTVK
195	CGI_10011081	1	28.7	15	16	AMMIQGVDTLADAVAVTMGPK
195	CGI_10011081	1	28.7	15	16	TLKDDLETIEGMK
195	CGI_10011081	1	28.7	15	16	GVMTAVEVVVENLKK
195	CGI_10011081	1	28.7	15	16	RGVMTAVEVVVENLKK
196	CGI_10011146	1	9.7	3	3	LDLFNCEVTQLDDYR
196	CGI_10011146	1	9.7	3	3	HLDLFNCEVTQLDDYREQVFELLPNLK
196	CGI_10011146	1	9.7	3	3	DLFNCEVTQLDDYR
197	CGI_10011160	1	7.4	3	3	GPSLITYLDTMPSFNR
197	CGI_10011160	1	7.4	3	3	DMGILLLGK
197	CGI_10011160	1	7.4	3	3	DIFFLPVSGLTGAFLK
198	CGI_10011253	1	3.6	3	3	ETVPMTWEDAK
198	CGI_10011253	1	3.6	3	3	DEYDNHWTVTNCR
198	CGI_10011253	1	3.6	3	3	SNLVLVEK
199	CGI_10011301	1	22.3	3	3	EAFNLFDKDGDGSITTMELGTVMR
199	CGI_10011301	1	22.3	3	3	LTDEEVDEMIK
199	CGI_10011301	1	22.3	3	3	TDEEVDEMIK
200	CGI_10011327	1	7	4	4	FTDQALAYTNAPAFLQVYQTIQNR
200	CGI_10011327	1	7	4	4	NHILLELEK
200	CGI_10011327	1	7	4	4	SSDLDAFCR
200	CGI_10011327	1	7	4	4	VEFGDDLEENK
201	CGI_10011511	1	14.9	3	3	EYETMQPIHVSK
201	CGI_10011511	1	14.9	3	3	HSMNPFDEIAVEEAVR
201	CGI_10011511	1	14.9	3	3	VPAVLTSDLR
202	CGI_10011551	1	8.5	2	2	LVPIAIQLFQQK
202	CGI_10011551	1	8.5	2	2	SDDFVCPVPIALFFINGDGR
203	CGI_10011576	1	19.6	3	3	EPEEEEEEDELNESK
203	CGI_10011576	1	19.6	3	3	GTVEDVPSLAPLPGVQKEPEEEEEEDELNESK
203	CGI_10011576	1	19.6	3	3	INAIYVMK
204	CGI_10011577,CGI_10015200	1	45.5	3	3	APAAGASAAAPAEAK
204	CGI_10011577,CGI_10015200	1	45.5	3	3	LASVPSGGPAAAAAPAAGASAAAPAEAK
204	CGI_10011577,CGI_10015200	1	45.5	3	3	YVAAYLLAALSGNNSPSADDLKK
205	CGI_10011652	1	10.4	3	4	ELNNVADAEK
205	CGI_10011652	1	10.4	3	4	MDATANDVAKPYEVSGFPTIYFAPK
205	CGI_10011652	1	10.4	3	4	AATSLKDNDPPVPLAK
206	CGI_10011708	1	17	5	5	EYQLTDSAK
206	CGI_10011708	1	17	5	5	IMLSHLVDYFPEFDGAK
206	CGI_10011708	1	17	5	5	IVYQNIFMAMQSMIR
206	CGI_10011708	1	17	5	5	IVYQNIFMAMQSMIR
206	CGI_10011708	1	17	5	5	VPTTGIIEYPFDLDSIIFR
207	CGI_10011765	1	22.4	4	4	YGQFDASVVPACECLK
207	CGI_10011765	1	22.4	4	4	LPYWHDIIVPTIK
207	CGI_10011765	1	22.4	4	4	NIPDAEIPELNIPTGIPLVIEMDENMK
207	CGI_10011765	1	22.4	4	4	NIPDAEIPELNIPTGIPLVIEMDENMK
208	CGI_10011897	1	3.7	2	2	ELQFPFINPK
208	CGI_10011897	1	3.7	2	2	YAIQNVQLWGPTNVAPIIYHVAR
209	CGI_10011918	1	11.3	3	3	DFLTPVAWFEDR
209	CGI_10011918	1	11.3	3	3	NCMSEFMGLIHGSYEAK
209	CGI_10011918	1	11.3	3	3	GYVLEVFDGHFTLPCLGPIGANGLANPR
210	CGI_10011948,CGI_10018259	1	14.6	5	5	GGYFDEFGIIR
210	CGI_10011948,CGI_10018259	1	14.6	5	5	VNEYIAGSYDKPDGFAK
210	CGI_10011948,CGI_10018259	1	14.6	5	5	EMVQNLMVLR
210	CGI_10011948,CGI_10018259	1	14.6	5	5	GSATPTFVTAVLMVK
210	CGI_10011948,CGI_10018259	1	14.6	5	5	EGVPFILR
211	CGI_10012002	1	14.3	2	2	TESGAGADPSFQFR
211	CGI_10012002	1	14.3	2	2	VQIFEYLFK
212	CGI_10012006	1	11.7	2	2	MGETGKPGDTGAPGIM[147]GYR
212	CGI_10012006	1	11.7	2	2	GDQGEPGEPGIVGR
213	CGI_10012008	1	26.1	3	3	AGSYFLR
213	CGI_10012008	1	26.1	3	3	GDTGYPGMPGEPGPQGPSGEPGPEGPAGPIGPR
213	CGI_10012008	1	26.1	3	3	GDTGYPGM[147]PGEPGPQGPSGEPGPEGPAGPIGPR
213	CGI_10012008	1	26.1	3	3	GPAGPM[147]GAPGAPG
214	CGI_10012019	1	6.8	2	2	SAGSYNDMQGVSSSYTR
214	CGI_10012019	1	6.8	2	2	TGKPPVNDDDDDWETEADFVNDVSEQEQR
215	CGI_10012078	1	4.7	2	2	MGAPANNKPPPDPNAGLSEAIQLDTQNR
215	CGI_10012078	1	4.7	2	2	EIESALLDGDVR
215	CGI_10012078	1	4.7	2	2	LDVFYVK
216	CGI_10012096	1	1.7	4	4	VCEDFTTDNTNPDFR
216	CGI_10012096	1	1.7	4	4	LQQNPALQPSIMDLFAEVK
216	CGI_10012096	1	1.7	4	4	GGSGGGAGGSSDDQLYTIAGDIISK
216	CGI_10012096	1	1.7	4	4	YGAQPPIELLR
217	CGI_10012106	1	9.8	2	2	FVSSTPEFEAIDSNSYVK
217	CGI_10012106	1	9.8	2	2	FDINWAR
218	CGI_10012127	1	14.7	6	6	FDSNPGNFGGNPSNFGNHPGGNMPNQGGMFGNNR
218	CGI_10012127	1	14.7	6	6	NLSPFVSNELLEMAMQQFGDVER
218	CGI_10012127	1	14.7	6	6	DM[147]GGM[147]GGPR
218	CGI_10012127	1	14.7	6	6	DMGGMGGPR
218	CGI_10012127	1	14.7	6	6	YREIDELEK
218	CGI_10012127	1	14.7	6	6	AVVVVDDR
219	CGI_10012168	1	5.1	3	3	ASLYIRPTLIGTEGVLR
219	CGI_10012168	1	5.1	3	3	EALLFVLVGPVGAYYPTGLKPVSLLADPK
219	CGI_10012168	1	5.1	3	3	PTLIGTEGVLR
220	CGI_10012231	1	10.3	4	4	MPAPDADGLGPEIK
220	CGI_10012231	1	10.3	4	4	ANEPNILELDCSDAGYGGLSVVIEGPHR
220	CGI_10012231	1	10.3	4	4	ISYSPHEPGIYILNLR
220	CGI_10012231	1	10.3	4	4	CDISFLPMTPGIYNIIVK
220	CGI_10012231	1	10.3	4	4	STGDYAIHISR
221	CGI_10012339	1	13.4	8	9	ANINAILQK
221	CGI_10012339	1	13.4	8	9	NDPNGLGCLGYDQLVSLLR
221	CGI_10012339	1	13.4	8	9	QVDPNISDQEIMTVAR
221	CGI_10012339	1	13.4	8	9	VSAVGSNQDEIR
221	CGI_10012339	1	13.4	8	9	NDPNGLGCLGYDQLVSLLR
221	CGI_10012339	1	13.4	8	9	NEVSMLVGNDKPGIGGELLR
221	CGI_10012339	1	13.4	8	9	QGLLDGEIVR
221	CGI_10012339	1	13.4	8	9	LLICDADEFTK
222	CGI_10012399	1	10.7	2	2	VTYEVFLR
222	CGI_10012399	1	10.7	2	2	EQILQGYER
223	CGI_10012408	1	42.1	2	2	LSEAEDADEQLLGHLVLAAK
223	CGI_10012408	1	42.1	2	2	KEIPCEFIYEDDQCVAFNDLSPQAPVHFLVIPK
224	CGI_10012468	1	6.2	2	2	FKPGNGFSIIGAHTDSPCLK
224	CGI_10012468	1	6.2	2	2	LNVEKPILK
225	CGI_10012474	1	34.8	15	15	NGYAPVLDCHTAHIACK
225	CGI_10012474	1	34.8	15	15	VETGIIKPGMVVTFAPPNITTEVK
225	CGI_10012474	1	34.8	15	15	THINIVVIGHVDSGK
225	CGI_10012474	1	34.8	15	15	YHVTIIDAPGHR
225	CGI_10012474	1	34.8	15	15	AQVIILNHPGEIK
225	CGI_10012474	1	34.8	15	15	NFLAQVIILNHPGEIK
225	CGI_10012474	1	34.8	15	15	EHALLAFTLGVK
225	CGI_10012474	1	34.8	15	15	NGDAGMVLMVPSKPMCVEAF
225	CGI_10012474	1	34.8	15	15	AVPFVPISGWHGDNMIEASTK
225	CGI_10012474	1	34.8	15	15	ITIDIALWK
225	CGI_10012474	1	34.8	15	15	TLLEALDSILPPK
225	CGI_10012474	1	34.8	15	15	APPNITTEVK
225	CGI_10012474	1	34.8	15	15	NGDAGMVLMVPSKPMCVEAFSK
225	CGI_10012474	1	34.8	15	15	TLLEALDSILPPK
225	CGI_10012474	1	34.8	15	15	NGYAPVLDCHTAH
226	CGI_10012556	1	21.5	7	7	DSTLILQLLR
226	CGI_10012556	1	21.5	7	7	ELNELCDEVISLLDNHLLPK
226	CGI_10012556	1	21.5	7	7	ELNELCDEVISLLDNHLLPK
226	CGI_10012556	1	21.5	7	7	VATGSDPLNEEER
226	CGI_10012556	1	21.5	7	7	LNELCDEVISLLDNHLLPK
226	CGI_10012556	1	21.5	7	7	ESLNPTNPIR
226	CGI_10012556	1	21.5	7	7	VVATGSDPLNEEER
227	CGI_10012609	1	1.2	2	2	VNNLQAIIETIDDDLNNNR
227	CGI_10012609	1	1.2	2	2	VNNLQAIIETIDDDLNNNR
228	CGI_10012610	1	29.7	11	11	KDIFEEVYQQGYK
228	CGI_10012610	1	29.7	11	11	NVKPEHYLNTMDFLQAIR
228	CGI_10012610	1	29.7	11	11	PGWTRPIVIGR
228	CGI_10012610	1	29.7	11	11	CATITPDEERVEEFK
228	CGI_10012610	1	29.7	11	11	ELIYTPEGGQEQR
228	CGI_10012610	1	29.7	11	11	NILGGTVFR
228	CGI_10012610	1	29.7	11	11	LELIYTPEGGQEQR
228	CGI_10012610	1	29.7	11	11	DGNNDLIAFSQK
228	CGI_10012610	1	29.7	11	11	TTVFDFK
228	CGI_10012610	1	29.7	11	11	IKETLILPYVDVDLK
228	CGI_10012610	1	29.7	11	11	GNPTSTNPVASIYAWTR
228	CGI_10012610	1	29.7	11	11	VPGWTRPIVIGR
229	CGI_10012611	1	10.2	8	8	AQYPIAEMVELLK
229	CGI_10012611	1	10.2	8	8	DISEMSQEFQEAQK
229	CGI_10012611	1	10.2	8	8	GVGYAAVDNPIFFK
229	CGI_10012611	1	10.2	8	8	MKPGSVIVDLAAEAGGNFETTRPGELYK
229	CGI_10012611	1	10.2	8	8	STGTGKPMEITGTHTEIDVPSAVEMITEAR
229	CGI_10012611	1	10.2	8	8	MTEEIANFR
229	CGI_10012611	1	10.2	8	8	LTNVILGGYGTK
229	CGI_10012611	1	10.2	8	8	LGVGYAAVDNPIFFK
230	CGI_10012647	1	13.1	3	3	TPGLDPDWLMAER
230	CGI_10012647	1	13.1	3	3	EFIQTTSNNFLQPLHNFLEGDMK
230	CGI_10012647	1	13.1	3	3	TELDAHFENLLQR
231	CGI_10012671	1	49.3	18	20	AGTVWVNCFDVFDASMPFGGYK
231	CGI_10012671	1	49.3	18	20	LAFTGSTEVGQIVAQAAAQSNLKR
231	CGI_10012671	1	49.3	18	20	LGPALACGNVVVMK
231	CGI_10012671	1	49.3	18	20	INNDFVDSQSGK
231	CGI_10012671	1	49.3	18	20	REPVGVCGQIIPWNFPLLMQAWK
231	CGI_10012671	1	49.3	18	20	TFPTINPATGEVICQVAEGDKK
231	CGI_10012671	1	49.3	18	20	TVGNPFDLTNEQGPQVDQEQTDK
231	CGI_10012671	1	49.3	18	20	TVPVAGDFFAYTR
231	CGI_10012671	1	49.3	18	20	EAGFPPGVINIIPGYGPTAGGAIASHMDVDK
231	CGI_10012671	1	49.3	18	20	REPVGVCGQIIPWNFPLLMQAWK
231	CGI_10012671	1	49.3	18	20	SPNIVLADADMEQAVETSHFALYFNQGQCCCAGSR
231	CGI_10012671	1	49.3	18	20	TVGNPFDLTNEQGPQVDQEQTDK
231	CGI_10012671	1	49.3	18	20	IYDEFVER
231	CGI_10012671	1	49.3	18	20	IAQEEIFGPVQTILK
231	CGI_10012671	1	49.3	18	20	AGDFFAYTR
231	CGI_10012671	1	49.3	18	20	MSSLPQPIKNPEIK
231	CGI_10012671	1	49.3	18	20	AQEEIFGPVQTILK
231	CGI_10012671	1	49.3	18	20	NNDFVDSQSGKTFPTINPATGEVICQVAEGDKK
232	CGI_10012684	1	37.5	7	8	LRPLSYPDTDVILMCFSIDSPDSLENIPEK
232	CGI_10012684	1	37.5	7	8	DQFPEVYVPTVFENYVADIEVDGK
232	CGI_10012684	1	37.5	7	8	LRPLSYPDTDVILMCF
232	CGI_10012684	1	37.5	7	8	EVFETATR
232	CGI_10012684	1	37.5	7	8	FCPSVPIILVGNK
232	CGI_10012684	1	37.5	7	8	FCPNVPIILVGNK
232	CGI_10012684	1	37.5	7	8	HFCPNVPIILVGNKK
233	CGI_10012729	1	5.2	5	5	IEGGIFENQPISEEGVVK
233	CGI_10012729	1	5.2	5	5	SGEYYEEPLPEEGYAK
233	CGI_10012729	1	5.2	5	5	SPFVAVQLEK
233	CGI_10012729	1	5.2	5	5	SYEHEQEVLPEQGMAK
233	CGI_10012729	1	5.2	5	5	GTGPSEYISEPR
234	CGI_10012871	1	18.1	8	8	IVYGNAMGEENAFLWR
234	CGI_10012871	1	18.1	8	8	YYALCGFGGILSCGITHTAVVPLDLVK
234	CGI_10012871	1	18.1	8	8	YYALCGFGGILSCGITHTAVVPLDLVK
234	CGI_10012871	1	18.1	8	8	FGFYEVFK
234	CGI_10012871	1	18.1	8	8	NNAPGSNFVSAAK
234	CGI_10012871	1	18.1	8	8	ILKEEGINGFYK
234	CGI_10012871	1	18.1	8	8	LKEEGINGFYK
234	CGI_10012871	1	18.1	8	8	LPRPPPPEMPESLKR
235	CGI_10012900	1	2.8	2	2	HAACVNIIPGLISVYEWEGK
235	CGI_10012900	1	2.8	2	2	ENHPYDVAEVISVK
236	CGI_10013042	1	22.1	2	2	AFDEDNDGFINELEWVK
236	CGI_10013042	1	22.1	2	2	NSILKPATEEDPDEGIKDLVEITLK
237	CGI_10013051	1	14.7	6	6	ALPSGGGAHASESSGVVQK
237	CGI_10013051	1	14.7	6	6	DIVLSHVQQEPTPDLSPDTLNALSALMVAQAQEAIYR
237	CGI_10013051	1	14.7	6	6	LVPIPVYEALSAFENR
237	CGI_10013051	1	14.7	6	6	KTEKDELMADLQK
237	CGI_10013051	1	14.7	6	6	ISDFCFAR
237	CGI_10013051	1	14.7	6	6	LREQTQLMNSILASLNLPAALEDLSGQK
237	CGI_10013051	1	14.7	6	6	M[147]VDDEAASDIQLR
238	CGI_10013151	1	10.6	5	5	PAEGLASLLDLIR
238	CGI_10013151	1	10.6	5	5	YLEDEQNGVVNTFDVK
238	CGI_10013151	1	10.6	5	5	PAEGLASLLDLIR
238	CGI_10013151	1	10.6	5	5	TAVNVLGDSFGAGIVEHLSQK
238	CGI_10013151	1	10.6	5	5	SGGKPKPAEGLASLLDLIR
239	CGI_10013163	1	9	3	3	KHSNLENEFDTVNEK
239	CGI_10013163	1	9	3	3	SNLENEFDTVNEK
239	CGI_10013163	1	9	3	3	AKIEEDLTSLQK
240	CGI_10013164	1	12.7	5	5	KLAITEVDLER
240	CGI_10013164	1	12.7	5	5	IQLLEEDMER
240	CGI_10013164	1	12.7	5	5	VLELEEELK
240	CGI_10013164	1	12.7	5	5	LENLNNASEER
240	CGI_10013164	1	12.7	5	5	EVLENLNNASEER
241	CGI_10013222	1	15.6	4	4	GLGLDESGYAIQSAAGLVGQELAR
241	CGI_10013222	1	15.6	4	4	TALALAIAQELGSK
241	CGI_10013222	1	15.6	4	4	VPFCPMVGSEVYSTEIK
241	CGI_10013222	1	15.6	4	4	ALESTIAPIVIFATNR
242	CGI_10013230	1	6.2	3	3	ALIFFTDQQSTDIANLAANVMK
242	CGI_10013230	1	6.2	3	3	DLEEVNGIASKPESTNVFAVNTFDELEGLDEK
242	CGI_10013230	1	6.2	3	3	DLISTFDYAIDKEK
243	CGI_10013254	1	10.1	5	5	SIATLAITTLLK
243	CGI_10013254	1	10.1	5	5	EAGLAHLCEFIEDCEHTVLATR
243	CGI_10013254	1	10.1	5	5	KHNVLMNFLSSMLR
243	CGI_10013254	1	10.1	5	5	VMKPNFSASWEEVGPENELEDTYALSTMK
243	CGI_10013254	1	10.1	5	5	ATFYVHVLQQK
244	CGI_10013347	1	64	26	32	FLSQPFQVAEVFTGQEGK
244	CGI_10013347	1	64	26	32	GIAELGIYPAVDPLDSNSR
244	CGI_10013347	1	64	26	32	IINVIGEPIDER
244	CGI_10013347	1	64	26	32	IPSAVGYQPTLATDMGSMQER
244	CGI_10013347	1	64	26	32	LSQPFQVAEVFTGQEGK
244	CGI_10013347	1	64	26	32	SLQDIIAILGMDELSEEDKLTVVR
244	CGI_10013347	1	64	26	32	TDTVLPIHAEAPAFTEMSVEQEVLETGIK
244	CGI_10013347	1	64	26	32	VALTGLTVAEYFR
244	CGI_10013347	1	64	26	32	VSLVYGQMNEPPGAR
244	CGI_10013347	1	64	26	32	TKKGSITSAIYVPADDLTDPAPATTFAHLDATTVLSR
244	CGI_10013347	1	64	26	32	TREGNDLYHEMITSK
244	CGI_10013347	1	64	26	32	TVLIMELINNVAK
244	CGI_10013347	1	64	26	32	VLNGEYDHIPEVAFYMVGHIEEVDQK
244	CGI_10013347	1	64	26	32	VSLVYGQMNEPPGAR
244	CGI_10013347	1	64	26	32	VLNGEYDHIPEVAFYMVGHIEEVDQK
244	CGI_10013347	1	64	26	32	ALTGLTVAEYFR
244	CGI_10013347	1	64	26	32	GAQCIDTGYPIR
244	CGI_10013347	1	64	26	32	EGNDLYHEMITSK
244	CGI_10013347	1	64	26	32	SLQDIIAILGMDELSEEDKLTVVR
244	CGI_10013347	1	64	26	32	IAELGIYPAVDPLDSNSR
244	CGI_10013347	1	64	26	32	LTGLTVAEYFR
244	CGI_10013347	1	64	26	32	SLQDIIAILGM[147]DELSEEDKLTVVR
244	CGI_10013347	1	64	26	32	SLQDIIAILGMDELSEEDKLTVVR
244	CGI_10013347	1	64	26	32	GLFGGAGVGK
244	CGI_10013347	1	64	26	32	TGLTVAEYFR
244	CGI_10013347	1	64	26	32	IGLFGGAGVGK
244	CGI_10013347	1	64	26	32	TVLIM[147]ELINNVAK
245	CGI_10013438	1	34.3	3	3	ERPPNPIEYLAAYLLK
245	CGI_10013438	1	34.3	3	3	LDTTVVPILLSGMSVLAK
245	CGI_10013438	1	34.3	3	3	LDTTVVPILLSGMSVLAK
246	CGI_10013459	1	12	3	3	VCTICPGVFDTPLLAALPQK
246	CGI_10013459	1	12	3	3	VNTLGTFNMIR
246	CGI_10013459	1	12	3	3	VCTICPGVFDTPLLAALPQK
247	CGI_10013497	1	20.4	3	3	YSDNLELEDAVHTAILTLK
247	CGI_10013497	1	20.4	3	3	ASNGVVLATEK
247	CGI_10013497	1	20.4	3	3	NVGMVYSGM[147]GPDYRVLLR
248	CGI_10013510	1	12.3	2	2	IGNITDGSLNK
248	CGI_10013510	1	12.3	2	2	TTYQDHAEQTFLK
249	CGI_10013525	1	11.9	5	5	DTISVHQDAETAR
249	CGI_10013525	1	11.9	5	5	LTINIEEPPFGVEPLVR
249	CGI_10013525	1	11.9	5	5	IWEFMEELLTK
249	CGI_10013525	1	11.9	5	5	KQLILTLEPEVAAIYTIK
249	CGI_10013525	1	11.9	5	5	TDIDFLER
250	CGI_10013845	1	12.4	19	19	FANSLYGVQQQLAAFNSYR
250	CGI_10013845	1	12.4	19	19	IAEINNVWMDLK
250	CGI_10013845	1	12.4	19	19	LLDPEDCNVEFPDEK
250	CGI_10013845	1	12.4	19	19	INAVLQFANR
250	CGI_10013845	1	12.4	19	19	LVSQDNFGEDLPAVEAATK
250	CGI_10013845	1	12.4	19	19	SNALYNLNNAFEVAEEK
250	CGI_10013845	1	12.4	19	19	TQTTVASEDIPNSLADAEK
250	CGI_10013845	1	12.4	19	19	DASVAEAWLMAQEPYLHNHDYGDTLDAVENLIK
250	CGI_10013845	1	12.4	19	19	DSGWEELLQMWENR
250	CGI_10013845	1	12.4	19	19	HPQSEEFTALIDELMK
250	CGI_10013845	1	12.4	19	19	VHLENMGAHDIVDGSSR
250	CGI_10013845	1	12.4	19	19	HPQSEEFTALIDELMK
250	CGI_10013845	1	12.4	19	19	NLIADEHPESDQIAVR
250	CGI_10013845	1	12.4	19	19	ESGMDEDFDPGSNSSK
250	CGI_10013845	1	12.4	19	19	AKDEIGAQNFLK
250	CGI_10013845	1	12.4	19	19	LKDQLLLQQFLQECDELRDWLHDK
250	CGI_10013845	1	12.4	19	19	LLNQHQQLKDEIDAYAPEYAK
250	CGI_10013845	1	12.4	19	19	DGLAFNALIHK
250	CGI_10013845	1	12.4	19	19	NYLLELLR
251	CGI_10013850	1	14	4	5	HIVLSGGSTMYPGLPSR
251	CGI_10013850	1	14	4	5	MVFLGGAVLADIMK
251	CGI_10013850	1	14	4	5	MVFLGGAVLADIMK
251	CGI_10013850	1	14	4	5	GYAFNHSADFETVR
251	CGI_10013850	1	14	4	5	LTEPPMNPNK
252	CGI_10013880	1	33.3	6	6	YGAGWLSMANAGK
252	CGI_10013880	1	33.3	6	6	IENNPTAAGDKPVK
252	CGI_10013880	1	33.3	6	6	ILEGMDVVR
252	CGI_10013880	1	33.3	6	6	IVIGLFGK
252	CGI_10013880	1	33.3	6	6	DTNGSQFFITVK
252	CGI_10013880	1	33.3	6	6	IRDFMIQGGDFTR
253	CGI_10013933	1	22.4	7	8	GNPNGDQYPTAYELNNAGNDDDR
253	CGI_10013933	1	22.4	7	8	NPAIFTAITR
253	CGI_10013933	1	22.4	7	8	VLYIGSSVPLETTEGLEAIQQPLR
253	CGI_10013933	1	22.4	7	8	YPVGDNAQIQGIDAWVNILPSGIR
253	CGI_10013933	1	22.4	7	8	YPGYPPAPFMHPVYGPIYPTIYGYGR
253	CGI_10013933	1	22.4	7	8	DYEMNLEDR
253	CGI_10013933	1	22.4	7	8	RPMYGGPPPPPGAMMYGPPPPPIYVR
254	CGI_10013978	1	11	4	4	NVQGMGPCEQLVSPEPEISVEPR
254	CGI_10013978	1	11	4	4	TGFLQLDEK
254	CGI_10013978	1	11	4	4	VSATCAEQLLQEIVSNDDFK
254	CGI_10013978	1	11	4	4	EIIAQPDMAEADLPYIMHMLNEEMDGFPPGGGITSK
255	CGI_10014040	1	3.1	3	3	IGVDLDTLQAVLK
255	CGI_10014040	1	3.1	3	3	CDVSIVEALLK
255	CGI_10014040	1	3.1	3	3	EDGGNGFVGTVTEISK
256	CGI_10014090	1	7.7	2	2	LVFGILEGK
256	CGI_10014090	1	7.7	2	2	IGIVCGSGLGGLADDVQDAEILPYSEIPTFPVSTVPGHMGK
257	CGI_10014092	1	16.5	4	4	LLLGEDSPAIVENR
257	CGI_10014092	1	16.5	4	4	INMCALTTSNMEYVANAIHAAVTECK
257	CGI_10014092	1	16.5	4	4	INMCALTTSNMEYVANAIHAAVTECKL
257	CGI_10014092	1	16.5	4	4	TVEAQMATDVTLNHEYLPVAGMPDFR
258	CGI_10014111	1	37.5	3	3	YEDICPSTHNMNVPLVDR
258	CGI_10014111	1	37.5	3	3	VHLVGIDIFTGK
258	CGI_10014111	1	37.5	3	3	NSMGEEQITGVK
259	CGI_10014151	1	12.4	4	4	EILQEEEDLSEIVQLVGK
259	CGI_10014151	1	12.4	4	4	VLDALFPCVQGGTTAIPGAFGCGK
259	CGI_10014151	1	12.4	4	4	LLSVELGPGIMGSIFDGIQRPLEEINK
259	CGI_10014151	1	12.4	4	4	NIIAFYDMAR
260	CGI_10014208	1	14	3	3	AICVINPGNPTGQVLTR
260	CGI_10014208	1	14	3	3	VLSEMGPDYNTMELASFMSASK
260	CGI_10014208	1	14	3	3	DNVLALLK
260	CGI_10014208	1	14	3	3	ANIGDCHATGQTPITFIR
261	CGI_10014243	1	14.9	3	3	EAADVMMESPAAIQLR
261	CGI_10014243	1	14.9	3	3	MAELLTDR
261	CGI_10014243	1	14.9	3	3	LTYDVPPQEILTK
262	CGI_10014314	1	5.5	5	5	DLGMEALLEYLK
262	CGI_10014314	1	5.5	5	5	LGFTGSTPIGK
262	CGI_10014314	1	5.5	5	5	SPLIIFSDCDMDK
262	CGI_10014314	1	5.5	5	5	VAFYEGEWGR
262	CGI_10014314	1	5.5	5	5	FLFPEGVK
263	CGI_10014473	1	5	2	2	SQMDIDQFYNEHQVTVK
263	CGI_10014473	1	5	2	2	DWVLNGFR
263	CGI_10014473	1	5	2	2	DMGFEPQIR
264	CGI_10014541	1	3.7	3	3	SNVILEAFGNAK
264	CGI_10014541	1	3.7	3	3	NFHSFYQLLYGAK
264	CGI_10014541	1	3.7	3	3	NSIIALVDNLATK
265	CGI_10014601	1	13.7	10	10	DFLALLGTFK
265	CGI_10014601	1	13.7	10	10	EGCHQMQEAFEAK
265	CGI_10014601	1	13.7	10	10	LGLNVISQEEFR
265	CGI_10014601	1	13.7	10	10	LNCAADMLEDSLR
265	CGI_10014601	1	13.7	10	10	FNFHLQDDQFDAFVDRLPLDEDGNIK
265	CGI_10014601	1	13.7	10	10	VSYIEFLKPFALR
265	CGI_10014601	1	13.7	10	10	NVSQNVFNR
265	CGI_10014601	1	13.7	10	10	SQEMMFQLLK
265	CGI_10014601	1	13.7	10	10	LANVILDEDEVYHVLTQFDHNMSGK
265	CGI_10014601	1	13.7	10	10	LPLDEDGNIK
266	CGI_10014628	1	8	2	2	DKWLKPGGLIFPDR
266	CGI_10014628	1	8	2	2	KGEEIQGSVNVKPNK
267	CGI_10014632	1	7.9	6	6	GLVDEAVDSSALIK
267	CGI_10014632	1	7.9	6	6	GVSMNPADTNAQQNWR
267	CGI_10014632	1	7.9	6	6	VGYDTINSSEDQILK
267	CGI_10014632	1	7.9	6	6	IKEALINQVAEDFIDISTPLK
267	CGI_10014632	1	7.9	6	6	DNDIIAAAK
267	CGI_10014632	1	7.9	6	6	NVLEYLAITEVVER
268	CGI_10014682	1	21.4	3	3	KPNDVVYIVHSLER
268	CGI_10014682	1	21.4	3	3	TVMGVVSDFILHHSEVPVTICR
268	CGI_10014682	1	21.4	3	3	TVMGVVSDFILHHSEVPVTICR
269	CGI_10014711	1	35.2	15	16	AGMMTDYETQIR
269	CGI_10014711	1	35.2	15	16	ANLAATHIGPETLEEAVQDYINR
269	CGI_10014711	1	35.2	15	16	LAWNMSALAHPLDIAVATDAELFDNNK
269	CGI_10014711	1	35.2	15	16	NTDLCDLTGMVADVIR
269	CGI_10014711	1	35.2	15	16	VGSPLSIDDPVQR
269	CGI_10014711	1	35.2	15	16	NTDLCDLTGMVADVIR
269	CGI_10014711	1	35.2	15	16	SYDSEYTAPLVNHHIWPALMQGAK
269	CGI_10014711	1	35.2	15	16	EIDDLQDMYETSLNELEADLKDK
269	CGI_10014711	1	35.2	15	16	LPPDATFSIVQPFIR
269	CGI_10014711	1	35.2	15	16	DDSILSSTIREEK
269	CGI_10014711	1	35.2	15	16	EIDDLQDMYETSLNELEADLKDK
269	CGI_10014711	1	35.2	15	16	VNIGTFTVLQEK
269	CGI_10014711	1	35.2	15	16	DNYYINTCDQNVAR
269	CGI_10014711	1	35.2	15	16	YDSEYTAPLVNHHIWPALMQGAK
269	CGI_10014711	1	35.2	15	16	WNDMFSQDRLDAMDTLR
270	CGI_10014715	1	5	3	3	SLFSWMTR
270	CGI_10014715	1	5	3	3	SNFNPLWNTFIVGGVQDGEPFLGYIDK
270	CGI_10014715	1	5	3	3	SNFNPLWNTFIVGGVQDGEPFLGYIDK
271	CGI_10014742	1	10.5	3	3	NIDEYEEQLIQVFGDK
271	CGI_10014742	1	10.5	3	3	GGYFGELALVTHKPR
271	CGI_10014742	1	10.5	3	3	YENLIDNVPMLK
272	CGI_10014759	1	14.7	3	3	IIHEGGFTQEDNK
272	CGI_10014759	1	14.7	3	3	IVLDVISR
272	CGI_10014759	1	14.7	3	3	FTDTSIILFLNK
272	CGI_10014759	1	14.7	3	3	QYKPVVYSNTIQSLVAIIR
273	CGI_10014879	1	8	5	5	LGLDINTLAVPDYEIISR
273	CGI_10014879	1	8	5	5	IVTLNETLNSTQLESK
273	CGI_10014879	1	8	5	5	MLGLDINTLAVPDYEIISR
273	CGI_10014879	1	8	5	5	VSDNAVQALSSELR
273	CGI_10014879	1	8	5	5	MTDLVQENALLK
274	CGI_10014915	1	16.6	7	7	NEICSYGSGYGGNSLLGK
274	CGI_10014915	1	16.6	7	7	WQDPEGVPIEAIIFGGR
274	CGI_10014915	1	16.6	7	7	EGWLAEHMLILGIENSK
274	CGI_10014915	1	16.6	7	7	TNPMAMETISR
274	CGI_10014915	1	16.6	7	7	ITCVGDDIAWMR
274	CGI_10014915	1	16.6	7	7	WPGFGENSR
274	CGI_10014915	1	16.6	7	7	RPEGVPLVYEAFNWQHGVYIGASMR
275	CGI_10014929	1	16.6	4	4	VIGVDPLGSVIAEPESLNK
275	CGI_10014929	1	16.6	4	4	CIIVMPEK
275	CGI_10014929	1	16.6	4	4	SSLHVSALQLR
275	CGI_10014929	1	16.6	4	4	APLTVTPTVTIQETLEILNK
275	CGI_10014929	1	16.6	4	4	TPTSAAFDSPESHIGVAK
276	CGI_10014958	1	9.1	5	5	FAPDGTVIAEDVPEQQEK
276	CGI_10014958	1	9.1	5	5	MNALHGSSSEDMAMR
276	CGI_10014958	1	9.1	5	5	SPFEETPTVTYGLFLLDSLHNTNVR
276	CGI_10014958	1	9.1	5	5	TGENVISEFR
276	CGI_10014958	1	9.1	5	5	QVIGPTDPEK
277	CGI_10014961	1	1.3	3	3	KFPSLVNCCTIDWFQSWPEDALEAVANR
277	CGI_10014961	1	1.3	3	3	SWMNEMPAAVTEMHR
277	CGI_10014961	1	1.3	3	3	SSEGEIVELR
278	CGI_10014966	1	33.9	7	7	DNLTLWTSDANQDGDDDR
278	CGI_10014966	1	33.9	7	7	DNLTLWTSDANQDGDDDREGENN
278	CGI_10014966	1	33.9	7	7	LAEVSDGEQYQAVVK
278	CGI_10014966	1	33.9	7	7	LGLALNYSVFHYEIMNKPDEACK
278	CGI_10014966	1	33.9	7	7	DSTLIMQLLR
278	CGI_10014966	1	33.9	7	7	AFDDAIAELDTLNEESYK
278	CGI_10014966	1	33.9	7	7	DSTLIM[147]QLLR
278	CGI_10014966	1	33.9	7	7	NLLSVAYKNVVGAR
278	CGI_10014966	1	33.9	7	7	SVFHYEIMNKPDEACK
279	CGI_10015025	1	6.8	5	5	IQELELDLR
279	CGI_10015025	1	6.8	5	5	SRHELEDLDLTIAQYK
279	CGI_10015025	1	6.8	5	5	ISHLNIQIDFLQQK
279	CGI_10015025	1	6.8	5	5	LNSELQETLEER
279	CGI_10015025	1	6.8	5	5	DSLQHTVDDKTEK
279	CGI_10015025	1	6.8	5	5	VAQYETIIR
280	CGI_10015118	1	9.9	5	5	IVYGGGAPEISCSLAVAEAAK
280	CGI_10015118	1	9.9	5	5	SFSEALESVPLALAENSGFAPIHTLADIK
280	CGI_10015118	1	9.9	5	5	WVGGPEIELIAIATGGR
280	CGI_10015118	1	9.9	5	5	SFSEALESVPLALAENSGFAPIHTLADIK
280	CGI_10015118	1	9.9	5	5	VGGPEIELIAIATGGR
281	CGI_10015155	1	9	4	4	ADILGFPTHAAFVLDMR
281	CGI_10015155	1	9	4	4	CILQPGGSIDAADMLR
281	CGI_10015155	1	9	4	4	DPTPEAFLISK
281	CGI_10015155	1	9	4	4	LADNDCEYAVVR
282	CGI_10015180	1	3.7	2	2	IATTLGEPLTEEEAEQMMK
282	CGI_10015180	1	3.7	2	2	FYVNNSPEEQQK
283	CGI_10015197	1	46.6	4	4	NNYAQFDGWELR
283	CGI_10015197	1	46.6	4	4	QLINFVAADDGVPEPEIIIEVLK
283	CGI_10015197	1	46.6	4	4	MSETWPYIMQEIGPTMQELGISTLK
283	CGI_10015197	1	46.6	4	4	TSLYPVVSEGTWLEK
284	CGI_10015239	1	5.4	5	5	VLLLDGNDFETDINR
284	CGI_10015239	1	5.4	5	5	YDPNTDDQPIPTTNVPIVK
284	CGI_10015239	1	5.4	5	5	RPGETEPDRGDMTEDR
284	CGI_10015239	1	5.4	5	5	DGNDFETDINR
284	CGI_10015239	1	5.4	5	5	IAVTPPSTEVR
284	CGI_10015239	1	5.4	5	5	NSTGTLIPR
285	CGI_10015357	1	4	2	2	TMLELLNQLDGFDSR
285	CGI_10015357	1	4	2	2	VHAVVGVLGDDTDPMVTVMK
286	CGI_10015393	1	10.7	2	2	GIQQALDTSTYNAADR
286	CGI_10015393	1	10.7	2	2	NSVPEGVNPSSNLANAAGFIR
287	CGI_10015410	1	2.9	2	2	EGNTFLSVPLGLVQIVK
287	CGI_10015410	1	2.9	2	2	EGNTFLSVPLGLVQIVK
288	CGI_10015463	1	35.3	4	6	DATEAFEDVGHSNDAR
288	CGI_10015463	1	35.3	4	6	FLEEHPGGEEVLLEQAGR
288	CGI_10015463	1	35.3	4	6	STWLIIHDNVYDVTK
288	CGI_10015463	1	35.3	4	6	LEEHPGGEEVLLEQAGR
289	CGI_10015503	1	6.3	2	2	FDMIIPILEK
289	CGI_10015503	1	6.3	2	2	GMEFLHTMEPAIPNLILTSK
290	CGI_10015523	1	22.3	7	8	ANNIPPAVCSLVQGGADIGTLMAK
290	CGI_10015523	1	22.3	7	8	GAPTTPLVSVAVTK
290	CGI_10015523	1	22.3	7	8	GSDCGIVNVNIPTNGAEIGGAFGGEK
290	CGI_10015523	1	22.3	7	8	INLVSFTGSTPVGK
290	CGI_10015523	1	22.3	7	8	STCTINYSAELPLAQGIK
290	CGI_10015523	1	22.3	7	8	IDRPGNYVEPTIITGLK
290	CGI_10015523	1	22.3	7	8	KIDRPGNYVEPTIITGLK
291	CGI_10015576	1	18	7	7	EAIHHTLQQCDNDLEAQR
291	CGI_10015576	1	18	7	7	NIALGIDVDQYNLSDR
291	CGI_10015576	1	18	7	7	NTEEEIAELENDIR
291	CGI_10015576	1	18	7	7	EAIHHTLQQCDNDLEAQR
291	CGI_10015576	1	18	7	7	SPGISFKPDSLR
291	CGI_10015576	1	18	7	7	NLPMDVAIECLTLR
291	CGI_10015576	1	18	7	7	LPMDVAIECLTLR
292	CGI_10015594	1	16.4	8	9	NDQTENTSQQSVEESVETPAK
292	CGI_10015594	1	16.4	8	9	NVAFECNFGALEEPWFPLK
292	CGI_10015594	1	16.4	8	9	VGWSANSTSMQLGEEAK
292	CGI_10015594	1	16.4	8	9	VNENNLSASPFTEGGFAMMWTGVR
292	CGI_10015594	1	16.4	8	9	YGSGGSGHGGGGGGWR
292	CGI_10015594	1	16.4	8	9	NVAFECNFGALEEPWFPLKEEFTFIGK
292	CGI_10015594	1	16.4	8	9	DVPEHAILEMK
292	CGI_10015594	1	16.4	8	9	FNADLSLK
293	CGI_10015638	1	10.2	2	2	NDLTFLDLTVQQIEHLNK
293	CGI_10015638	1	10.2	2	2	ESLLPIATSFNTENIESWYPPGHGDVYQSIANSK
294	CGI_10015642	1	41.1	9	9	NCVIWGNHSSTQYPDLTYAVVNVGGK
294	CGI_10015642	1	41.1	9	9	VVVGNPANTNAYICK
294	CGI_10015642	1	41.1	9	9	AIVDHVHDWWFGVPEGSMVSMAVPSDGSYGIEEGLVYSFPVR
294	CGI_10015642	1	41.1	9	9	DVDVAMLVGAMPR
294	CGI_10015642	1	41.1	9	9	LVTGAAGQIAYSLLYSVAR
294	CGI_10015642	1	41.1	9	9	VLVTGAAGQIAYSLLYSVAR
294	CGI_10015642	1	41.1	9	9	TKPDHTYEIIK
294	CGI_10015642	1	41.1	9	9	AVPSDGSYGIEEGLVYSFPVR
294	CGI_10015642	1	41.1	9	9	DLPIDDFSR
295	CGI_10015644	1	8	2	2	AALQTSLVILK
295	CGI_10015644	1	8	2	2	DDYFIAQGVGR
296	CGI_10015666	1	1.9	12	12	AITYDLIGDDNAPIYFR
296	CGI_10015666	1	1.9	12	12	DLGTPQLSSVPIEVTIFVVR
296	CGI_10015666	1	1.9	12	12	DQFAPVFLNQPYITTVQR
296	CGI_10015666	1	1.9	12	12	NQFSPVFQNLPYER
296	CGI_10015666	1	1.9	12	12	SSNTPAIVSIQILR
296	CGI_10015666	1	1.9	12	12	SSVNFDTTSNYK
296	CGI_10015666	1	1.9	12	12	SVSNDQYSSLLYVLR
296	CGI_10015666	1	1.9	12	12	SPFNVITYSIIGDDR
296	CGI_10015666	1	1.9	12	12	NPSAPIFNPASYSR
296	CGI_10015666	1	1.9	12	12	NNNPPVFVNLPYTTQIEETSNIGR
296	CGI_10015666	1	1.9	12	12	DNGVPQLESASIPVTINVR
296	CGI_10015666	1	1.9	12	12	VTGTLSAPSFFR
297	CGI_10015729	1	0.8	3	3	DSSPDVVSEMLQTLNVQK
297	CGI_10015729	1	0.8	3	3	DWNELIDLIEK
297	CGI_10015729	1	0.8	3	3	LGDAETSLTHALQGLQAYDK
298	CGI_10015808	1	22	2	2	ASDGWAVGK
298	CGI_10015808	1	22	2	2	MSAADVMLFEAFESALSK
298	CGI_10015808	1	22	2	2	ISQEEWPALK
299	CGI_10015921	1	15.4	6	6	GSDTGAYQCMSENSEGVLLK
299	CGI_10015921	1	15.4	6	6	IVPGDVLNLAVVADTDPSLALQYK
299	CGI_10015921	1	15.4	6	6	NGVVVPNSQFVSIDGSTGTLK
299	CGI_10015921	1	15.4	6	6	VLTILQAEPEYEGFYICK
299	CGI_10015921	1	15.4	6	6	YIISENSK
299	CGI_10015921	1	15.4	6	6	NDYGTSLSKPFK
300	CGI_10015959	1	2.6	2	2	VNNIVSSFR
300	CGI_10015959	1	2.6	2	2	IENPYNEEVQDLLK
301	CGI_10016018	1	3.3	2	2	NAQMAESPVLLIGGAAATLLK
301	CGI_10016018	1	3.3	2	2	NAQMAESPVLLIGGAAATLLK
302	CGI_10016140	1	33.3	12	13	DPGACMMLMELVK
302	CGI_10016140	1	33.3	12	13	VNAGHEPGADLGPVISPEAK
302	CGI_10016140	1	33.3	12	13	VPESTQDEMEAAVASCK
302	CGI_10016140	1	33.3	12	13	ENCLNQLVGAAFGAAGQR
302	CGI_10016140	1	33.3	12	13	HDSVNFICDHPEIK
302	CGI_10016140	1	33.3	12	13	KYTMEIDVGQVGVNVPIPVPLPMFSFTGSR
302	CGI_10016140	1	33.3	12	13	NHGVIMPDANKENCLNQLVGAAFGAAGQR
302	CGI_10016140	1	33.3	12	13	WIDVHDPATNEVVTR
302	CGI_10016140	1	33.3	12	13	NHGVIMPDANKENCLNQLVGAAFGAAGQR
302	CGI_10016140	1	33.3	12	13	TLVDAEGDVMR
302	CGI_10016140	1	33.3	12	13	VGSDQAGQYIYER
302	CGI_10016140	1	33.3	12	13	CDLVQSGIDQGAK
303	CGI_10016257	1	36.7	11	12	DLYNNIEDGKYPSWTLK
303	CGI_10016257	1	36.7	11	12	FSTVGGESGSADTAR
303	CGI_10016257	1	36.7	11	12	LSHATPEQCTTGTGAPIGLK
303	CGI_10016257	1	36.7	11	12	YTEDGNWDIVGNNTPIFFIR
303	CGI_10016257	1	36.7	11	12	DPDMFWDFISLRPETTHQVSFLFSDR
303	CGI_10016257	1	36.7	11	12	MYTEDGNWDIVGNNTPIFFIRDPILFPSFIHTQK
303	CGI_10016257	1	36.7	11	12	NPNNYFAEVEQIAFSPAHFIPGVEASPDK
303	CGI_10016257	1	36.7	11	12	NPNNYFAEVEQIAFSPAHFIPGVEASPDK
303	CGI_10016257	1	36.7	11	12	MYTEDGNWDIVGNNTPIFFIRDPILFPSFIHTQK
303	CGI_10016257	1	36.7	11	12	DKATEQLNEFK
303	CGI_10016257	1	36.7	11	12	NNYFAEVEQIAFSPAHFIPGVEASPDK
304	CGI_10016387	1	7.4	2	2	GHIFDILCNWTIDDVK
304	CGI_10016387	1	7.4	2	2	LSLYTALAGIQPHQCLPILLDVGTNNK
305	CGI_10016408	1	15.3	3	3	ESCDWFVANYETAR
305	CGI_10016408	1	15.3	3	3	INTLINDNVLNVSYK
305	CGI_10016408	1	15.3	3	3	VKPTHVIHLAAMVGGLFR
306	CGI_10016417	1	6.6	2	2	ICFSPDEASDIASQMIGSR
306	CGI_10016417	1	6.6	2	2	EPVDIFAGLTR
307	CGI_10016431	1	1.7	2	2	DLVVTFLEGLK
307	CGI_10016431	1	1.7	2	2	EIFAPWHDPGEDLTATNLIYQQVVR
308	CGI_10016530	1	23.8	17	18	HLQIIYLINHNFLQEVAK
308	CGI_10016530	1	23.8	17	18	IIPAADLSEQISTAGTEASGTGNMK
308	CGI_10016530	1	23.8	17	18	HLQIIYLINHNFLQEVAK
308	CGI_10016530	1	23.8	17	18	RWLLLCNPGLSDIIAEK
308	CGI_10016530	1	23.8	17	18	VNTSSIFDIHVK
308	CGI_10016530	1	23.8	17	18	AACFLDSMATLGLAAYGYGIR
308	CGI_10016530	1	23.8	17	18	DLYNSVMGPDR
308	CGI_10016530	1	23.8	17	18	DPNQAFVPR
308	CGI_10016530	1	23.8	17	18	DIWGVEPNDIK
308	CGI_10016530	1	23.8	17	18	GIAPVENVVEFKK
308	CGI_10016530	1	23.8	17	18	SGYHPQEYYER
308	CGI_10016530	1	23.8	17	18	WPVSMLEK
308	CGI_10016530	1	23.8	17	18	LDQLYTGFFSPDKPGLFR
308	CGI_10016530	1	23.8	17	18	LCNPGLSDIIAEK
308	CGI_10016530	1	23.8	17	18	FVDVEGLPWDK
308	CGI_10016530	1	23.8	17	18	DGWQVEEPDEWLR
308	CGI_10016530	1	23.8	17	18	TFAYTNHTVLPEALER
308	CGI_10016530	1	23.8	17	18	ACFLDSMATLGLAAYGYGIR
309	CGI_10016569	1	15.8	7	8	AAPAESEPPVATQEESAESEK
309	CGI_10016569	1	15.8	7	8	NGDNVFQAVIDLPK
309	CGI_10016569	1	15.8	7	8	SEPPVATQEESAESEK
309	CGI_10016569	1	15.8	7	8	TEPEAAAPAESEPPVATQEESAESEK
309	CGI_10016569	1	15.8	7	8	GKEEGEENDQAANEQTEQK
309	CGI_10016569	1	15.8	7	8	TDASNNAKPENEIKDEQK
309	CGI_10016569	1	15.8	7	8	ATEFQWDDEGETVK
310	CGI_10016612	1	5.9	2	2	VNMFPDGGIAR
310	CGI_10016612	1	5.9	2	2	TSCHNFFEVNSNER
311	CGI_10016648	1	8.8	3	3	FGNDLPFLFK
311	CGI_10016648	1	8.8	3	3	AMCGFRPIQQVAEFLSR
311	CGI_10016648	1	8.8	3	3	DNNHKPELAIALTPFK
312	CGI_10016672	1	10	3	3	TASNPAEIAANTDR
312	CGI_10016672	1	10	3	3	DFSVIFK
312	CGI_10016672	1	10	3	3	GEKPLIGFIGLGNMGNHMAR
313	CGI_10016741	1	18.5	4	4	DSGNLCMVTGGHNLGR
313	CGI_10016741	1	18.5	4	4	LSYVFVIGK
313	CGI_10016741	1	18.5	4	4	ESLPLIVFLR
313	CGI_10016741	1	18.5	4	4	YALTYDEVKK
314	CGI_10016767	1	25.2	2	3	IGEEFDSVSLTGQPLK
314	CGI_10016767	1	25.2	2	3	NQPNMEISNSGDSWTIK
315	CGI_10016815	1	14.7	2	2	GGQGDLLSGVLGTFTHWAHR
315	CGI_10016815	1	14.7	2	2	SYSPELIVLPYLDSASAGQEIGSWIER
316	CGI_10017017	1	13.9	2	2	ELLDGLQGDSELHLQAPK
316	CGI_10017017	1	13.9	2	2	SGSLDFFEVYNVLQK
317	CGI_10017041	1	4.8	3	4	HCILDVSGNAIK
317	CGI_10017041	1	4.8	3	4	INDDLISEFPDK
317	CGI_10017041	1	4.8	3	4	LQVAGLYPVAILIKPK
318	CGI_10017066	1	13.7	2	2	VAVCQANGQSMSR
318	CGI_10017066	1	13.7	2	2	LTGFVQR
319	CGI_10017163	1	19	10	10	KGTTTYYSSNCDLVDAK
319	CGI_10017163	1	19	10	10	ITDCYNENETWDSK
319	CGI_10017163	1	19	10	10	FLRPDFTSLDVLTFAGSGIPAGINIPNYDDIR
319	CGI_10017163	1	19	10	10	KGTTTYYSSNCDLVDAK
319	CGI_10017163	1	19	10	10	IGVGKPAIGNFLR
319	CGI_10017163	1	19	10	10	GEFEGFVAVVNK
319	CGI_10017163	1	19	10	10	NADGSYNFDQESVVNPETK
319	CGI_10017163	1	19	10	10	LEAGQGLVTITK
319	CGI_10017163	1	19	10	10	FPAGADLDQK
319	CGI_10017163	1	19	10	10	TTGDDGKEDILLK
320	CGI_10017195	1	9.3	4	4	ENAALEAQVSNLQSQLTR
320	CGI_10017195	1	9.3	4	4	LHNESDEDVAVGSWQLQLR
320	CGI_10017195	1	9.3	4	4	IDEMSSELTK
320	CGI_10017195	1	9.3	4	4	KQLEDETLLR
321	CGI_10017251	1	2.5	3	3	GLLLMDTTFR
321	CGI_10017251	1	2.5	3	3	YNLEYYVNLATELVK
321	CGI_10017251	1	2.5	3	3	AATMLVGALR
322	CGI_10017307	1	24.4	4	5	HHQTYVNNLNVAEEK
322	CGI_10017307	1	24.4	4	5	HTLPDLPYDYNALEPYISADIMK
322	CGI_10017307	1	24.4	4	5	NVRPDYVNAIWHIIDWK
322	CGI_10017307	1	24.4	4	5	RPDYVNAIWHIIDWK
323	CGI_10017309	1	31.3	15	15	APDFVFYAPR
323	CGI_10017309	1	31.3	15	15	EIWFFGLQYVDSK
323	CGI_10017309	1	31.3	15	15	FFPEDVSEELIQEITQR
323	CGI_10017309	1	31.3	15	15	ALMEAMANIHVK
323	CGI_10017309	1	31.3	15	15	FFPEDVSEELIQEITQR
323	CGI_10017309	1	31.3	15	15	EHESEENDIGENGMSYDAELTQYENAEDMARPEEER
323	CGI_10017309	1	31.3	15	15	ALCMGNHELYMR
323	CGI_10017309	1	31.3	15	15	AQDLEMYGVNYFEIK
323	CGI_10017309	1	31.3	15	15	EGILNDEIYCPPETSVLLASYACQAK
323	CGI_10017309	1	31.3	15	15	LAAAQEEIEK
323	CGI_10017309	1	31.3	15	15	FPEDVSEELIQEITQR
323	CGI_10017309	1	31.3	15	15	IQNWFSEHR
323	CGI_10017309	1	31.3	15	15	KPDTIEVQQMK
323	CGI_10017309	1	31.3	15	15	IRELNEEMEAYK
323	CGI_10017309	1	31.3	15	15	RKPDTIEVQQMK
324	CGI_10017454	1	30.8	12	13	ADNIPLMIGNMAIGNWDR
324	CGI_10017454	1	30.8	12	13	LQLDGTTPICEDIGR
324	CGI_10017454	1	30.8	12	13	NADNIPLMIGNMAIGNWDR
324	CGI_10017454	1	30.8	12	13	VATESIGSPTCTVGLWIDVGSR
324	CGI_10017454	1	30.8	12	13	EMEEVETNLQEVIFDHLHATAFQGTPLGR
324	CGI_10017454	1	30.8	12	13	YETANNNGVAHFLEHMFFK
324	CGI_10017454	1	30.8	12	13	YETANNNGVAHFLEHMFFK
324	CGI_10017454	1	30.8	12	13	TILGPTANIK
324	CGI_10017454	1	30.8	12	13	NADNIPLMIGNMAIGNWDR
324	CGI_10017454	1	30.8	12	13	VNVPETVVSTLPSGMK
324	CGI_10017454	1	30.8	12	13	DGTTPICEDIGR
324	CGI_10017454	1	30.8	12	13	DLTNFIQMHYSPGR
325	CGI_10017486	1	22.2	2	2	TDQVIQSLIDLVHCPEPEHPLR
325	CGI_10017486	1	22.2	2	2	GQVCLPIISPENWKPATK
326	CGI_10017526	1	20.9	3	3	DNLQEMCSSDYYK
326	CGI_10017526	1	20.9	3	3	DSDFGVMDITCEDYLK
326	CGI_10017526	1	20.9	3	3	FSDNLQEMCSSDYYK
327	CGI_10017528	1	10	3	3	TQEVHEPTDITPDKDGGVIK
327	CGI_10017528	1	10	3	3	GNPDLGVPPDAELVYDVELLSFENAK
327	CGI_10017528	1	10	3	3	GNPDLGVPPDAELVYDVELLSFENAK
328	CGI_10017538	1	4.5	6	6	EGEGCACSLTQSCAGGSTTK
328	CGI_10017538	1	4.5	6	6	NNLYAIDPDGAGGVPLFPAYCDFK
328	CGI_10017538	1	4.5	6	6	SPVFAQDGTSIGYWEDLSGTK
328	CGI_10017538	1	4.5	6	6	GKPTCECEECTAEESQPDSPK
328	CGI_10017538	1	4.5	6	6	LEVFPTCADLYNFMIGK
328	CGI_10017538	1	4.5	6	6	HSILYPDATPEQIHELTSR
329	CGI_10017557	1	44	4	4	SWYIQATCATSGDGLYEGLDWLSNTLK
329	CGI_10017557	1	44	4	4	NISFTVWDVGGQDK
329	CGI_10017557	1	44	4	4	MLNEDELRDAALLVFCNK
329	CGI_10017557	1	44	4	4	LGEIVTTIPTIGFNVETVEYK
330	CGI_10017582	1	51	14	16	AITQGDEDMQVAEAGQPFK
330	CGI_10017582	1	51	14	16	DLLSYMLQDELGFPVTTHALQHR
330	CGI_10017582	1	51	14	16	ESLDLSVFEPDHINVK
330	CGI_10017582	1	51	14	16	DLLSYMLQDELGFPVTTH
330	CGI_10017582	1	51	14	16	VHCFMDHDNHYVVEAPFIPKEEDQEMELK
330	CGI_10017582	1	51	14	16	VHCFMDHDNHYVVEAPFIPKEEDQEMELK
330	CGI_10017582	1	51	14	16	GFPVTTHALQHR
330	CGI_10017582	1	51	14	16	VSVSDGMVR
330	CGI_10017582	1	51	14	16	DLLSYMLQDELGFPVTTHALQHR
330	CGI_10017582	1	51	14	16	DLSVFEPDHINVK
330	CGI_10017582	1	51	14	16	DLLSYMLQDELGFPVTTHALQHR
330	CGI_10017582	1	51	14	16	FTVPEGMDCSQVK
330	CGI_10017582	1	51	14	16	LTIM[147]APTRPEEEDK
330	CGI_10017582	1	51	14	16	DLLSYMLQDELGFPVTTH
331	CGI_10017600	1	10.7	2	2	EVQLCQECINWAK
331	CGI_10017600	1	10.7	2	2	IMLNLADEVQTILSGK
331	CGI_10017600	1	10.7	2	2	YM[147]LM[147]CKIM[147]LNLADEVQTILSGK
332	CGI_10017621	1	22	12	15	EDQTEYLEER
332	CGI_10017621	1	22	12	15	GMEVIYMVDPIDEYAVQQLK
332	CGI_10017621	1	22	12	15	NPDDITQEEYGEFYK
332	CGI_10017621	1	22	12	15	VFIMDNCEELIPEYLNFAR
332	CGI_10017621	1	22	12	15	YYSSQSGDEMTSLK
332	CGI_10017621	1	22	12	15	LGLGIDEDETPETQEPVTEDMPPLEGDEDDASR
332	CGI_10017621	1	22	12	15	ELISNASDALDK
332	CGI_10017621	1	22	12	15	LGLGIDEDETPETQEPVTEDMPPLEGDEDDASR
332	CGI_10017621	1	22	12	15	LTIMDTGIGMTK
332	CGI_10017621	1	22	12	15	YSSQSGDEMTSLKDYVSR
332	CGI_10017621	1	22	12	15	FDLFENK
332	CGI_10017621	1	22	12	15	HLEINPDHSIIK
333	CGI_10017638	1	15.7	2	2	IYNPVCGTDGITYANPCLAQCQK
333	CGI_10017638	1	15.7	2	2	VCGTDGKDYINPCELQCAGVSQACPGTCPCPS
334	CGI_10017640	1	12.7	3	3	IEFETVDISDPSKEEEKK
334	CGI_10017640	1	12.7	3	3	VFITNISSSTDIK
334	CGI_10017640	1	12.7	3	3	VPLPPQVFKDDDYCGDFDAFSEALEDNALYEFLK
335	CGI_10017668	1	29	11	11	ISVAGVSSSNVDYLAK
335	CGI_10017668	1	29	11	11	FPFFDMAYQGFASGDTVK
335	CGI_10017668	1	29	11	11	LFPFFDMAYQGFASGDTVK
335	CGI_10017668	1	29	11	11	LFPFFDMAYQGFASGDTVK
335	CGI_10017668	1	29	11	11	AEQALTSGNLDK
335	CGI_10017668	1	29	11	11	LGAAFFSK
335	CGI_10017668	1	29	11	11	GMYSSPPIHGAR
335	CGI_10017668	1	29	11	11	DFWIPTPSWGNHTPIFK
335	CGI_10017668	1	29	11	11	GMYSSPPIHGAR
335	CGI_10017668	1	29	11	11	LAFGDNSPVIK
335	CGI_10017668	1	29	11	11	YDPNTCGFDFNGAMEDIAK
336	CGI_10017704	1	8.3	2	2	AGQNSADLVHPMPYSPELHFR
336	CGI_10017704	1	8.3	2	2	DFPVVIVGQLPHLTSISFDDVK
337	CGI_10017742	1	21.5	4	4	VTDTVDDITTVK
337	CGI_10017742	1	21.5	4	4	DDSTGDKYVIVQHVDGNPNK
337	CGI_10017742	1	21.5	4	4	GIVEEAFAPFHVNIFATELSDLSEK
337	CGI_10017742	1	21.5	4	4	FNPFHLMIETNSR
338	CGI_10017767,CGI_10026346	1	12.3	3	3	SSITPGTVLILVAGR
338	CGI_10017767,CGI_10026346	1	12.3	3	3	INQIYTIATK
338	CGI_10017767,CGI_10026346	1	12.3	3	3	SSITPGTVLILVAGR
339	CGI_10017773	1	1.7	2	2	AAINWFNEK
339	CGI_10017773	1	1.7	2	2	EGDWICPNEQCGNNNFSWR
340	CGI_10017823	1	30.8	6	6	NVNGQDISGIVYDNYDDVEK
340	CGI_10017823	1	30.8	6	6	RVPTTTVNGGGDGEGSNGMDESGE
340	CGI_10017823	1	30.8	6	6	TQQANVASLK
340	CGI_10017823	1	30.8	6	6	FESINFNCPK
340	CGI_10017823	1	30.8	6	6	NFNLFLQNPSSDGKK
340	CGI_10017823	1	30.8	6	6	EFTAIWDYMER
341	CGI_10017830	1	6.1	3	3	FAQFFLCPLFTQSATER
341	CGI_10017830	1	6.1	3	3	YPLPEVVSGPCLLTEYRPDLVSMLLSK
341	CGI_10017830	1	6.1	3	3	YSSNIMSLVVLGK
342	CGI_10017858	1	6.3	3	3	LTLDQIVQQLAR
342	CGI_10017858	1	6.3	3	3	GIFTDHTGLSCFSPVVNIMR
342	CGI_10017858	1	6.3	3	3	HFDAHGGPEDIPESR
343	CGI_10017882	1	12.8	2	3	YYIGPELGEYTVQLQLPENVQCSQCVLQWK
343	CGI_10017882	1	12.8	2	3	GSMWALGWDTPQNYNHMQMFCGGK
344	CGI_10017958	1	34	4	4	GDSNVTGTVQFSQEAPGTPVTLSGEIK
344	CGI_10017958	1	34	4	4	TVVIHADVDDLGK
344	CGI_10017958	1	34	4	4	MIDLAGPQSIIGR
344	CGI_10017958	1	34	4	4	DLAGPQSIIGR
345	CGI_10018003	1	33	6	6	DPPQELANTGAR
345	CGI_10018003	1	33	6	6	ENTINLIHTLR
345	CGI_10018003	1	33	6	6	FQNAEAGNKPDNVDITVADFDGVLYHISNPNDEK
345	CGI_10018003	1	33	6	6	VGDNIGYITFVLFPR
345	CGI_10018003	1	33	6	6	FQFQEEGTTGHK
345	CGI_10018003	1	33	6	6	IVEETLTLK
346	CGI_10018042	1	2.8	3	3	STMPFLFCNSNNVCNYASR
346	CGI_10018042	1	2.8	3	3	HSQTESEPECPDSTSR
346	CGI_10018042	1	2.8	3	3	TPPSGFLVVR
347	CGI_10018049	1	18.2	7	7	EVAGLDTVVPLETTAAYDIK
347	CGI_10018049	1	18.2	7	7	IQEGVESLAGYADIFQR
347	CGI_10018049	1	18.2	7	7	DFFNFLPLSNEDPSPIR
347	CGI_10018049	1	18.2	7	7	GFVDDIIEPR
347	CGI_10018049	1	18.2	7	7	YPGDSVVTGR
347	CGI_10018049	1	18.2	7	7	SVTGETVTQEELGGAK
347	CGI_10018049	1	18.2	7	7	ASVGRFTAR
348	CGI_10018072	1	16.7	3	3	NNHDNADEQADKEQQEAIEQIDEVQNEIDR
348	CGI_10018072	1	16.7	3	3	NNHDNADEQADKEQQEAIEQIDEVQNEIDRLNEQASEEILK
348	CGI_10018072	1	16.7	3	3	NNHDNADEQADKEQQEAIEQIDEVQNEIDR
349	CGI_10018235	1	45.8	5	6	EGQGYISGAELR
349	CGI_10018235	1	45.8	5	6	FEEFLPIHETIMNTLEQGTFADYMEAFK
349	CGI_10018235	1	45.8	5	6	SYKFEEFLPIHETIMNTLEQGTFADYMEAFK
349	CGI_10018235	1	45.8	5	6	EVFELFDFWDGR
349	CGI_10018235	1	45.8	5	6	VGLNPTLEIVR
350	CGI_10018336	1	10.9	6	6	DFLDNYIFLAVGR
350	CGI_10018336	1	10.9	6	6	GGGQQDGGDWGNNNR
350	CGI_10018336	1	10.9	6	6	VGNLGLATSFFNEK
350	CGI_10018336	1	10.9	6	6	HVVNFDLPSDIEEYVHR
350	CGI_10018336	1	10.9	6	6	DMGFEPQIR
350	CGI_10018336	1	10.9	6	6	QQQQQQQGGAGGGYNS
351	CGI_10018338	1	7.5	3	3	ANAEEFYEVYK
351	CGI_10018338	1	7.5	3	3	DGTVEMFDIK
351	CGI_10018338	1	7.5	3	3	YQFMYYVK
352	CGI_10018421	1	4.4	2	2	SLSQVEDDLSFIR
352	CGI_10018421	1	4.4	2	2	DGNDSAEAVLK
353	CGI_10018499	1	18.2	4	5	AVVGEEALTPDDLLYLEFLTK
353	CGI_10018499	1	18.2	4	5	GPPVLAEDYLDIQGQPINPWSR
353	CGI_10018499	1	18.2	4	5	NGSITQIPILTMPNDDITHPIPDLTGYITEGQIYVDR
353	CGI_10018499	1	18.2	4	5	FPGYMYTDLATIYER
354	CGI_10018507	1	5.4	3	3	FAQFFLCPLFTPSATDR
354	CGI_10018507	1	5.4	3	3	YPLPEVLSGSYLLTEYRPDLITMVLDK
354	CGI_10018507	1	5.4	3	3	ECQQLSDMIFR
355	CGI_10018510	1	29.6	6	6	GGFVLLDGQSFIVK
355	CGI_10018510	1	29.6	6	6	YPGGDCSSDIWLAHTGVK
355	CGI_10018510	1	29.6	6	6	ANLGAPHTTHCLGSGEVLISCMGDENEEGK
355	CGI_10018510	1	29.6	6	6	KPLEFGYDYWYQPYHNVLISTEWGAPK
355	CGI_10018510	1	29.6	6	6	VGQVFLGGSVCK
355	CGI_10018510	1	29.6	6	6	EGCQMYILDVNNVTGGLSLNPNFLVDFGKEPQGPMLAHEVR
356	CGI_10018521	1	9	2	2	FCSFEGANENVWHVLELQPNSPADLAGLK
356	CGI_10018521	1	9	2	2	YVYNTETDSCR
357	CGI_10018568	1	7.6	2	2	GGPVVEMQGDEMTR
357	CGI_10018568	1	7.6	2	2	VAELLTQK
357	CGI_10018568	1	7.6	2	2	NILGGTVFR
358	CGI_10018571	1	7.5	5	5	ATAEDLTFLK
358	CGI_10018571	1	7.5	5	5	SREDALLQEDMLEIMPAVEEANAISQELDK
358	CGI_10018571	1	7.5	5	5	TAVTNLVDLAGSER
358	CGI_10018571	1	7.5	5	5	GIVPLFCDDVFK
358	CGI_10018571	1	7.5	5	5	VPVSNYADIEQR
359	CGI_10018683	1	4.6	4	4	LTDVINLYLELMSAHR
359	CGI_10018683	1	4.6	4	4	TDVINLYLELMSAHR
359	CGI_10018683	1	4.6	4	4	FRDFFADPTENANR
359	CGI_10018683	1	4.6	4	4	ELNGILEGFLQKGQK
360	CGI_10018703	1	2.9	2	2	YILPDSLPLDTLLIDDTPK
360	CGI_10018703	1	2.9	2	2	YYILPDSLPLDTLLIDDTPK
361	CGI_10018777	1	3.9	3	3	NVIDGDLCEMFNSMDPVK
361	CGI_10018777	1	3.9	3	3	TVLDNVTGDLSDTR
361	CGI_10018777	1	3.9	3	3	TPVEDVPGAIASFQGR
362	CGI_10018929	1	13.2	2	2	QDLLQAAQASEIAR
362	CGI_10018929	1	13.2	2	2	EGIDWMSTVVGK
362	CGI_10018929	1	13.2	2	2	GLLDLIR
363	CGI_10018964	1	1.5	3	3	DLDPLEIGEFIR
363	CGI_10018964	1	1.5	3	3	THSYEDYPVPDVLQMIGR
363	CGI_10018964	1	1.5	3	3	LYDLDPLEIGEFIR
364	CGI_10018985	1	26.4	7	7	AGGNETTLLVVDSEADDYFK
364	CGI_10018985	1	26.4	7	7	DRPGQFIGTIDDGSPAQAAGLQEGDR
364	CGI_10018985	1	26.4	7	7	SDLPEVVELSAVR
364	CGI_10018985	1	26.4	7	7	DRPGQFIGTIDDGSPAQAAGLQEGDR
364	CGI_10018985	1	26.4	7	7	WPDFQGYGFNLHAER
364	CGI_10018985	1	26.4	7	7	VDEGSPAEAAGLK
364	CGI_10018985	1	26.4	7	7	DLDFATK
365	CGI_10018990	1	7.2	3	3	PNQTIYINNLNEK
365	CGI_10018990	1	7.2	3	3	GQAFVIFK
365	CGI_10018990	1	7.2	3	3	HDIAFVEFENEVQSGAAK
366	CGI_10019046	1	3	2	2	LYTEATSIQLPVFDLDVLDGNTER
366	CGI_10019046	1	3	2	2	GGPGIHQDYQACQK
366	CGI_10019046	1	3	2	2	LPMYNDKPWAR
367	CGI_10019072	1	7.4	3	3	TPEGLPSGSFGPTTAGR
367	CGI_10019072	1	7.4	3	3	KGQYVWTDGNDAEALSK
367	CGI_10019072	1	7.4	3	3	YVALEFLK
368	CGI_10019080	1	49.3	9	9	AAADTTLASATANVEPVGR
368	CGI_10019080	1	49.3	9	9	ADQEIGMYSHDNIICGITSVAFSK
368	CGI_10019080	1	49.3	9	9	KAAADTTLASATANVEPVGR
368	CGI_10019080	1	49.3	9	9	LGGYDDFNCNVWDVLK
368	CGI_10019080	1	49.3	9	9	SSWVMTCAYAPSGSYVACGGLDNICSIYSLK
368	CGI_10019080	1	49.3	9	9	TFVSGACDASAK
368	CGI_10019080	1	49.3	9	9	VSCLGVTEDGMAVATGSWDSFLK
368	CGI_10019080	1	49.3	9	9	QTFSGHESDINAITYFPNGYAFATGSDDATCR
368	CGI_10019080	1	49.3	9	9	IVWDGYTTNK
369	CGI_10019175	1	21.4	4	4	ETAHEYLTPIDEAPSGMLVR
369	CGI_10019175	1	21.4	4	4	GIQDVLGAVDK
369	CGI_10019175	1	21.4	4	4	ETAHEYLTPIDEAPSGMLVR
369	CGI_10019175	1	21.4	4	4	FTDDDRNSILEWK
370	CGI_10019208	1	7.8	2	2	ALHFNTYGGNPLACAVGSAVLDVIEEEK
370	CGI_10019208	1	7.8	2	2	TGVFDIISLR
371	CGI_10019253	1	22.2	12	12	LGGSNPQTFLPSISTMQSSYK
371	CGI_10019253	1	22.2	12	12	LVEEVGEISETVESLQAK
371	CGI_10019253	1	22.2	12	12	SLAETENPLHISQECLYHR
371	CGI_10019253	1	22.2	12	12	YTPNDWMTSNQGNYLASDR
371	CGI_10019253	1	22.2	12	12	YTPNDWMTSNQGNYLASDR
371	CGI_10019253	1	22.2	12	12	ASLEQDLSIK
371	CGI_10019253	1	22.2	12	12	LGDIQFWK
371	CGI_10019253	1	22.2	12	12	LAETENPLHISQECLYHR
371	CGI_10019253	1	22.2	12	12	SLTTLPWRPSTYYQTAR
371	CGI_10019253	1	22.2	12	12	AIDLVHDNPER
371	CGI_10019253	1	22.2	12	12	LTTLPWRPSTYYQTAR
371	CGI_10019253	1	22.2	12	12	LTTLPWRPSTYYQTAR
372	CGI_10019267	1	11	2	2	ELDEQTIADVFR
372	CGI_10019267	1	11	2	2	LNYDEFLVAIR
373	CGI_10019272	1	16.6	2	2	MPSWFDIIGLGPDSPEDEEGIK
373	CGI_10019272	1	16.6	2	2	AGVVGLSTWLPLHR
374	CGI_10019307	1	8.4	3	3	DGTLDVWDIIFK
374	CGI_10019307	1	8.4	3	3	TSTHISWFPDGPR
374	CGI_10019307	1	8.4	3	3	MVGCEQGSILSCNR
375	CGI_10019314	1	8.8	2	2	LYNNISFEELGSLLEIPSTK
375	CGI_10019314	1	8.8	2	2	SSDLQEFAALLQPHQK
376	CGI_10019410	1	3.7	2	2	GQYQGLSQDPNSLSNLDQDLPNNMIHQVAIK
376	CGI_10019410	1	3.7	2	2	LPADPDTPAYQIEVVLDPVSQEAQK
377	CGI_10019472	1	5.4	3	3	GLLVFISDIR
377	CGI_10019472	1	5.4	3	3	VGGYILGEFGNLIAGDPR
377	CGI_10019472	1	5.4	3	3	VIHLLNDQHLGVVTSAASLIEALVK
378	CGI_10019491	1	6.4	7	7	TVSPDQQELEAAQR
378	CGI_10019491	1	6.4	7	7	VTSEDAPSISDQVMSALLR
378	CGI_10019491	1	6.4	7	7	LKPIVEQAMPMLIELLK
378	CGI_10019491	1	6.4	7	7	VTSEDAPSISDQVMSALLR
378	CGI_10019491	1	6.4	7	7	SVKPQILSVFGDVALAIGPHFK
378	CGI_10019491	1	6.4	7	7	YLDIVMNTLQQASQAQVEK
378	CGI_10019491	1	6.4	7	7	LAATNALLNSLEFTK
378	CGI_10019491	1	6.4	7	7	ESAIPEGKK
378	CGI_10019491	1	6.4	7	7	VCLAAVGLVGDLCR
379	CGI_10019493	1	9.7	2	2	NELDPETLEEAVEPVLFEDKPTGQFIINMEK
379	CGI_10019493	1	9.7	2	2	GFTHYPEDDPMVVFMNEFDGTPLAGER
380	CGI_10019530	1	3.6	7	7	VNDQALAMLSLWK
380	CGI_10019530	1	3.6	7	7	TKDDFFDLIDKLDK
380	CGI_10019530	1	3.6	7	7	EGHIDIVQELLK
380	CGI_10019530	1	3.6	7	7	APVDDVTVDYLTPLHVAAHCGNVK
380	CGI_10019530	1	3.6	7	7	VGLQAQPISPDLVSK
380	CGI_10019530	1	3.6	7	7	DLYTPLHIAAK
380	CGI_10019530	1	3.6	7	7	SGDQLYISFK
381	CGI_10019543	1	5.3	3	3	EINVAVVANPSHLEASGPVAQGK
381	CGI_10019543	1	5.3	3	3	YPNASISWVQEEHK
381	CGI_10019543	1	5.3	3	3	YCPLNNLDGLFEGK
382	CGI_10019631	1	12.3	5	9	GPNQPYDPLYWDEFMVPDYGGYSASEGGR
382	CGI_10019631	1	12.3	5	9	LLVHQSQAGCIIGR
382	CGI_10019631	1	12.3	5	9	IVVDCIETIHDLLQTAPPK
382	CGI_10019631	1	12.3	5	9	YSQCCPESTER
382	CGI_10019631	1	12.3	5	9	IVVDCIETIHDLLQTAPPK
383	CGI_10019634	1	11.9	9	9	SQGESGSGWMMNR
383	CGI_10019634	1	11.9	9	9	YINSAIVAPDAFDIINVEADK
383	CGI_10019634	1	11.9	9	9	MVVDVIACQTGDNLLQILDSPASEEQEELHQSLVK
383	CGI_10019634	1	11.9	9	9	ALQNPAAQLPPVFDYACALYFEEFHNMR
383	CGI_10019634	1	11.9	9	9	SEGHTDEEAELWLEEIQTAIDNANK
383	CGI_10019634	1	11.9	9	9	LSEGVESTNAALDTSDADKLLESMAVPELAIHSVIADCK
383	CGI_10019634	1	11.9	9	9	YGIQMPAFSK
383	CGI_10019634	1	11.9	9	9	ALILQTLNSPSLAIR
383	CGI_10019634	1	11.9	9	9	YQVLLVR
384	CGI_10019640	1	7	5	5	FTSPTMYIFPGCEGDSALFAMR
384	CGI_10019640	1	7	5	5	SEMMASEILVNPQLQTLTAALK
384	CGI_10019640	1	7	5	5	SEAEDKGESEKDDESHGGGPQ
384	CGI_10019640	1	7	5	5	TPTSEASAKPPVTAEPDKK
384	CGI_10019640	1	7	5	5	PMTITDLMK
385	CGI_10019654	1	21.2	8	8	DPEAPIFQVADYGIVQDLFK
385	CGI_10019654	1	21.2	8	8	DPEAPIFQVADYGIVQDLFK
385	CGI_10019654	1	21.2	8	8	INKDPEAPIFQVADYGIVQDLFK
385	CGI_10019654	1	21.2	8	8	VIVAINKDPEAPIFQVADYGIVQDLFK
385	CGI_10019654	1	21.2	8	8	NSTLVIAEHNNQK
385	CGI_10019654	1	21.2	8	8	AAVDAGFVPNDMQVGQTGK
385	CGI_10019654	1	21.2	8	8	DVSPISDIIGIK
385	CGI_10019654	1	21.2	8	8	SHIVAPATAFGK
386	CGI_10019696	1	25	5	5	GLNPNTTDKDLVNLCQPYGK
386	CGI_10019696	1	25	5	5	GYGFVDFESPSAAEVAVQALQSQGIQAQMAK
386	CGI_10019696	1	25	5	5	DYGTVISTR
386	CGI_10019696	1	25	5	5	TPAGLTLPR
386	CGI_10019696	1	25	5	5	LPIYFAETNLENMFK
387	CGI_10019827	1	6.4	2	2	CNVDCDNDPENCIGEK
387	CGI_10019827	1	6.4	2	2	TGRPILYSCSWPAYFVAYK
388	CGI_10019970	1	5.2	2	2	EKQEEVEEDHKEGDELQR
388	CGI_10019970	1	5.2	2	2	GGIRPSYMVNDK
389	CGI_10020146	1	41.9	3	3	DEVEALVSGLGNLVR
389	CGI_10020146	1	41.9	3	3	CEQGPEGLVYVTFETQEQAQQAVSSLHGLEYQGVGLK
389	CGI_10020146	1	41.9	3	3	GLFEEHGIAIGTILK
390	CGI_10020174	1	4.8	2	2	MLEEDELRDAILLVFANK
390	CGI_10020174	1	4.8	2	2	NISFTVWDVGGQDK
390	CGI_10020174	1	4.8	2	2	LGEIVTTIPTIGFNVETVEYK
390	CGI_10020174	1	4.8	2	2	DAILLVFANK
391	CGI_10020236	1	5.3	2	2	LYTPPEGQLIHDIESAWIR
391	CGI_10020236	1	5.3	2	2	DLNAAMLLLK
391	CGI_10020236	1	5.3	2	2	LEKAEHEREVALR
392	CGI_10020238	1	2.5	6	6	DADELSDWIK
392	CGI_10020238	1	2.5	6	6	EGLVSTEDFGHDLESVR
392	CGI_10020238	1	2.5	6	6	SILDKDPGASSVK
392	CGI_10020238	1	2.5	6	6	DQLYDFHVFLR
392	CGI_10020238	1	2.5	6	6	ALMAASAEK
392	CGI_10020238	1	2.5	6	6	AETFTTIMQTGEEMINNEHYAK
393	CGI_10020339	1	21.8	4	4	GDVVTILEEVDSNWWK
393	CGI_10020339	1	21.8	4	4	GNYIHPDGAFLLR
393	CGI_10020339	1	21.8	4	4	GDVVTILEEVDSNWWK
393	CGI_10020339	1	21.8	4	4	NSESAPGEFSISVK
394	CGI_10020409	1	15.3	9	9	AVLETDEHVNTLAR
394	CGI_10020409	1	15.3	9	9	GYDSAGVGFEGTNTK
394	CGI_10020409	1	15.3	9	9	GYNYATCLEGALK
394	CGI_10020409	1	15.3	9	9	HGNPIVLGNNDDKETQQQVNK
394	CGI_10020409	1	15.3	9	9	EILEILVNGLKR
394	CGI_10020409	1	15.3	9	9	VNFETNQVVLGGIK
394	CGI_10020409	1	15.3	9	9	EFDTHIGIAHTR
394	CGI_10020409	1	15.3	9	9	HGNPIVLGNNDDKETQQQVNK
394	CGI_10020409	1	15.3	9	9	STDHIPILYSK
395	CGI_10020431	1	18	6	6	AAYTEESQNIIR
395	CGI_10020431	1	18	6	6	ELEEQQLVCSQEADEYSK
395	CGI_10020431	1	18	6	6	FIETEDKNFALFNFVNEQNNEIETLHEQIEEK
395	CGI_10020431	1	18	6	6	ESQEDSVETYEAAFER
395	CGI_10020431	1	18	6	6	TNELLAVQSYVNSK
395	CGI_10020431	1	18	6	6	EDYDTEINEEK
396	CGI_10020432	1	15.7	3	3	IEEIKEEKPAK
396	CGI_10020432	1	15.7	3	3	GVTMIGTAK
396	CGI_10020432	1	15.7	3	3	LLEMQGLKDPEPAQNSLKR
397	CGI_10020447	1	29.7	16	17	AELMLQEADK
397	CGI_10020447	1	29.7	16	17	AGGDSLINDAAIIEWANAK
397	CGI_10020447	1	29.7	16	17	ENGVMSGPPLSEHNLEQR
397	CGI_10020447	1	29.7	16	17	NFQEDIKDSEAYCYLLEQIAPR
397	CGI_10020447	1	29.7	16	17	TIIDLIDCIR
397	CGI_10020447	1	29.7	16	17	IGLLSDINLANHPGLINLLEDGETPEDLK
397	CGI_10020447	1	29.7	16	17	IGLLSDINLANHPGLINLLEDGETPEDLKK
397	CGI_10020447	1	29.7	16	17	QLAGGDSLINDAAIIEWANAK
397	CGI_10020447	1	29.7	16	17	NTQDGILLCK
397	CGI_10020447	1	29.7	16	17	YDIIRPGVVNWK
397	CGI_10020447	1	29.7	16	17	YAISMAR
397	CGI_10020447	1	29.7	16	17	NWMNSLGVQPYVHYLYSDLQDGLVYFK
397	CGI_10020447	1	29.7	16	17	QLAGGDSLINDAAIIEWANAK
397	CGI_10020447	1	29.7	16	17	GMINYDLVK
397	CGI_10020447	1	29.7	16	17	IDLIDCIR
397	CGI_10020447	1	29.7	16	17	LNMAFVANLFNQYPALEPPEDMEMDVVEETREEK
398	CGI_10020454	1	3.6	2	2	FAVTEGSYLCR
398	CGI_10020454	1	3.6	2	2	GDEEPASPEAAR
399	CGI_10020463	1	6.5	4	4	QNVFDDFQAAAQYLIDNK
399	CGI_10020463	1	6.5	4	4	QNVFDDFQAAAQYLIDNK
399	CGI_10020463	1	6.5	4	4	IPMFIVK
399	CGI_10020463	1	6.5	4	4	LFYVDLQTLPDGINGILPCVK
400	CGI_10020662	1	29.6	10	10	CIEIAENEMPGLMQMR
400	CGI_10020662	1	29.6	10	10	LVNLGCAHGHPSFVMSNSFTNQVLAQIELWTK
400	CGI_10020662	1	29.6	10	10	KLDEAVAAAHLEHLGVK
400	CGI_10020662	1	29.6	10	10	TGVPVYAWK
400	CGI_10020662	1	29.6	10	10	VAMVAGYGDVGK
400	CGI_10020662	1	29.6	10	10	LDEAVAAAHLEHLGVK
400	CGI_10020662	1	29.6	10	10	DGPFKPEIYR
400	CGI_10020662	1	29.6	10	10	DISLADWGR
400	CGI_10020662	1	29.6	10	10	SEETTTGVHNLAK
400	CGI_10020662	1	29.6	10	10	SKFDNLYGCR
401	CGI_10020746	1	9.6	3	3	INTICDFGDSR
401	CGI_10020746	1	9.6	3	3	LVKPGNENNMVTEAVQK
401	CGI_10020746	1	9.6	3	3	ALLTQSASR
402	CGI_10020782	1	17.6	2	2	LVFSLIGLHFK
402	CGI_10020782	1	17.6	2	2	FGHEFLEFEFRPDGK
403	CGI_10020867	1	2.2	2	2	YTDTLFTEQER
403	CGI_10020867	1	2.2	2	2	FDDPMLLELAK
404	CGI_10020905	1	14.4	4	4	AYEGGAVVCAVCHGTVGLVPVK
404	CGI_10020905	1	14.4	4	4	IVTGQNPPSAGPMAEK
[truncated: 3,885 more rows]

## Sheet: B_01
entry no.	protein	protein probability	percent coverage	num unique peps	tot indep spectra	peptide sequence
1	CGI_10000041,CGI_10008574	1	55.4	2	3	RPEFIPYQHLR
1	CGI_10000041,CGI_10008574	1	55.4	2	3	TLFWCPITNAGSEGYLEMTPEEELK
2	CGI_10000067,CGI_10019790	1	23.5	2	3	VFAIEVSVDDVSDITENK
2	CGI_10000067,CGI_10019790	1	23.5	2	3	FALITWIGK
3	CGI_10000075,CGI_10020305	1	24.7	2	3	ADMSEDMQQDAVDCATTALEK
3	CGI_10000075,CGI_10020305	1	24.7	2	3	NADMSEDMQQDAVDCATTALEK
4	CGI_10000077	1	9.3	3	3	KSAEFLLQLLK
4	CGI_10000077	1	9.3	3	3	SAEFLLQLLK
4	CGI_10000077	1	9.3	3	3	KSAEFLLQLLK
5	CGI_10000082,CGI_10020724	1	60	6	6	SVTELAGIGEVLGGR
5	CGI_10000082,CGI_10020724	1	60	6	6	DEEMFKDWLK
5	CGI_10000082,CGI_10020724	1	60	6	6	SVTELAGIGEVLGGR
5	CGI_10000082,CGI_10020724	1	60	6	6	DEEMFKDWLK
5	CGI_10000082,CGI_10020724	1	60	6	6	SVTELAGIGEVLGGR
5	CGI_10000082,CGI_10020724	1	60	6	6	LKEHGFDMAYVVLGQFLVLK
6	CGI_10000237,CGI_10010298	1	24.1	2	2	LRPLSYPQTDVFLVCFSVVSPASFENVR
6	CGI_10000237,CGI_10010298	1	24.1	2	2	NVFDEAILAALEPPEPPK
7	CGI_10000304	1	47.7	3	5	GIYAYGFEKPSAIQQR
7	CGI_10000304	1	47.7	3	5	EEYIPEAGGLIESNWDEVVDNFDDMNLREELLR
7	CGI_10000304	1	47.7	3	5	GDTKEEYIPEAGGLIESNWDEVVDNFDDMNLR
8	CGI_10000381	1	15.9	3	3	EALENASTNTEVLK
8	CGI_10000381	1	15.9	3	3	LREVEEMLMK
8	CGI_10000381	1	15.9	3	3	KIEQELTTAK
9	CGI_10000494,CGI_10025079	1	31.2	3	3	GSGLPANSSAVAILPVTLDTPMNR
9	CGI_10000494,CGI_10025079	1	31.2	3	3	NYWVGSIDLMPNEQADANVVVKPSESWLNQEDEVLK
9	CGI_10000494,CGI_10025079	1	31.2	3	3	SVWTSSIAAALAAK
10	CGI_10001021	1	19.4	7	7	KPQLVIQVPQTIEAK
10	CGI_10001021	1	19.4	7	7	VLNFTVSPPDNTLIGDDMEIK
10	CGI_10001021	1	19.4	7	7	YGQCWVFSGLLTTMCR
10	CGI_10001021	1	19.4	7	7	DGTMEVSQIDHSAVGHYISTK
10	CGI_10001021	1	19.4	7	7	LDLPEGNDGWQAHDATPQEASEGIMR
10	CGI_10001021	1	19.4	7	7	RLDLPEGNDGWQAHDATPQEASEGIMR
10	CGI_10001021	1	19.4	7	7	FQLYISGK
11	CGI_10001170,CGI_10009310	1	27.4	5	5	TLEDNTFPQVFNIVNTVK
11	CGI_10001170,CGI_10009310	1	27.4	5	5	LEDNTFPQVFNIVNTVK
11	CGI_10001170,CGI_10009310	1	27.4	5	5	TLRPMDDAPIIQSVIK
11	CGI_10001170,CGI_10009310	1	27.4	5	5	VTGADVPTPYAK
11	CGI_10001170,CGI_10009310	1	27.4	5	5	IESPAFNYLDAPVMR
12	CGI_10001325	1	1.9	2	2	LVELEDEILR
12	CGI_10001325	1	1.9	2	2	VIDLQQSDYMR
13	CGI_10001357	1	26.7	10	10	IAITVGFVKPTNFTYK
13	CGI_10001357	1	26.7	10	10	NMYTISFANAPK
13	CGI_10001357	1	26.7	10	10	PLSLSEFEDLPLVK
13	CGI_10001357	1	26.7	10	10	GTEYNHSWNAVYIDNNWYLVDSHWATR
13	CGI_10001357	1	26.7	10	10	TEQEKPPPPVAPPAGPSNLKPSLDQIDR
13	CGI_10001357	1	26.7	10	10	IIADSAASDAVPLPNCSDSNWGPGIPVDQLGLEPSQK
13	CGI_10001357	1	26.7	10	10	QVLHTVDDHAIQVSK
13	CGI_10001357	1	26.7	10	10	YALQETSYNEVTFILR
13	CGI_10001357	1	26.7	10	10	GLDYRPGDK
13	CGI_10001357	1	26.7	10	10	NVFTASAEYK
14	CGI_10001478	1	5.6	3	4	LATTLFEDCTTVDDLLK
14	CGI_10001478	1	5.6	3	4	VTHLIYIGDGK
14	CGI_10001478	1	5.6	3	4	VSLVLGGR
15	CGI_10001531	1	11.7	2	2	GLECAITSAPDSSIGEYR
15	CGI_10001531	1	11.7	2	2	RGQAFVIR
16	CGI_10001554	1	15	6	6	DFTVSAMHGDMDQK
16	CGI_10001554	1	15	6	6	NIQLFVLDEADEMLSR
16	CGI_10001554	1	15	6	6	VLITTDLLAR
16	CGI_10001554	1	15	6	6	NIQLFVLDEADEMLSR
16	CGI_10001554	1	15	6	6	GFKDQIYDVFR
16	CGI_10001554	1	15	6	6	LITTDLLAR
17	CGI_10001571	1	9.8	2	2	ALIAAQYSGADVK
17	CGI_10001571	1	9.8	2	2	ALGVLNGHLSK
18	CGI_10001587,CGI_10006316	1	26	4	4	DLLENMGDNFTK
18	CGI_10001587,CGI_10006316	1	26	4	4	DLLENMGDNFTKDEMR
18	CGI_10001587,CGI_10006316	1	26	4	4	IPEEYIK
18	CGI_10001587,CGI_10006316	1	26	4	4	NAFAMFDKDGK
19	CGI_10001640	1	24.6	4	4	ADVTVLTDMWK
19	CGI_10001640	1	24.6	4	4	TFLGSVSDYILHHAHVPVLVCR
19	CGI_10001640	1	24.6	4	4	RTFLGSVSDYILHHAHVPVLVCR
19	CGI_10001640	1	24.6	4	4	TFLGSVSDYILHHAHVPVLVCR
20	CGI_10001648,CGI_10003329	1	39	5	6	DPENFPFVVIGNK
20	CGI_10001648,CGI_10003329	1	39	5	6	SLDSWRDEFLIQASPR
20	CGI_10001648,CGI_10003329	1	39	5	6	NALAQETEVELYNEFPDQIK
20	CGI_10001648,CGI_10003329	1	39	5	6	GADCCVLVFDVTMPNTFK
20	CGI_10001648,CGI_10003329	1	39	5	6	VTMQIWDTAGQER
21	CGI_10001653	1	21.7	16	18	GQLVAELDAFQAANESLQK
21	CGI_10001653	1	21.7	16	18	HQDALNDLADQLEYMTK
21	CGI_10001653	1	21.7	16	18	LAGELHQEQENYK
21	CGI_10001653	1	21.7	16	18	LEEASGMSSSQLDINR
21	CGI_10001653	1	21.7	16	18	LEGDIAAMQSDLDDALNAQR
21	CGI_10001653	1	21.7	16	18	LTQENFDLQHQVQELDAANAGLAK
21	CGI_10001653	1	21.7	16	18	QNLQVQLSALQSDYDNLNAR
21	CGI_10001653	1	21.7	16	18	SQLQVQVDDLK
21	CGI_10001653	1	21.7	16	18	SQLQVQVDDLKR
21	CGI_10001653	1	21.7	16	18	YEEESESASNLR
21	CGI_10001653	1	21.7	16	18	HQDALNDLADQLEYMTK
21	CGI_10001653	1	21.7	16	18	EEASGMSSSQLDINR
21	CGI_10001653	1	21.7	16	18	ELEDALDGER
21	CGI_10001653	1	21.7	16	18	CAELTFQLDQMSDR
21	CGI_10001653	1	21.7	16	18	VQVDDLTR
21	CGI_10001653	1	21.7	16	18	DALNDLADQLEYMTK
22	CGI_10001808	1	6	2	2	FDDGAGGDNEVQR
22	CGI_10001808	1	6	2	2	SVCTEAGMFAIR
23	CGI_10001832,CGI_10008416	1	26.3	3	3	EYMETQMGPDYYYGR
23	CGI_10001832,CGI_10008416	1	26.3	3	3	EYMETQMGPDYYYGRPYPQPAMIGPYVYDMETR
23	CGI_10001832,CGI_10008416	1	26.3	3	3	RQLPAIGYGDPYVSWS
23	CGI_10001832,CGI_10008416	1	26.3	3	3	PYPQPAMIGPYVYDMETR
24	CGI_10001846,CGI_10010868	1	15.4	2	2	VPNSAILDCTNLTDFSGK
24	CGI_10001846,CGI_10010868	1	15.4	2	2	ANGCLQVLPGSHK
25	CGI_10002160	1	22.5	5	5	ELGLNNDITNMNGGAIALGHPLAASGTR
25	CGI_10002160	1	22.5	5	5	GPESFEVDEHPKPQTTLEGLAK
25	CGI_10002160	1	22.5	5	5	ITGHLAHELQR
25	CGI_10002160	1	22.5	5	5	VSDVFIVAAK
25	CGI_10002160	1	22.5	5	5	LALGSACIGGGQGITVILEK
26	CGI_10002168	1	5.8	2	2	GVLTLWFDPWR
26	CGI_10002168	1	5.8	2	2	DNFENYQSGYYDDDYSAPNKR
27	CGI_10002226,CGI_10023649	1	5.6	3	3	VCLYLTSCVPYVPDPENTTLLK
27	CGI_10002226,CGI_10023649	1	5.6	3	3	VGQAVDVVGQAGKPK
27	CGI_10002226,CGI_10023649	1	5.6	3	3	STLGPSNVDSAR
28	CGI_10002248	1	39	6	7	DSVVSFIVNCPSVGFYK
28	CGI_10002248	1	39	6	7	LPAGYLGAQPK
28	CGI_10002248	1	39	6	7	LQLYAIPVNDPSQQLPGVYNYLINCQK
28	CGI_10002248	1	39	6	7	GEYGLEIYANDPATEGSTLYHVAQYLVECNEDVK
28	CGI_10002248	1	39	6	7	NDADLEGYVIHR
28	CGI_10002248	1	39	6	7	EGCYMWEPLVVHK
29	CGI_10002263	1	19.7	2	2	VTGGSVLHLVLALR
29	CGI_10002263	1	19.7	2	2	VTGGSVLHLVLALR
30	CGI_10002311	1	30.4	8	8	KVGGSMEEQVTNAMDK
30	CGI_10002311	1	30.4	8	8	IYVNFGCEILK
30	CGI_10002311	1	30.4	8	8	NTDQILGLAGCDLLTISPSLLDK
30	CGI_10002311	1	30.4	8	8	SYSMLEDPGVMSVTK
30	CGI_10002311	1	30.4	8	8	VGGSMEEQVTNAMDK
30	CGI_10002311	1	30.4	8	8	FKPTDATTNPSLILAAANMESYQGLIDDAINYAK
30	CGI_10002311	1	30.4	8	8	FGYNTVVMGASFR
30	CGI_10002311	1	30.4	8	8	SSTWEGIEAAR
31	CGI_10002375	1	11.6	6	6	ALDILPGLVSGEQK
31	CGI_10002375	1	11.6	6	6	QISSYGESCPGLEQYSIVK
31	CGI_10002375	1	11.6	6	6	TGEELMNFSK
31	CGI_10002375	1	11.6	6	6	GSTENVMDDIER
31	CGI_10002375	1	11.6	6	6	LDILPGLVSGEQK
31	CGI_10002375	1	11.6	6	6	SAFGPLGQSK
32	CGI_10002459	1	9.6	4	4	FVDDPGCTCVGNLVLDLSGGK
32	CGI_10002459	1	9.6	4	4	LKEENPGDYLDLMNDIEMK
32	CGI_10002459	1	9.6	4	4	LPVTLLDAYKEETECQIEECLQDTAFADDVQIK
32	CGI_10002459	1	9.6	4	4	IVIPTDPSLSVLK
33	CGI_10002568	1	4.3	2	2	DADDAVYELNGK
33	CGI_10002568	1	4.3	2	2	NGYGFVEFEDYR
34	CGI_10002617	1	24	7	8	NDPQVVSNYAPWTVEK
34	CGI_10002617	1	24	7	8	VTNFDPDNNTVVTSDGQK
34	CGI_10002617	1	24	7	8	YPNIFSIGDCNSAPTSK
34	CGI_10002617	1	24	7	8	DKVTVLYNTALGVIFGVK
34	CGI_10002617	1	24	7	8	YDGYTSCPLITSR
34	CGI_10002617	1	24	7	8	TAAAVASQGGVVMK
34	CGI_10002617	1	24	7	8	DPQVVSNYAPWTVEK
34	CGI_10002617	1	24	7	8	EAVFENLDTGEK
35	CGI_10002689	1	24.8	7	9	ESAMTEPAWQGAGTEPGLK
35	CGI_10002689	1	24.8	7	9	SYFPTLQYLEGGAETGFR
35	CGI_10002689	1	24.8	7	9	TVELDTYLDDK
35	CGI_10002689	1	24.8	7	9	YDLHFWIGTQSSQDEYGTAAYK
35	CGI_10002689	1	24.8	7	9	YFPTLQYLEGGAETGFR
35	CGI_10002689	1	24.8	7	9	FPTLQYLEGGAETGFR
35	CGI_10002689	1	24.8	7	9	AQQFCQQLEAER
36	CGI_10002799	1	23.9	2	2	AGVLDALTK
36	CGI_10002799	1	23.9	2	2	QHLGASGPETADVEALK
37	CGI_10002862	1	16	3	3	LDFDDLANEWLHEVSPNAK
37	CGI_10002862	1	16	3	3	EEAYHDLTMACK
37	CGI_10002862	1	16	3	3	FGGKPPGGEGGPTV
38	CGI_10002873	1	34.8	13	14	ATGQVYDDFIDEFMEAVR
38	CGI_10002873	1	34.8	13	14	CLVEHTEEMMPIVYTPTVGK
38	CGI_10002873	1	34.8	13	14	DYVYSTDYECFVPETWQWK
38	CGI_10002873	1	34.8	13	14	VFLTAAQTLAGLVTEENLSNGR
38	CGI_10002873	1	34.8	13	14	YGQDTLIQFEDFGNHNAFR
38	CGI_10002873	1	34.8	13	14	DMAAFNERPIIFALSNPTSMSECSAEEAYNFSEGR
38	CGI_10002873	1	34.8	13	14	QLMGIHGLIPAAIITQDQQMER
38	CGI_10002873	1	34.8	13	14	TIKPTAIIGAAAVPHAFTEGIIR
38	CGI_10002873	1	34.8	13	14	YGQDTLIQFEDFGNHNAFR
38	CGI_10002873	1	34.8	13	14	ACQLYGTIYR
38	CGI_10002873	1	34.8	13	14	YIYLNALAER
38	CGI_10002873	1	34.8	13	14	EHAPVETLEEAVK
38	CGI_10002873	1	34.8	13	14	GQDTLIQFEDFGNHNAFR
39	CGI_10003110	1	26.8	21	21	GISEDQMNEFR
39	CGI_10003110	1	26.8	21	21	QTLPEADKEFNAIMALASEVQR
39	CGI_10003110	1	26.8	21	21	QYEQATTQYKPNIDELER
39	CGI_10003110	1	26.8	21	21	VGWEQLLTAIAR
39	CGI_10003110	1	26.8	21	21	CQIHEEWAEGKEEMLQSQDYLR
39	CGI_10003110	1	26.8	21	21	GFEEWLLSELQR
39	CGI_10003110	1	26.8	21	21	KHEAFESDLAAHQDR
39	CGI_10003110	1	26.8	21	21	QYEQATTQYKPNIDELER
39	CGI_10003110	1	26.8	21	21	VEQIAAIAQELNLLEYHDVLTVNTR
39	CGI_10003110	1	26.8	21	21	CQIHEEWAEGKEEMLQSQDYLR
39	CGI_10003110	1	26.8	21	21	EGLLDPAWEK
39	CGI_10003110	1	26.8	21	21	GFEEWLLSELQR
39	CGI_10003110	1	26.8	21	21	QELPPDQAEYCIQR
39	CGI_10003110	1	26.8	21	21	FAIQDITVEELTAK
39	CGI_10003110	1	26.8	21	21	DTLHLDFAK
39	CGI_10003110	1	26.8	21	21	AGDKPYITAQILR
39	CGI_10003110	1	26.8	21	21	SNRPAYLPTEGK
39	CGI_10003110	1	26.8	21	21	VSDIANAWK
39	CGI_10003110	1	26.8	21	21	TTDNTLPGTQR
39	CGI_10003110	1	26.8	21	21	QTLPEADKEFNAIMALASEVQR
39	CGI_10003110	1	26.8	21	21	DLLEWIR
40	CGI_10003169	1	22.3	4	4	DIEVTCQENEDNEVIK
40	CGI_10003169	1	22.3	4	4	FFDANYNGDGEYDPVMAR
40	CGI_10003169	1	22.3	4	4	HDILAWVNDSIHTNYGK
40	CGI_10003169	1	22.3	4	4	IEELCSGAAYCQFMDMLFPGSIPIKK
41	CGI_10003285	1	7.9	2	2	CDDSQGYFVQPTVIETSDPQDK
41	CGI_10003285	1	7.9	2	2	IMQEEIFGPVLSVFPYPDDEYFK
42	CGI_10003288	1	5	2	2	ELQFVTSVANALAEQMGQSR
42	CGI_10003288	1	5	2	2	ELQFVTSVANALAEQMGQSR
43	CGI_10003354	1	29.6	3	3	DLYNNIEDGKYPSWTLK
43	CGI_10003354	1	29.6	3	3	LQAHLDSVSNVSK
43	CGI_10003354	1	29.6	3	3	TDQGIQNLSAAEANR
43	CGI_10003354	1	29.6	3	3	NPNNYFAEVEQIAFSPAHFIPGVEASPDK
43	CGI_10003354	1	29.6	3	3	IQIMTPEQAEK
43	CGI_10003354	1	29.6	3	3	KLQAHLDSVSNVSK
43	CGI_10003354	1	29.6	3	3	VENIGNHLINTQK
44	CGI_10003355	1	19.4	4	4	FSTVGGESGSADTAR
44	CGI_10003355	1	19.4	4	4	GAGAFGYFECTHDITK
44	CGI_10003355	1	19.4	4	4	LVENIAGHAINASDFLQK
44	CGI_10003355	1	19.4	4	4	NYFAEVEQIAFSPVHMIPGVEASPDK
44	CGI_10003355	1	19.4	4	4	FSTVGGESGSADTAR
44	CGI_10003355	1	19.4	4	4	DPMLFPSFIHTQK
44	CGI_10003355	1	19.4	4	4	IQVMTFEEAEK
45	CGI_10003396	1	18.3	3	3	SPASDTYIVFGEAK
45	CGI_10003396	1	18.3	3	3	DIELVMSQANVSR
45	CGI_10003396	1	18.3	3	3	NNSNDIVNAIMELT
46	CGI_10003462	1	8.7	2	2	GLDSTTVAEHEGLVYCK
46	CGI_10003462	1	8.7	2	2	GLDSTTVAEHEGLVYCK
47	CGI_10003539	1	58.2	6	6	DLGCEWVILGHSER
47	CGI_10003539	1	58.2	6	6	TATPEQAQEVHEK
47	CGI_10003539	1	58.2	6	6	DLGAKPDIDGFLVGGASLKPDFVQIVNAR
47	CGI_10003539	1	58.2	6	6	TATPEQAQEVHEK
47	CGI_10003539	1	58.2	6	6	QTQAIIENITADQWPNVVLAYEPVWAIGTGK
47	CGI_10003539	1	58.2	6	6	IYGGSVNAGNCK
48	CGI_10003622	1	14.9	2	2	LAAQTLLGAAK
48	CGI_10003622	1	14.9	2	2	AMPNTPALVQTGATVIAPGSSVLQGDRELIQGLFR
49	CGI_10003625	1	2.2	4	4	ISPLIVAINSFHFELSK
49	CGI_10003625	1	2.2	4	4	VVNEALNYEER
49	CGI_10003625	1	2.2	4	4	TPLHEVAFR
49	CGI_10003625	1	2.2	4	4	SNEFFHLVPMR
50	CGI_10003633	1	7.6	3	3	FDGKPLFVQYEVK
50	CGI_10003633	1	7.6	3	3	IPDPDAEKPEDWDENEPEK
50	CGI_10003633	1	7.6	3	3	EIEDPNDKKPEDWDEK
51	CGI_10003816	1	1.1	2	2	DTLDLSDLFHPDTFLNALR
51	CGI_10003816	1	1.1	2	2	FYFIGDDDLLEILGQSTNPNVIQTHLK
52	CGI_10003886	1	2.9	2	2	DVTNNVHYENFR
52	CGI_10003886	1	2.9	2	2	HMQDLKDVTNNVHYENFR
53	CGI_10003897	1	11	4	4	ADNGLLMTPCYTANFVAPEVLK
53	CGI_10003897	1	11	4	4	FYLAELALALDHLHSLGIVYR
53	CGI_10003897	1	11	4	4	LGMPQFLSPEAQQLLR
53	CGI_10003897	1	11	4	4	EDIGIGSYSVCK
54	CGI_10003930	1	1.2	2	2	QPLYTGTSSQYILTVR
54	CGI_10003930	1	1.2	2	2	AVNQYVLTIQLR
55	CGI_10004058	1	14	2	2	DVETMGGSSQASVEGTTHTVR
55	CGI_10004058	1	14	2	2	KDVETMGGSSQASVEGTTHTVR
56	CGI_10004063	1	2.4	2	2	KSTVDEVKDTVK
56	CGI_10004063	1	2.4	2	2	TDYPAQKPGIIK
57	CGI_10004091	1	14.5	5	6	NNSFQALIQMSDPVAANAAK
57	CGI_10004091	1	14.5	5	6	NQAFLEFLDEQAAVTMVSFHQQNPAQIR
57	CGI_10004091	1	14.5	5	6	TPDALFTLFGVYGDVHR
57	CGI_10004091	1	14.5	5	6	MALIQMASVDEAVTALIAMHNYPLSDTNHLR
57	CGI_10004091	1	14.5	5	6	SLDGQNIYNGCCTLR
58	CGI_10004131	1	10.4	2	2	ICCIGAGYVGGPTCTIIADK
58	CGI_10004131	1	10.4	2	2	ISSINAMSAICEMTGADVTEVAHAVGTDTR
59	CGI_10004156	1	15.1	3	3	VLSLVGTPNQTLLDK
59	CGI_10004156	1	15.1	3	3	EVFLGANPNAINLMEQMLDLDADTR
59	CGI_10004156	1	15.1	3	3	PLFPGTDHIDQLTR
60	CGI_10004181,CGI_10027648	1	23.7	4	4	NFYGGNGIVGAQVPLGAGIAFGLK
60	CGI_10004181,CGI_10027648	1	23.7	4	4	YENKPNICVTLYGDGAANQGQLFEAYNMAK
60	CGI_10004181,CGI_10027648	1	23.7	4	4	KDPEIPLGELYNNIYIHPDPDYTVR
60	CGI_10004181,CGI_10027648	1	23.7	4	4	DGMDVLAVR
61	CGI_10004288	1	14.2	3	3	LSQPEWKPDFGLPEFVPNWGATVTGAR
61	CGI_10004288	1	14.2	3	3	NKEVIEAIANAIASTEGCNLLDVDPGASTHR
61	CGI_10004288	1	14.2	3	3	TVYTFVGTPEAIVEGALNGAR
62	CGI_10004346	1	17.2	7	7	GVSDLAQHFLVK
62	CGI_10004346	1	17.2	7	7	NVMLEPYLVPGGGAAEMALSQALNEK
62	CGI_10004346	1	17.2	7	7	QALEDLVEILR
62	CGI_10004346	1	17.2	7	7	TAIETAVLLLR
62	CGI_10004346	1	17.2	7	7	ILLLDCNLEYK
62	CGI_10004346	1	17.2	7	7	ATSTVFLEENGR
62	CGI_10004346	1	17.2	7	7	ICNEVIAVKPDLVITEK
63	CGI_10004395	1	16.8	5	5	GIDPMSLDMLAK
63	CGI_10004395	1	16.8	5	5	LGVQAYADALLVIIK
63	CGI_10004395	1	16.8	5	5	VATAQDDITGDGTTSNVLIIGELLK
63	CGI_10004395	1	16.8	5	5	DGNVLLHEMQIQHPTASLIAR
63	CGI_10004395	1	16.8	5	5	TLAHNSGLDAQESIVK
64	CGI_10004474	1	13.6	4	6	AENGSGDQDGSTLFVK
64	CGI_10004474	1	13.6	4	6	NIASSVDKDMLSEMFPGSTEIR
64	CGI_10004474	1	13.6	4	6	NLSYNTTNDSLADAFDGCSSAR
64	CGI_10004474	1	13.6	4	6	EKAENGSGDQDGSTLFVK
65	CGI_10004513	1	21.7	3	3	GVFEQFDQNR
65	CGI_10004513	1	21.7	3	3	ITAIELQQALVNANWSHFNPETCR
65	CGI_10004513	1	21.7	3	3	MGYNLTPQFAQTVVAK
66	CGI_10004560	1	5.4	2	2	FQGEINTVESYLELHAGPHGMAVNNGTLESAIYGFLNEGELK
66	CGI_10004560	1	5.4	2	2	LTWAVSGR
67	CGI_10004563	1	6	5	5	TGQDAIHQEQELVTK
67	CGI_10004563	1	6	5	5	SASSAQIAEAQSQVK
67	CGI_10004563	1	6	5	5	SLQSQLAELQK
67	CGI_10004563	1	6	5	5	LEQSQNPAQMQQLK
67	CGI_10004563	1	6	5	5	FPEISLTDK
68	CGI_10004564	1	28.4	4	5	ALIVDIEGTTTPIGFVK
68	CGI_10004564	1	28.4	4	5	IGVSPEEILFLTDTPEEATAASK
68	CGI_10004564	1	28.4	4	5	DGNEELTEEHFQNFLVIESFGELFGDDDDEDYKR
68	CGI_10004564	1	28.4	4	5	DKADGVEGVVEIPK
69	CGI_10004572	1	31.6	2	3	QVNVPTINGVFGILPQHVPTLAVLQPGVVSVVVNDSETK
69	CGI_10004572	1	31.6	2	3	AEAVGISFSMASPNK
70	CGI_10004590	1	7.8	6	6	ATDCSLTSCLQGFK
70	CGI_10004590	1	7.8	6	6	CTVPACDPGYYLTNNNCEK
70	CGI_10004590	1	7.8	6	6	LTPTTASDSINDCSIFR
70	CGI_10004590	1	7.8	6	6	NPSTNLCTNCPVGTHNNVK
70	CGI_10004590	1	7.8	6	6	QCATGYYQPTQWQTSCIK
70	CGI_10004590	1	7.8	6	6	SQITCQMCPVEFITPGER
71	CGI_10004652	1	4	11	11	EVQNLIGEGVGLVWESYK
71	CGI_10004652	1	4	11	11	FGNPLLVQDVESYDPILNPVLNR
71	CGI_10004652	1	4	11	11	AAPVQATAELSDFAEYLLR
71	CGI_10004652	1	4	11	11	RQWIIFDGDVDPEWVENLNSVLDENK
71	CGI_10004652	1	4	11	11	SLLQALNASK
71	CGI_10004652	1	4	11	11	GWENHVEGQQLK
71	CGI_10004652	1	4	11	11	AVDNLSLHSYSNLPQWVAK
71	CGI_10004652	1	4	11	11	QIEHQLNALLSHVEVVLGK
71	CGI_10004652	1	4	11	11	EWTDGLFTHILR
71	CGI_10004652	1	4	11	11	GSLQDQCLNQVLK
71	CGI_10004652	1	4	11	11	VVKPLVDEVADANAIEEVNLAYENVK
72	CGI_10004724	1	19.6	3	3	DNLNDSISAILQASQDKPR
72	CGI_10004724	1	19.6	3	3	FPTQVSHQESLVQK
72	CGI_10004724	1	19.6	3	3	ICILGDQIHCDQAK
73	CGI_10004771	1	28.9	10	10	DPFPVLIGR
73	CGI_10004771	1	28.9	10	10	LGATVPIYGR
73	CGI_10004771	1	28.9	10	10	SLQLPVDDDVIAALIGQCTSDPEGK
73	CGI_10004771	1	28.9	10	10	SPGDLDILVK
73	CGI_10004771	1	28.9	10	10	YNVESSFPAVVMELSDNEIK
73	CGI_10004771	1	28.9	10	10	MEIPPYNHFGSLEDSLQSCLSLIPQPPK
73	CGI_10004771	1	28.9	10	10	VRPVDIYYYLEDDSISVVEPHVENSGMPQGK
73	CGI_10004771	1	28.9	10	10	YNVESSFPAVVMELSDNEIKEYYTPK
73	CGI_10004771	1	28.9	10	10	DFLESEGLEVNPSEEMPTDPYIER
73	CGI_10004771	1	28.9	10	10	EVHTPNDGRDPFPVLIGR
73	CGI_10004771	1	28.9	10	10	ADDMMTIYEPPVR
74	CGI_10004931	1	9.3	2	2	LADEAICVGPAPTNQSYLNMDAILK
74	CGI_10004931	1	9.3	2	2	LLYSQSDIPIDGWSFECR
75	CGI_10004935	1	11.9	2	2	YPLHFAADYGQAQVIEYLVSK
75	CGI_10004935	1	11.9	2	2	SPDGQSLVDCAEKEDVK
76	CGI_10004936	1	8.6	4	4	IAQYLGETLEDR
76	CGI_10004936	1	8.6	4	4	IGLDLVDPLK
76	CGI_10004936	1	8.6	4	4	FAIPDLK
76	CGI_10004936	1	8.6	4	4	FQWDLAK
77	CGI_10004950	1	11.1	2	2	DFILEGWLK
77	CGI_10004950	1	11.1	2	2	AEINLDDINVVFTPDK
78	CGI_10005185	1	19	7	7	DENPIVGDTASFAH
78	CGI_10005185	1	19	7	7	IVNDDQSFDADIYIEDGIIK
78	CGI_10005185	1	19	7	7	VVFGEPIAASLGTDGTHYWNK
78	CGI_10005185	1	19	7	7	AALAGGTTMIIDFVLDQK
78	CGI_10005185	1	19	7	7	MGISGPEGHEMCRPEEVEAEATQR
78	CGI_10005185	1	19	7	7	VGTNLVIPGGAR
78	CGI_10005185	1	19	7	7	FIPTPCNAEMVYGR
79	CGI_10005254	1	14.7	4	4	LTESVDVLMPNVGEIVGGSMR
79	CGI_10005254	1	14.7	4	4	MTDQINEPILLCK
79	CGI_10005254	1	14.7	4	4	LGEIYTSEATGSDETGDGSQEKPFK
79	CGI_10005254	1	14.7	4	4	GYYEVTPPTLVQTQVEGGSTLFK
80	CGI_10005339	1	12.8	5	5	DGTLLSGGGK
80	CGI_10005339	1	12.8	5	5	AINLYAPTSVENVDVTSVADPPSEK
80	CGI_10005339	1	12.8	5	5	IWDTMNLNTLHVIGIGDFDK
80	CGI_10005339	1	12.8	5	5	DGGNQLVVVDDANDHVMSVWDLSK
80	CGI_10005339	1	12.8	5	5	GQISFWTLEGGSLAK
81	CGI_10005381	1	10.3	25	26	DMSNIFQGLLFAQPECAK
81	CGI_10005381	1	10.3	25	26	FPAVPNVTSPVDFMSNNSWGGIK
81	CGI_10005381	1	10.3	25	26	QQVAPLQATEVANIR
81	CGI_10005381	1	10.3	25	26	SFEDIDEALLFK
81	CGI_10005381	1	10.3	25	26	STENATILTNCER
81	CGI_10005381	1	10.3	25	26	TSEELIETLEDNQVQLQNMLSSK
81	CGI_10005381	1	10.3	25	26	VAQINIEVTK
81	CGI_10005381	1	10.3	25	26	YLESSSQEDIPASAAEMYK
81	CGI_10005381	1	10.3	25	26	ASLLYFILNDLHK
81	CGI_10005381	1	10.3	25	26	IYDEAEKIEPLTIFEHWFR
81	CGI_10005381	1	10.3	25	26	TYEQELPEEVHQQLQELPEQWNNTK
81	CGI_10005381	1	10.3	25	26	ALIHAIESVIIDWTHQIR
81	CGI_10005381	1	10.3	25	26	GYHNYIDECLPPESPYLYGLHPNAEIEFLTTTSENLFK
81	CGI_10005381	1	10.3	25	26	IQNIMNK
81	CGI_10005381	1	10.3	25	26	IVQLQELLDVR
81	CGI_10005381	1	10.3	25	26	TPYVLVAFQECER
81	CGI_10005381	1	10.3	25	26	VEQVEDDKDSLDR
81	CGI_10005381	1	10.3	25	26	AVTNNELFGIINPSTR
81	CGI_10005381	1	10.3	25	26	FVESECPEK
81	CGI_10005381	1	10.3	25	26	DSSQAFAWLSQLR
81	CGI_10005381	1	10.3	25	26	AGILFINPQDLGWIPYTQSWIDKR
81	CGI_10005381	1	10.3	25	26	AWDSYLGLENTVK
81	CGI_10005381	1	10.3	25	26	FVMDDSTTLADLLSLNLHNFEDDVR
81	CGI_10005381	1	10.3	25	26	ISIANFMS
81	CGI_10005381	1	10.3	25	26	TLLPLPVGAEK
81	CGI_10005381	1	10.3	25	26	LLDIMGSLLER
81	CGI_10005381	1	10.3	25	26	YLFGEIMYGGHITDDWDR
81	CGI_10005381	1	10.3	25	26	HEMTEAVATYEEKPR
81	CGI_10005381	1	10.3	25	26	YQNLLNK
82	CGI_10005407	1	14.8	2	2	IVATIASHPFHVIALR
82	CGI_10005407	1	14.8	2	2	ILEGIVGSIVTQNVTEYMK
82	CGI_10005407	1	14.8	2	2	ALPGKEDVEDSEVQIFIK
83	CGI_10005508	1	42.7	4	6	CPVQCHFGALDDMVGFSSR
83	CGI_10005508	1	42.7	4	6	CPVQCHFGALDDMVGFSSR
83	CGI_10005508	1	42.7	4	6	VDYEMNIYDGAAHAFTNGIGPNYNTDSCHLALER
83	CGI_10005508	1	42.7	4	6	CPVQCHFGALDDMVGF
84	CGI_10005509	1	43.3	2	2	GLVVIQEWWGMNK
84	CGI_10005509	1	43.3	2	2	LVVIQEWWGMNK
84	CGI_10005509	1	43.3	2	2	GLVVIQEWWGMNK
84	CGI_10005509	1	43.3	2	2	IATDHEEAGHLMSNLDWPGAVK
84	CGI_10005509	1	43.3	2	2	GDLPCIVFDELLAESDK
85	CGI_10005591	1	9.4	7	7	EAFNNAYMELGGLGER
85	CGI_10005591	1	9.4	7	7	NIAFFSTNAVEGTCR
85	CGI_10005591	1	9.4	7	7	QGAIVAVTGDGVNDSPALK
85	CGI_10005591	1	9.4	7	7	VIMVTGDHPITAK
85	CGI_10005591	1	9.4	7	7	MTVAHMWFDGK
85	CGI_10005591	1	9.4	7	7	VPIEELYAR
85	CGI_10005591	1	9.4	7	7	ADIGVAMGIAGSDVSK
86	CGI_10005614	1	10.9	5	5	DYDGSVEQVIQPSGIDWGGTK
86	CGI_10005614	1	10.9	5	5	TFILEVLKPVEDTLECSVYLSK
86	CGI_10005614	1	10.9	5	5	TFILEVLKPVEDTLECSVYLSK
86	CGI_10005614	1	10.9	5	5	LPFSQFENLFK
86	CGI_10005614	1	10.9	5	5	LVLPEESSLAVLK
87	CGI_10005667	1	21.6	2	2	YNMEEFLSIVR
87	CGI_10005667	1	21.6	2	2	LTDEELEDILQSIDLDVDYEGNIK
88	CGI_10005776	1	2.2	2	2	EAHSTQSDDSGVVVDSATLR
88	CGI_10005776	1	2.2	2	2	NLISVQGFEDIAQALQK
89	CGI_10005784	1	15.7	4	4	ALDLNALFQSIDQISQQDVAK
89	CGI_10005784	1	15.7	4	4	ASPSTASSAGNIMNTPVLQELE
89	CGI_10005784	1	15.7	4	4	VNNDQVAFEELHR
89	CGI_10005784	1	15.7	4	4	EHTIYTVEGPVYEMADFTK
90	CGI_10005788	1	26.3	5	5	EDQSILCTGESGAGK
90	CGI_10005788	1	26.3	5	5	HEVPPHVFAITDTAYR
90	CGI_10005788	1	26.3	5	5	VEDMAELTCLNEASVLHNLK
90	CGI_10005788	1	26.3	5	5	FNKVEDMAELTCLNEASVLHNLK
90	CGI_10005788	1	26.3	5	5	INDPMVQAEWASK
91	CGI_10005808	1	41	4	4	ALDFGNLQGLQVTQPITAVQGYR
91	CGI_10005808	1	41	4	4	DFGNLQGLQVTQPITAVQGYR
91	CGI_10005808	1	41	4	4	VCEEIAILPSK
91	CGI_10005808	1	41	4	4	DNYVPEISYIDQHDIIEVDPDTK
92	CGI_10005813	1	4.9	2	2	IGSFWDNPLHFDMNR
92	CGI_10005813	1	4.9	2	2	ADMVDHQQLMR
93	CGI_10005904	1	12.3	5	5	FPLDASLDTLIAHFEK
93	CGI_10005904	1	12.3	5	5	GAVFQLTGFENK
93	CGI_10005904	1	12.3	5	5	YEDAVLIK
93	CGI_10005904	1	12.3	5	5	VVDDEKQDLGPPNALEQK
93	CGI_10005904	1	12.3	5	5	RNPEMPIPENTEER
94	CGI_10005907	1	8.9	3	3	HTLAGTTDSPCDLTDSPAPTEK
94	CGI_10005907	1	8.9	3	3	VTEDQLHDILSEVDLNR
94	CGI_10005907	1	8.9	3	3	IIFFLPWQK
95	CGI_10005976	1	8.7	2	2	DRDEVIVLHVTDHR
95	CGI_10005976	1	8.7	2	2	LDAILMDAGVQGNVVR
96	CGI_10006002	1	3.1	2	2	IWNVHSVLNVLHSLVDK
96	CGI_10006002	1	3.1	2	2	IWNVHSVLNVLHSLVDK
97	CGI_10006016	1	27.3	6	6	DFTEEQLK
97	CGI_10006016	1	27.3	6	6	IGEGFSTSGDMDNFQNQLK
97	CGI_10006016	1	27.3	6	6	MELIGLAIDK
97	CGI_10006016	1	27.3	6	6	IGEGFSTSGDM[147]DNFQNQLK
97	CGI_10006016	1	27.3	6	6	YATPPTMSFK
97	CGI_10006016	1	27.3	6	6	IGEGFSTSGDMDNFQNQLKDGVK
98	CGI_10006021	1	29	2	2	DLEHDFQTGVR
98	CGI_10006021	1	29	2	2	KPMNHHQELENVTIALNAISNDNVR
99	CGI_10006248	1	6.8	2	2	MPGGFLWVDEILR
99	CGI_10006248	1	6.8	2	2	SANNVILSPGDADGFIRPCYFDSAFQR
100	CGI_10006272	1	18.5	7	7	EESELIQPAVEGTQAVLK
100	CGI_10006272	1	18.5	7	7	TFTEEDWMEPEK
100	CGI_10006272	1	18.5	7	7	YVIHVASPFPTQTPK
100	CGI_10006272	1	18.5	7	7	GPGGGEQEEDGEKKEEGEGTEGEDKPK
100	CGI_10006272	1	18.5	7	7	GPGGGEQEEDGEKKEEGEGTEGEDKPK
100	CGI_10006272	1	18.5	7	7	FTEEDWMEPEK
100	CGI_10006272	1	18.5	7	7	LIVNSNVWMK
101	CGI_10006343	1	19.3	4	4	HPSATGDFSQLINFIQTAVK
101	CGI_10006343	1	19.3	4	4	MLYESIPMAYIVEQAGGLAVTGTK
101	CGI_10006343	1	19.3	4	4	DVLANDLFINMLK
101	CGI_10006343	1	19.3	4	4	NILDIVPK
102	CGI_10006413	1	21.4	8	9	IAVFFGGMSIK
102	CGI_10006413	1	21.4	8	9	YEDDETETTADGTGDAPVKK
102	CGI_10006413	1	21.4	8	9	CMALAQLLVEQNFPAIAIHR
102	CGI_10006413	1	21.4	8	9	VNIVFNYDMPEDSDTYLHR
102	CGI_10006413	1	21.4	8	9	GTYVSIHSSGFR
102	CGI_10006413	1	21.4	8	9	NCPHIIVGTPGR
102	CGI_10006413	1	21.4	8	9	CMALAQLLVEQNFPAIAIHR
102	CGI_10006413	1	21.4	8	9	DFLLKPELLR
103	CGI_10006442	1	11.2	5	5	GSEHLSDGSSYPMELHVVNYNEK
103	CGI_10006442	1	11.2	5	5	FEVCDLPVR
103	CGI_10006442	1	11.2	5	5	GAM[147]TELTSFSIESMLPLAAGNPDHFYR
103	CGI_10006442	1	11.2	5	5	QSPINLPNSQDMVYNSDLKPFMLE
103	CGI_10006442	1	11.2	5	5	QSPINLPNSQDMVYNSDLKPFM[147]LE
104	CGI_10006472	1	11.6	7	8	GDLPCIVFNELLAESDK
104	CGI_10006472	1	11.6	7	8	GLVVIQEWWGMNK
104	CGI_10006472	1	11.6	7	8	IATDNEEAGHLMSNLDWQGAVK
104	CGI_10006472	1	11.6	7	8	LVVIQEWWGMNK
104	CGI_10006472	1	11.6	7	8	AGNVDYEMNIYDGAAHAFTNATGPNYNK
104	CGI_10006472	1	11.6	7	8	GLVVIQEWWGMNK
104	CGI_10006472	1	11.6	7	8	IATDNEEAGHLMSNLDWQGAVK
104	CGI_10006472	1	11.6	7	8	LVGFSSLK
105	CGI_10006577,CGI_10007925	1	10.3	2	2	EEQFLMDDSKPAEK
105	CGI_10006577,CGI_10007925	1	10.3	2	2	FPGYSYGFDR
106	CGI_10006610	1	50.1	38	57	DFDAAVSCDAK
106	CGI_10006610	1	50.1	38	57	FGSILQCVQAGVR
106	CGI_10006610	1	50.1	38	57	ADFDAAVSCDAK
106	CGI_10006610	1	50.1	38	57	AEDVFYGLGFMMALAK
106	CGI_10006610	1	50.1	38	57	AESIDECDNKFGSILQCVQAGVR
106	CGI_10006610	1	50.1	38	57	DMAISALFDGDLSK
106	CGI_10006610	1	50.1	38	57	DM[147]AISALFDGDLSK
106	CGI_10006610	1	50.1	38	57	EAENIFQAAEECYGEK
106	CGI_10006610	1	50.1	38	57	EENHWEGAWR
106	CGI_10006610	1	50.1	38	57	HDAENGENDIAAHDIGER
106	CGI_10006610	1	50.1	38	57	MDMAISALFDGDLSK
106	CGI_10006610	1	50.1	38	57	NVGEDDVNNASPEEAEAYR
106	CGI_10006610	1	50.1	38	57	SEGDFDHWFGAYNVGEDDVNNASPEEAEAYR
106	CGI_10006610	1	50.1	38	57	VLSDSSLTNVK
106	CGI_10006610	1	50.1	38	57	AEDVFYGLGFMMALAK
106	CGI_10006610	1	50.1	38	57	AESIDECDNKFGSILQCVQAGVR
106	CGI_10006610	1	50.1	38	57	DLWGLIHAINR
106	CGI_10006610	1	50.1	38	57	EAENIFQAAEECYGEKEEKEENHWEGAWR
106	CGI_10006610	1	50.1	38	57	EGDFDHWFGAYNVGEDDVNNASPEEAEAYR
106	CGI_10006610	1	50.1	38	57	HDAENGENDIAAHDIGER
106	CGI_10006610	1	50.1	38	57	KDLWGLIHAINR
106	CGI_10006610	1	50.1	38	57	SEGDFDHWFGAYNVGEDDVNNASPEEAEAYR
106	CGI_10006610	1	50.1	38	57	SEGDFDHWFGAYNVGEDDVNNASPEEAEAYRK
106	CGI_10006610	1	50.1	38	57	HDAENGENDIAAHDIGER
106	CGI_10006610	1	50.1	38	57	SEGDFDHWFGAYNVGEDDVNNASPEEAEAYRK
106	CGI_10006610	1	50.1	38	57	AEDVFYGLGFMMALAK
106	CGI_10006610	1	50.1	38	57	VPDDELKR
106	CGI_10006610	1	50.1	38	57	FGSILQCVQAGVR
106	CGI_10006610	1	50.1	38	57	NVGEDDVNNASPEEAEAYRK
106	CGI_10006610	1	50.1	38	57	VLSDSSLTNVKK
106	CGI_10006610	1	50.1	38	57	M[147]DMAISALFDGDLSK
106	CGI_10006610	1	50.1	38	57	EDVFYGLGFMMALAK
106	CGI_10006610	1	50.1	38	57	EAENIFQAAEECYGEKEEKEENHWEGAWR
106	CGI_10006610	1	50.1	38	57	AEDVFYGLGFMM[147]ALAK
106	CGI_10006610	1	50.1	38	57	DLWGLIH
106	CGI_10006610	1	50.1	38	57	GLIHAINR
106	CGI_10006610	1	50.1	38	57	VPDDELKR
106	CGI_10006610	1	50.1	38	57	EDVFYGLGFMMALAK
107	CGI_10006718,CGI_10022784	1	10.8	2	2	GFESADYCPLLK
107	CGI_10006718,CGI_10022784	1	10.8	2	2	LGGFPVMFPPVLK
108	CGI_10006721	1	2.6	3	3	LGLEDFDFR
108	CGI_10006721	1	2.6	3	3	SAISEILGFK
108	CGI_10006721	1	2.6	3	3	SEEENLAEQLSETSLK
109	CGI_10006790	1	19.4	4	4	NIVGIGAGIVDGLGYGDNTK
109	CGI_10006790	1	19.4	4	4	EADILVFVLPHQYVHK
109	CGI_10006790	1	19.4	4	4	LPENVVAVPDLLEATR
109	CGI_10006790	1	19.4	4	4	TVSIVGSGNWGSAIAK
110	CGI_10006806	1	15.6	5	5	DFLDILTADYKK
110	CGI_10006806	1	15.6	5	5	DLDEFLYAFR
110	CGI_10006806	1	15.6	5	5	LSEKDFLDILTADYKK
110	CGI_10006806	1	15.6	5	5	TIDLDEFLYAFR
110	CGI_10006806	1	15.6	5	5	DFLDILTADYKK
111	CGI_10006848	1	19.5	8	9	ALPAGLDNIVLVDEEVR
111	CGI_10006848	1	19.5	8	9	GTAPVIPISDIK
111	CGI_10006848	1	19.5	8	9	STDSASGGETLEDR
111	CGI_10006848	1	19.5	8	9	CVIHLHTPAAVAVSTLK
111	CGI_10006848	1	19.5	8	9	KTYAVGSQGGGGVDTSGKK
111	CGI_10006848	1	19.5	8	9	INQELEHFLINPFGLNYGEITASSLVK
111	CGI_10006848	1	19.5	8	9	ELEEVVDEQIK
111	CGI_10006848	1	19.5	8	9	GWGHGIYNHISVR
111	CGI_10006848	1	19.5	8	9	AKGEPVSTPTEDSLEPGPDGK
112	CGI_10006935	1	7.1	2	2	RPSDAVSSEEPAEK
112	CGI_10006935	1	7.1	2	2	HGNYDLASQILSELDK
112	CGI_10006935	1	7.1	2	2	DAFFEHYPYCYGYWK
113	CGI_10006939	1	9.6	3	3	HGEIDWEAVVK
113	CGI_10006939	1	9.6	3	3	NVCTEAGMFAIR
113	CGI_10006939	1	9.6	3	3	EVIELPLINPELFQR
114	CGI_10006952	1	7.9	3	3	ASGANYSIHQEKPK
114	CGI_10006952	1	7.9	3	3	GFLNQQQQEEPVER
114	CGI_10006952	1	7.9	3	3	TEDDVDPDDIAQK
115	CGI_10006977	1	12	2	3	DFFGGDNPFQEFYDR
115	CGI_10006977	1	12	2	3	ITFPEEGDQGPNNVPADIVFIVK
116	CGI_10006989	1	9	2	2	HGQGTYTYAATGTK
116	CGI_10006989	1	9	2	2	YSYVNGDTYEGEWK
117	CGI_10007069	1	1.9	2	2	FNFDLAPLELLR
117	CGI_10007069	1	1.9	2	2	AVLPQVDISVPEFLDFNMCAAK
118	CGI_10007104	1	23.8	4	4	LESGNFAWGSEAITR
118	CGI_10007104	1	23.8	4	4	IDVVYNASNNELVR
118	CGI_10007104	1	23.8	4	4	QWYEAHYAKPLGR
118	CGI_10007104	1	23.8	4	4	SCIVQIDATPFR
119	CGI_10007105	1	3	2	2	TLTEEEIATILYDALK
119	CGI_10007105	1	3	2	2	TLTEEEIATILYDALK
120	CGI_10007134	1	12.6	2	2	NVEEMFLAITK
120	CGI_10007134	1	12.6	2	2	FAEQMGIQLFETSAK
121	CGI_10007209	1	7.7	3	3	VSNNGEAYGWKPSPSEPFQWISYNDVLVR
121	CGI_10007209	1	7.7	3	3	TNLHVTQTMEELCANPDVKK
121	CGI_10007209	1	7.7	3	3	NLYSLAAVVTVGDSNYAR
122	CGI_10007212	1	14.2	4	4	EEIAQFFTGLEIVPNGIMLPEDR
122	CGI_10007212	1	14.2	4	4	MGGGGGGGMGGGMGGSGMGGGNR
122	CGI_10007212	1	14.2	4	4	STGEAYVQFASQEIAEK
122	CGI_10007212	1	14.2	4	4	MGGEGGMGPGMGGR
123	CGI_10007216	1	4.5	2	2	FTIGDDWVPK
123	CGI_10007216	1	4.5	2	2	SEYCLSLPIPMEATTNKDEVAMFEAK
124	CGI_10007225	1	7.2	3	3	VAVKPATNNEPNR
124	CGI_10007225	1	7.2	3	3	AIEGLEVNAYTTSLQSPSNYDTDVNSFYLHLDNLKPGENSK
124	CGI_10007225	1	7.2	3	3	SPHVPYILAAVK
125	CGI_10007347	1	4.5	4	4	LDPFIIFAGGMPR
125	CGI_10007347	1	4.5	4	4	LLDQIIYQDVVMQNVPDDFK
125	CGI_10007347	1	4.5	4	4	GLIVLWDNEASNADQTYNSTQQLESLSWHR
125	CGI_10007347	1	4.5	4	4	VGNYDPYSDDPR
126	CGI_10007483	1	26.3	8	8	APPGEFNEVFNDVR
126	CGI_10007483	1	26.3	8	8	GSDELVLVTEHGDLGGSR
126	CGI_10007483	1	26.3	8	8	SQWSVTFPESGGGK
126	CGI_10007483	1	26.3	8	8	GSDELVLVTEHGDLGGSR
126	CGI_10007483	1	26.3	8	8	VAIASDFILH
126	CGI_10007483	1	26.3	8	8	QGVVTVYGK
126	CGI_10007483	1	26.3	8	8	SAIEASLTAYR
126	CGI_10007483	1	26.3	8	8	QGVVTVYGK
127	CGI_10007560	1	10.6	3	4	AEVADVANAILDGADCVMLSR
127	CGI_10007560	1	10.6	3	4	LEIDQPGHQAR
127	CGI_10007560	1	10.6	3	4	EAEASLEIPIQVGIGIDITGTGIR
128	CGI_10007561	1	7	3	3	DVVAIFNNLLR
128	CGI_10007561	1	7	3	3	KDVVAIFNNLLR
128	CGI_10007561	1	7	3	3	LGELLLDR
129	CGI_10007636	1	2.6	3	3	DLIGDLQVALK
129	CGI_10007636	1	2.6	3	3	HGGVWTCSDR
129	CGI_10007636	1	2.6	3	3	WTYADFAK
130	CGI_10007637	1	15.7	2	2	IDWTFGVSCDSVK
130	CGI_10007637	1	15.7	2	2	NQISAWTTADNCK
131	CGI_10007640	1	4.3	4	4	TGAETPGATPGQSTR
131	CGI_10007640	1	4.3	4	4	AIGPHDVLATLLNNLK
131	CGI_10007640	1	4.3	4	4	NLVEIIEHGLVDEQQK
131	CGI_10007640	1	4.3	4	4	LQYALQGLFHPAR
132	CGI_10007643	1	27	2	2	AVVDYQDVIR
132	CGI_10007643	1	27	2	2	IVDTYGGWGAHGGGAFSGK
132	CGI_10007643	1	27	2	2	NDPFAEECCLDDIGNFLFTSESVGEGHPDK
132	CGI_10007643	1	27	2	2	CDQVSDAILDAHLK
132	CGI_10007643	1	27	2	2	VVDYQDVIR
132	CGI_10007643	1	27	2	2	DEDDIGAGDQGLMFGYATDETEECMPLTLVLAHQLNAK
133	CGI_10007699	1	43	6	6	GDASIQDVDTAMK
133	CGI_10007699	1	43	6	6	GDASIQDVDTAMK
133	CGI_10007699	1	43	6	6	LGAGYPMGPFELSDYVGLDTMK
133	CGI_10007699	1	43	6	6	ISTATSPITCVSHTDLVIEAIVENLETK
133	CGI_10007699	1	43	6	6	NAFNHVTVIGGGLMGSGIAQVAASTGHTVSLVDQDNTILGK
133	CGI_10007699	1	43	6	6	ELEAVAPEHTIFTSNTSSIPITDIAVAAK
134	CGI_10007702,CGI_10009876	1	26.2	3	3	SPVGVGAFTNLYSGR
134	CGI_10007702,CGI_10009876	1	26.2	3	3	YNELAPYDDDWYYTR
134	CGI_10007702,CGI_10009876	1	26.2	3	3	IPDWAPIVK
135	CGI_10007734	1	9.5	2	2	EMIGIIFTEEEAK
135	CGI_10007734	1	9.5	2	2	AEAAEYQIIDGYDENNMPIK
136	CGI_10007757	1	16.2	3	3	YEIIMVDIFHK
136	CGI_10007757	1	16.2	3	3	NSYWVAQDSSYK
136	CGI_10007757	1	16.2	3	3	LQWICNPVHK
137	CGI_10007860	1	12.7	8	12	AGGAANAPYPYPGVGVGM[147]PGPR
137	CGI_10007860	1	12.7	8	12	IECPDLGCPSGQQPIFEYGK
137	CGI_10007860	1	12.7	8	12	SGPQGLPGEAGPTGAPGEM[147]GR
137	CGI_10007860	1	12.7	8	12	NGFPEGCVVNGQFYAVGDTFIPDPANYPCAEHICVK
137	CGI_10007860	1	12.7	8	12	GWPGLPGPQGM[147]PGPM[147]GNSGDM[147]GPSGPPGPVGPQGENGQR
137	CGI_10007860	1	12.7	8	12	SGDM[147]GPSGPPGPVGPQGENGQR
137	CGI_10007860	1	12.7	8	12	NIECPDLGCPSGQQPIFEYGK
137	CGI_10007860	1	12.7	8	12	GYPGNPGPAGDR
137	CGI_10007860	1	12.7	8	12	SGNDGIPGEPGAEGLK
138	CGI_10007870	1	49.4	2	2	NFTTEFPEDKIELAEDNPHNLEFNQR
138	CGI_10007870	1	49.4	2	2	AVEVTALEGVEMK
139	CGI_10008014	1	6.1	2	2	GIANNYYHHWIVDNMPITWCYDVENNQK
139	CGI_10008014	1	6.1	2	2	IRPSPYHLSFLK
140	CGI_10008101	1	29.6	5	6	FSQVMSNTLDNK
140	CGI_10008101	1	29.6	5	6	IMFAMTAIK
140	CGI_10008101	1	29.6	5	6	IPDWFLNR
140	CGI_10008101	1	29.6	5	6	IVTIMQNPR
140	CGI_10008101	1	29.6	5	6	YANVVCK
141	CGI_10008151	1	7.4	2	2	LNIILVAEGAVDR
141	CGI_10008151	1	7.4	2	2	EWAGLLDELLEK
142	CGI_10008152	1	8.6	3	3	LDPNETNEIANANSR
142	CGI_10008152	1	8.6	3	3	VWLDPNETNEIANANSR
142	CGI_10008152	1	8.6	3	3	DPNETNEIANANSR
143	CGI_10008200	1	13.2	2	2	ESPWGNFVGTWDMPLNIPGNK
143	CGI_10008200	1	13.2	2	2	RPHVPDPLPIK
144	CGI_10008240	1	11.3	2	2	IEHGYNVRPDLCATDCK
144	CGI_10008240	1	11.3	2	2	FVGLGTLPMQAPELAVKELVR
145	CGI_10008332	1	17.6	2	2	FGALDATVHSVMANR
145	CGI_10008332	1	17.6	2	2	KQPWGWVWSEAGQQMELEAALGIGGFGYPAMAAVNTR
145	CGI_10008332	1	17.6	2	2	IAAVNADEHQSLGGQYQIQGFPTIK
146	CGI_10008390	1	61.5	5	5	GEAVPITGK
146	CGI_10008390	1	61.5	5	5	MGSVSDYVVHHAGIPVIVVR
146	CGI_10008390	1	61.5	5	5	TLMGSVSDYVVHHAGIPVIVVR
146	CGI_10008390	1	61.5	5	5	KPEEAIISK
146	CGI_10008390	1	61.5	5	5	GSVSDYVVHHAGIPVIVVR
147	CGI_10008392	1	32.3	13	14	AFVNGEWVAASSGK
147	CGI_10008392	1	32.3	13	14	LETGLVGVNEGVISVPDAPFGGWK
147	CGI_10008392	1	32.3	13	14	MGDGTAPGTTQGPLINK
147	CGI_10008392	1	32.3	13	14	PLAESVGELNYGAGFLELFAEEAK
147	CGI_10008392	1	32.3	13	14	QPIGVSGMITPWNFPNAMITR
147	CGI_10008392	1	32.3	13	14	RVEGDIIQTPIK
147	CGI_10008392	1	32.3	13	14	VEGDIIQTPIK
147	CGI_10008392	1	32.3	13	14	LLTSEMGKPLAESVGELNYGAGFLELFAEEAK
147	CGI_10008392	1	32.3	13	14	AGIPAGVLNVVTSSR
147	CGI_10008392	1	32.3	13	14	EENFGPIAGVIK
147	CGI_10008392	1	32.3	13	14	IHESIYDEFVQK
147	CGI_10008392	1	32.3	13	14	WGELVHENKEELAK
147	CGI_10008392	1	32.3	13	14	GIDEYLEIK
148	CGI_10008443	1	15.2	4	4	EGTVTAANASTLNDGACALVLMTATAANR
148	CGI_10008443	1	15.2	4	4	SQAAAQDGVFQK
148	CGI_10008443	1	15.2	4	4	HPIDFPTAPALAIPK
148	CGI_10008443	1	15.2	4	4	LGFADAAR
149	CGI_10008531	1	25.6	7	7	APGEHYGFEYSR
149	CGI_10008531	1	25.6	7	7	LSVGIEEEEDLLQDLDQALK
149	CGI_10008531	1	25.6	7	7	PLDFGADMVMHSLTK
149	CGI_10008531	1	25.6	7	7	VFTLAESLGGFESLCELPSVMTHASVPANER
149	CGI_10008531	1	25.6	7	7	LQNAFGAVPSPFDSFLVNR
149	CGI_10008531	1	25.6	7	7	VWLETPTNPTLR
149	CGI_10008531	1	25.6	7	7	APGEHYGFEYSR
150	CGI_10008606	1	7.7	2	2	WTRPPISMNFEVPFAPSGFK
150	CGI_10008606	1	7.7	2	2	SSIAIDDCQFHQCVK
151	CGI_10008664	1	17.6	2	2	EIVGHGEIPYYTDSFTVPCPAIR
151	CGI_10008664	1	17.6	2	2	TVTNEWVDAQTEYLIK
152	CGI_10008688	1	47.6	12	13	FRDDCSPGPCYYPNPK
152	CGI_10008688	1	47.6	12	13	GPIAAMYSSPGPCYGLPGLVGQK
152	CGI_10008688	1	47.6	12	13	RTDNTPAPNNYTLTPMLGTTK
152	CGI_10008688	1	47.6	12	13	TDNTPAPNNYTLTPMLGTTK
152	CGI_10008688	1	47.6	12	13	TPGPGTYDTSDPSIYKDK
152	CGI_10008688	1	47.6	12	13	RDDCSPGPCYYPNPK
152	CGI_10008688	1	47.6	12	13	VPGPGAYSPEGVGPTAHFR
152	CGI_10008688	1	47.6	12	13	YSSPGPCYGLPGLVGQK
152	CGI_10008688	1	47.6	12	13	GPGAYSPEGVGPTAHFR
152	CGI_10008688	1	47.6	12	13	VPGPGAYSPEGVGPTAH
152	CGI_10008688	1	47.6	12	13	DGNDGTPHYSLYSR
152	CGI_10008688	1	47.6	12	13	DKAPLYSMTSR
153	CGI_10008705	1	4.9	2	2	IGDYYPTVVDDAVFSFVR
153	CGI_10008705	1	4.9	2	2	IAGSVGGDDALQR
154	CGI_10008707	1	4.9	2	2	HAVIENEDIQGQINK
154	CGI_10008707	1	4.9	2	2	GVQIGINAK
155	CGI_10008717	1	29.3	40	44	ADADFSLIHYAGQVDYSASQWLMK
155	CGI_10008717	1	29.3	40	44	AGVLAHLEEER
155	CGI_10008717	1	29.3	40	44	DLDEQMEQNESASR
155	CGI_10008717	1	29.3	40	44	DLQTQMQELQEDLDAEK
155	CGI_10008717	1	29.3	40	44	FQQTITDLEDQLEEEEQSR
155	CGI_10008717	1	29.3	40	44	KALNQVEQLTTELNTER
155	CGI_10008717	1	29.3	40	44	KTEEDANNMENAEEQK
155	CGI_10008717	1	29.3	40	44	IDSPLVLEQLR
155	CGI_10008717	1	29.3	40	44	LNQVEQLTTELNTER
155	CGI_10008717	1	29.3	40	44	IPLTGVDDSAEFR
155	CGI_10008717	1	29.3	40	44	IQQLEEELEEEQSNSEMLTDK
155	CGI_10008717	1	29.3	40	44	MIGALELDPNLYR
155	CGI_10008717	1	29.3	40	44	NMDPLNENVVSLMQGSSDPFVSTIWK
155	CGI_10008717	1	29.3	40	44	QASDDISSLNER
155	CGI_10008717	1	29.3	40	44	QTLEAENQDLCNDLK
155	CGI_10008717	1	29.3	40	44	STSEAMGIMGIGPEEQSAIYR
155	CGI_10008717	1	29.3	40	44	YQQQADQLNEDLDNVK
155	CGI_10008717	1	29.3	40	44	YQQQADQLNEDLDNVKK
155	CGI_10008717	1	29.3	40	44	YSEVQSQLVEEEEK
155	CGI_10008717	1	29.3	40	44	KKTEEDANNMENAEEQK
155	CGI_10008717	1	29.3	40	44	KLEEDLAVQDDTNQK
155	CGI_10008717	1	29.3	40	44	TLDAEILQLQEDLAAAEK
155	CGI_10008717	1	29.3	40	44	KDELEDILHEMEIR
155	CGI_10008717	1	29.3	40	44	DLNEELEALKTELEENLDATAAVQDIR
155	CGI_10008717	1	29.3	40	44	IDEAEEEITR
155	CGI_10008717	1	29.3	40	44	MNSFEQLCINYTNEK
155	CGI_10008717	1	29.3	40	44	VCHLLGIPVTGIVQAF
155	CGI_10008717	1	29.3	40	44	LEESTTLADKLEK
155	CGI_10008717	1	29.3	40	44	IGALELDPNLYR
155	CGI_10008717	1	29.3	40	44	VSSVLLFGNMQFK
155	CGI_10008717	1	29.3	40	44	TVGQLYK
155	CGI_10008717	1	29.3	40	44	VCHLLGIPVTGIVQAFLR
155	CGI_10008717	1	29.3	40	44	DELEDILHEMEIR
155	CGI_10008717	1	29.3	40	44	QIDEAEEEITR
155	CGI_10008717	1	29.3	40	44	NAEAERDELQDELSSNTTGK
155	CGI_10008717	1	29.3	40	44	NSDQASMPDDTVAQK
155	CGI_10008717	1	29.3	40	44	KEFLLDDIK
155	CGI_10008717	1	29.3	40	44	LEESTTLADKLEK
155	CGI_10008717	1	29.3	40	44	DMEAELEDER
155	CGI_10008717	1	29.3	40	44	EEEVQFTLQK
155	CGI_10008717	1	29.3	40	44	LETEINDLR
156	CGI_10008722,CGI_10027300	1	16.1	5	6	NFNAGGHQLGLGLDFEA
156	CGI_10008722,CGI_10027300	1	16.1	5	6	WNTSNVLFTEIAIEDQLVK
156	CGI_10008722,CGI_10027300	1	16.1	5	6	YSDLGLTFK
156	CGI_10008722,CGI_10027300	1	16.1	5	6	WNTSNVLFTEIAIEDQLVK
156	CGI_10008722,CGI_10027300	1	16.1	5	6	SDLGLTFK
157	CGI_10008733	1	18.4	2	2	DIINAVSIHNDK
157	CGI_10008733	1	18.4	2	2	AMQILQTVNSFVGDYVAAGGHQGYAALGGLYTQAR
158	CGI_10008786	1	8.2	2	2	GSEILEVLHSLPK
158	CGI_10008786	1	8.2	2	2	LLAAVEANCMAPFYEELCK
159	CGI_10008810	1	17.5	2	2	RPFGVGLLVAGYDDQGPHIYQTCPSANYYDCK
159	CGI_10008810	1	17.5	2	2	ETLPQEVELTTK
160	CGI_10008850	1	32	9	10	DEILEHYDLFVGSQATDFGEALTR
160	CGI_10008850	1	32	9	10	DHNIEGDKLSWSAYK
160	CGI_10008850	1	32	9	10	IDKDGDGQVTEQELKDWIQYVQK
160	CGI_10008850	1	32	9	10	DHNIEGDKLSWSAYK
160	CGI_10008850	1	32	9	10	LSDMEHEHEGEHNPDYDHEAFLGKDEAK
160	CGI_10008850	1	32	9	10	IDKDGDGQVTEQELKDWIQYVQK
160	CGI_10008850	1	32	9	10	EEFADFLHPEEAEHMR
160	CGI_10008850	1	32	9	10	TFDQLTPDESK
160	CGI_10008850	1	32	9	10	LSRDEILEHYDLFVGSQATDFGEALTR
160	CGI_10008850	1	32	9	10	ETMEDIDKDK
161	CGI_10008851	1	16.6	3	3	ELYSQCFDELIR
161	CGI_10008851	1	16.6	3	3	YDNPVLVSR
161	CGI_10008851	1	16.6	3	3	VSPGPSQAAGPVPNPPGK
162	CGI_10008877	1	51.1	10	10	VATPEGWQQGGK
162	CGI_10008877	1	51.1	10	10	MIALSCDDVPSHEGWSK
162	CGI_10008877	1	51.1	10	10	HDFIGDSWCILFSHPADYTPVCTTELGK
162	CGI_10008877	1	51.1	10	10	MIALSCDDVPSHEGWSK
162	CGI_10008877	1	51.1	10	10	MVLPSIPQEGIEK
162	CGI_10008877	1	51.1	10	10	LGMVDPAEK
162	CGI_10008877	1	51.1	10	10	GVTVQPVPSGK
162	CGI_10008877	1	51.1	10	10	SSDKLPYPIISDK
162	CGI_10008877	1	51.1	10	10	VLPSIPQEGIEK
162	CGI_10008877	1	51.1	10	10	LGMVDPAEKDNAGLPLTCR
163	CGI_10008933	1	7.9	7	7	ADIFHAFVTLLR
163	CGI_10008933	1	7.9	7	7	IDTLSFLNTILIHHQPAVFLPHIK
163	CGI_10008933	1	7.9	7	7	IDTLSFLNTILIHHQPAVFLPHIK
163	CGI_10008933	1	7.9	7	7	AVASLLAIPDADKSPQMNEFLSQIK
163	CGI_10008933	1	7.9	7	7	FALLALGEIGK
163	CGI_10008933	1	7.9	7	7	LTLIDPANLLSNLK
163	CGI_10008933	1	7.9	7	7	EISPFVQEIIK
164	CGI_10008942	1	19	3	3	AGDTQYFDYGHGSSAQGYDDNYGK
164	CGI_10008942	1	19	3	3	DPYAESSYAAGDTQYFDYGHGSSAQGYDDNYGK
164	CGI_10008942	1	19	3	3	PAPPPLPPHTEVYEDYSNQGYEDPYADPYAR
165	CGI_10009092	1	8.9	7	7	NVYCDNQLIVGCPISFK
165	CGI_10009092	1	8.9	7	7	VNVFYSDIEVR
165	CGI_10009092	1	8.9	7	7	NGDYIINFTPSEVGVWQVSVQYEGDHISGSPFNIK
165	CGI_10009092	1	8.9	7	7	VTFSSIDHCAVGMITELK
165	CGI_10009092	1	8.9	7	7	EGSPFYVDVFDLAMIR
165	CGI_10009092	1	8.9	7	7	YRDTEIEGSPFTAK
165	CGI_10009092	1	8.9	7	7	AGEGQLEIMVNK
166	CGI_10009093	1	19.2	7	7	AGPGELTAFCMGPSK
166	CGI_10009093	1	19.2	7	7	EEAEFIIDGSQAGPGAPEVSLTGVR
166	CGI_10009093	1	19.2	7	7	ISGGWAQYMDGNER
166	CGI_10009093	1	19.2	7	7	WSGVDVPGSPFQINIVDTQQELEQVLHDASFAQSSVTHR
166	CGI_10009093	1	19.2	7	7	PMDVAIDTR
166	CGI_10009093	1	19.2	7	7	AEVVGPGSSLPVSLSDNYGQMMVGFIPR
166	CGI_10009093	1	19.2	7	7	CTYIPVVPGAYLLNITWNGR
166	CGI_10009093	1	19.2	7	7	DPTETGLYVVSVR
167	CGI_10009135	1	8.1	2	2	VINNSVNPEWNEVFETIIDCK
167	CGI_10009135	1	8.1	2	2	IAVPMIEGLNLSLLK
168	CGI_10009326	1	18.4	2	2	LADDQVAITSDK
168	CGI_10009326	1	18.4	2	2	AAGVSVEPYWPSLFSK
169	CGI_10009501	1	10	4	4	VADPWGGSYMMESLTNDIYDEALK
169	CGI_10009501	1	10	4	4	AQEALEAITK
169	CGI_10009501	1	10	4	4	AGVSAVFGPGTR
169	CGI_10009501	1	10	4	4	ISTSMTMNGAVLPVMAMYVVAAEEQGAK
170	CGI_10009537	1	69.7	7	10	FNSGMDCGVTSMTINNK
170	CGI_10009537	1	69.7	7	10	GDTFVVVGFYNDASVQPGNNKK
170	CGI_10009537	1	69.7	7	10	TSNCNPAPANFSDFTK
170	CGI_10009537	1	69.7	7	10	LFNSGMDCGVTSMTINNKK
170	CGI_10009537	1	69.7	7	10	CGPGGFCAAK
170	CGI_10009537	1	69.7	7	10	MQTDGANTCSHDCGIFDPQGNPWAK
170	CGI_10009537	1	69.7	7	10	NSGMDCGVTSMTINNK
171	CGI_10009642	1	15.2	3	3	EITFDNAEELTEEGLPFLILFHHPDDK
171	CGI_10009642	1	15.2	3	3	TDLETPGLLSQFIADLHSGK
171	CGI_10009642	1	15.2	3	3	FATVVQQQLMSEK
172	CGI_10009677	1	15.3	3	3	VVVHPLVLLSVVDHFNR
172	CGI_10009677	1	15.3	3	3	ITNQLMGLK
172	CGI_10009677	1	15.3	3	3	TFDHVPSEIGAEEAEEVGVEHLLR
173	CGI_10009693	1	3.6	2	2	NTAGLDDFATAIR
173	CGI_10009693	1	3.6	2	2	GLLQLQWK
174	CGI_10009700	1	8	2	2	SGIEQFDKDQLRPQK
174	CGI_10009700	1	8	2	2	NPLPPAEAIQMEK
175	CGI_10009797	1	10.1	3	3	GLDTDHLVIEHIMVNAAPK
175	CGI_10009797	1	10.1	3	3	INPYMSSPCHIELILAER
175	CGI_10009797	1	10.1	3	3	EQAVPRPGTTEDEPVK
176	CGI_10009798	1	12.8	5	5	FSDLFIDFVEK
176	CGI_10009798	1	12.8	5	5	QQVGELTQENDFEK
176	CGI_10009798	1	12.8	5	5	AIFELLDYIVNEPPPTLPK
176	CGI_10009798	1	12.8	5	5	AIFELLDYIVNEPPPTLPK
176	CGI_10009798	1	12.8	5	5	VIHKPSGIIMAR
177	CGI_10009812	1	46.9	5	6	DGEVQVSDLVQGK
177	CGI_10009812	1	46.9	5	6	LKENNQSIEIIFVSSDRDENSFK
177	CGI_10009812	1	46.9	5	6	GIPTLIILDKDGNIKDAEAR
177	CGI_10009812	1	46.9	5	6	LKENNQSIEIIFVSSDRDENSFK
177	CGI_10009812	1	46.9	5	6	FTPVLAQLYTK
178	CGI_10009846	1	8.9	3	3	KPPPPPDVEVILLNAK
178	CGI_10009846	1	8.9	3	3	DDPYYADPYR
178	CGI_10009846	1	8.9	3	3	DPYGDPYRDPYYR
179	CGI_10009854	1	7.4	7	7	ILNCQDDDGVLVGNWSGDYSDGK
179	CGI_10009854	1	7.4	7	7	SVTNFSSAHDTDCSLTIDTVMCK
179	CGI_10009854	1	7.4	7	7	LKEDKWQMLYSDTDDVGR
179	CGI_10009854	1	7.4	7	7	YTGDIVSHVTSHTFTDIALDGK
179	CGI_10009854	1	7.4	7	7	FSETLSVGSEK
179	CGI_10009854	1	7.4	7	7	TAEPVASGSIATYGPPR
179	CGI_10009854	1	7.4	7	7	SDVPANSEWK
180	CGI_10009905	1	9.4	2	2	SWANLDVGTTDGDYSNDVIAR
180	CGI_10009905	1	9.4	2	2	FPNWLPEQHIQGGVAAYNFGIGNVR
181	CGI_10009931	1	7.6	3	3	MVNQNTYDDIAQDFK
181	CGI_10009931	1	7.6	3	3	SETSSVEAQTK
181	CGI_10009931	1	7.6	3	3	KPLFTFDLNNSVGDVAWAPYSSTVFAAVTADGK
182	CGI_10009952	1	10.5	8	8	CVCPDGSSDCEEGK
182	CGI_10009952	1	10.5	8	8	FYAISDAGSGQYIDEK
182	CGI_10009952	1	10.5	8	8	YAISDAGSGQYIDEK
182	CGI_10009952	1	10.5	8	8	RPPVGATIDQLIAR
182	CGI_10009952	1	10.5	8	8	RRPPVGATIDQLIAR
182	CGI_10009952	1	10.5	8	8	NYPIELTDGGPR
182	CGI_10009952	1	10.5	8	8	VGDQCVNAFPDDK
182	CGI_10009952	1	10.5	8	8	NQDKDWSCSVWAK
183	CGI_10009991	1	9.8	2	2	NPTGTPGGEMILGGSDPK
183	CGI_10009991	1	9.8	2	2	YCSGGCNAIADTGTSLLAGPSTEVK
184	CGI_10010025	1	50.3	5	6	ELDPSALAFMDAIGLGEYK
184	CGI_10010025	1	50.3	5	6	KINGDVMDVFVEAPSYNAK
184	CGI_10010025	1	50.3	5	6	INGDVMDVFVEAPSYNAK
184	CGI_10010025	1	50.3	5	6	ITYLSSMYPDQPMVYDVEIGKPFDGK
184	CGI_10010025	1	50.3	5	6	ITYLSSMYPDQPMVYDVEIGKPFDGKGPDGSDVK
185	CGI_10010028	1	23.5	9	9	AAQHAMEIDAK
185	CGI_10010028	1	23.5	9	9	ATLEHDIGVK
185	CGI_10010028	1	23.5	9	9	ACANEMWNQFNSVNNSFNTR
185	CGI_10010028	1	23.5	9	9	ANEMWNQFNSVNNSFNTR
185	CGI_10010028	1	23.5	9	9	LGYNDYNIMR
185	CGI_10010028	1	23.5	9	9	SELNNEISAMATEIENLK
185	CGI_10010028	1	23.5	9	9	ACANEMWNQFNSVNNSFNTR
185	CGI_10010028	1	23.5	9	9	YDITFWK
185	CGI_10010028	1	23.5	9	9	MQEIFDMEK
185	CGI_10010028	1	23.5	9	9	ACANEM[147]WNQFNSVNNSFNTR
185	CGI_10010028	1	23.5	9	9	SSGIGYYPGIESIDNTITIPDSWVR
186	CGI_10010106,CGI_10028820	1	14.5	4	4	YDALPDISLDVPSAYTLMER
186	CGI_10010106,CGI_10028820	1	14.5	4	4	DGVISTALFR
186	CGI_10010106,CGI_10028820	1	14.5	4	4	VSQILEIAISK
186	CGI_10010106,CGI_10028820	1	14.5	4	4	M[147]TSVLISDLYGK
187	CGI_10010150	1	4.7	3	3	ELLAQGLLLQR
187	CGI_10010150	1	4.7	3	3	MIINEELMASLDEPTHTVVMHR
187	CGI_10010150	1	4.7	3	3	IKDMASVLTDFEELGK
188	CGI_10010305	1	22	2	2	FVANGVGLAISR
188	CGI_10010305	1	22	2	2	DNLSAGIIVGGWDK
188	CGI_10010305	1	22	2	2	MPFTTGGSGSTYIYGYVDANFK
189	CGI_10010434	1	13.5	2	2	YVFQQNMYAR
189	CGI_10010434	1	13.5	2	2	AIDFTAEQENAK
190	CGI_10010480	1	6.6	5	5	CDTFNQCGTCVTFGK
190	CGI_10010480	1	6.6	5	5	YAHSHGIPDETCNNYQAK
190	CGI_10010480	1	6.6	5	5	YAHSHGIPDETCNNYQAK
190	CGI_10010480	1	6.6	5	5	YAHSHGIPDETCNNYQAK
190	CGI_10010480	1	6.6	5	5	LEAYQGGIYTEK
191	CGI_10010490	1	14.2	3	3	DTFNHLTTWLEDAR
191	CGI_10010490	1	14.2	3	3	IQDGVFDINNEANGIK
191	CGI_10010490	1	14.2	3	3	DTFNHLTTWLEDAR
192	CGI_10010586	1	35	6	6	NPQVMCTTLK
192	CGI_10010586	1	35	6	6	HGGEDAFINIK
192	CGI_10010586	1	35	6	6	ILPVIPQLIIPIK
192	CGI_10010586	1	35	6	6	LPVIPQLIIPIK
192	CGI_10010586	1	35	6	6	NSGDGIDYSQQK
192	CGI_10010586	1	35	6	6	QILPILNIFK
192	CGI_10010586	1	35	6	6	QGVHDMLEHGGSKIL
193	CGI_10010587	1	10.8	2	2	SVGGLESEEDYPYKPK
193	CGI_10010587	1	10.8	2	2	NQGQCGSCWSFSTTGSLEGQHFR
194	CGI_10010679	1	37.1	5	6	TDENGAEKEDDSNQNANTEEATVEK
194	CGI_10010679	1	37.1	5	6	TDENGAEKEDDSNQNANTEEATVEKR
194	CGI_10010679	1	37.1	5	6	TEEKEEETTTEEKTEEK
194	CGI_10010679	1	37.1	5	6	TEEKEEETTTEEKTEEK
194	CGI_10010679	1	37.1	5	6	EDDSNQNANTEEATVEK
195	CGI_10010682	1	37.9	10	10	AFIVNADNVGSK
195	CGI_10010682	1	37.9	10	10	AGALAPLDVHVPAQATTLGPEK
195	CGI_10010682	1	37.9	10	10	FAVAAAPAAAASSAPAAK
195	CGI_10010682	1	37.9	10	10	GCIEILNEVHLIK
195	CGI_10010682	1	37.9	10	10	NIAAISLTIGYPTAASAPHSIANGFK
195	CGI_10010682	1	37.9	10	10	GCIEILNEVHLIK
195	CGI_10010682	1	37.9	10	10	SGTIFEPEILDITDDDLK
195	CGI_10010682	1	37.9	10	10	ISSLLDEYPK
195	CGI_10010682	1	37.9	10	10	FIVNADNVGSK
195	CGI_10010682	1	37.9	10	10	SSLLDEYPK
196	CGI_10010714	1	3	2	2	GIYAYGFEKPSAIQQR
196	CGI_10010714	1	3	2	2	EQIYDVYR
196	CGI_10010714	1	3	2	2	DYGQHVVSGTPGR
197	CGI_10010740	1	10.6	3	3	GMAPDLPEDLYHLIK
197	CGI_10010740	1	10.6	3	3	APDLPEDLYHLIK
197	CGI_10010740	1	10.6	3	3	KGMAPDLPEDLYHLIK
198	CGI_10010758	1	9.3	3	3	LTVADALEPVQFEDGQEIVR
198	CGI_10010758	1	9.3	3	3	LGVSDYFGEIALLLDRPR
198	CGI_10010758	1	9.3	3	3	GVSDYFGEIALLLDRPR
199	CGI_10010858	1	2.1	6	6	STADVIQDLAADILGK
199	CGI_10010858	1	2.1	6	6	DNQETQLLFDNILLTLPR
199	CGI_10010858	1	2.1	6	6	HEQWLNGPFQNLNSEEIENEVGDMWR
199	CGI_10010858	1	2.1	6	6	FGEDQGLSR
199	CGI_10010858	1	2.1	6	6	ASLINLQK
199	CGI_10010858	1	2.1	6	6	DANVLLEEIQK
200	CGI_10010873	1	22.7	15	16	LLETEENSLK
200	CGI_10010873	1	22.7	15	16	AKFDSTLVGLQDALDDEKR
200	CGI_10010873	1	22.7	15	16	AQAVEEDLTFR
200	CGI_10010873	1	22.7	15	16	DQIGEYEGEIATLR
200	CGI_10010873	1	22.7	15	16	DSTLVGLQDALDDEKR
200	CGI_10010873	1	22.7	15	16	ELYEQEIAESR
200	CGI_10010873	1	22.7	15	16	FDSTLVGLQDALDDEKR
200	CGI_10010873	1	22.7	15	16	GNIAFSDAAPDGSQVGIENNTSGVK
200	CGI_10010873	1	22.7	15	16	IGGLEDEVSK
200	CGI_10010873	1	22.7	15	16	LNDQIGEYEGEIATLR
200	CGI_10010873	1	22.7	15	16	LNVADAEIKELQALIDR
200	CGI_10010873	1	22.7	15	16	SLELEISCYR
200	CGI_10010873	1	22.7	15	16	ELQVLQDAK
200	CGI_10010873	1	22.7	15	16	QAVEEDLTFR
200	CGI_10010873	1	22.7	15	16	IGGLEDEVSKQR
201	CGI_10010890	1	8.8	2	2	LIADNLVEDGATIQTGIGNVPAAVLQK
201	CGI_10010890	1	8.8	2	2	AAVQNAQFIIGLVNK
202	CGI_10010897	1	4.6	2	2	VSDIHSIYVEQSGNK
202	CGI_10010897	1	4.6	2	2	VSDIHSIYVEQSGNK
203	CGI_10010906	1	5	6	6	DGPAGEHGSPGPLGPR
203	CGI_10010906	1	5	6	6	LNNMDLTNDK
203	CGI_10010906	1	5	6	6	LTSYINCELGDKESFKR
203	CGI_10010906	1	5	6	6	LNNMDLTNDKLSIPLLTIYNK
203	CGI_10010906	1	5	6	6	DASTGVSYAYR
203	CGI_10010906	1	5	6	6	FLLSDNEAR
203	CGI_10010906	1	5	6	6	PAGPPGMDGPK
204	CGI_10010974	1	46.6	11	17	VPVPDVSVVDLTCR
204	CGI_10010974	1	46.6	11	17	IISAPSADAPMFVCGVNAEK
204	CGI_10010974	1	46.6	11	17	VIISAPSADAPMFVCGVNAEK
204	CGI_10010974	1	46.6	11	17	AGIALNDNFVKLVSWYDNEFGYSFR
204	CGI_10010974	1	46.6	11	17	FGIVEGLMTTVHAYTATQK
204	CGI_10010974	1	46.6	11	17	VVDLIEHMYAVDNK
204	CGI_10010974	1	46.6	11	17	GILGYTEDDVVSQDFR
204	CGI_10010974	1	46.6	11	17	AGIALNDNFVK
204	CGI_10010974	1	46.6	11	17	GAAQNIIPSSTGAAK
204	CGI_10010974	1	46.6	11	17	DQNIVSNASCTTNCLAPLAK
204	CGI_10010974	1	46.6	11	17	VPDVSVVDLTCR
204	CGI_10010974	1	46.6	11	17	DSTHGVFNGEIK
205	CGI_10011001,CGI_10018577	1	16.8	2	2	VAYMGFAGK
205	CGI_10011001,CGI_10018577	1	16.8	2	2	CGTHLEGAHIPFAGK
206	CGI_10011025	1	30.1	7	8	ESAAWALGYIAR
206	CGI_10011025	1	30.1	7	8	HSPELAQTVVDAGAIAHLAQMILNPDAK
206	CGI_10011025	1	30.1	7	8	HSVDLAEMVVEAEIFPAVLTCLKDPDEYVK
206	CGI_10011025	1	30.1	7	8	TGFVQTVAELASRPQNIETLQNAGVMSLLR
206	CGI_10011025	1	30.1	7	8	QVLQVFEQYQK
206	CGI_10011025	1	30.1	7	8	HNAELAQAVVDAGAVPLLVLCIQEPELSLK
206	CGI_10011025	1	30.1	7	8	YSPGYSDTLLER
207	CGI_10011064	1	4.1	2	3	SLDVVESEDWIADLGETFGSQIPLYHSYPEEK
207	CGI_10011064	1	4.1	2	3	HLLEDANLIYGEFLNDLAK
208	CGI_10011081	1	25.4	12	13	AIGDLIAEAMK
208	CGI_10011081	1	25.4	12	13	GVMTAVEVVVENLK
208	CGI_10011081	1	25.4	12	13	LVQDVANNTNEEAGDGTTCATVLAR
208	CGI_10011081	1	25.4	12	13	NVIIEQSWGSPK
208	CGI_10011081	1	25.4	12	13	TLKDDLETIEGMK
208	CGI_10011081	1	25.4	12	13	AMMIQGVDTLADAVAVTMGPK
208	CGI_10011081	1	25.4	12	13	GVMTAVEVVVENLK
208	CGI_10011081	1	25.4	12	13	AAVEEGIVPGGGVALLR
208	CGI_10011081	1	25.4	12	13	GVMTAVEVVVENLKK
208	CGI_10011081	1	25.4	12	13	GYISPYFMNSSK
208	CGI_10011081	1	25.4	12	13	TLKDDLETIEGMKFDR
208	CGI_10011081	1	25.4	12	13	LEDVQMNDFGTVK
209	CGI_10011108,CGI_10011109	1	32.6	2	2	GQTVVVHYTGTLTDGK
209	CGI_10011108,CGI_10011109	1	32.6	2	2	GQTVVVHYTGTLTDGKK
209	CGI_10011108,CGI_10011109	1	32.6	2	2	GWDEGVMTMSVGEK
210	CGI_10011146	1	13.7	3	3	EQVFELLPNLK
210	CGI_10011146	1	13.7	3	3	HLDLFNCEVTQLDDYREQVFELLPNLK
210	CGI_10011146	1	13.7	3	3	IKEIDTLEPLK
210	CGI_10011146	1	13.7	3	3	LDLFNCEVTQLDDYR
211	CGI_10011160	1	4.7	2	2	GPSLITYLDTMPSFNR
211	CGI_10011160	1	4.7	2	2	NQTFLLMPNR
212	CGI_10011204	1	22.1	2	2	LGEHYDSADLDGSPMK
212	CGI_10011204	1	22.1	2	2	HTNQNLHGAEMNITR
213	CGI_10011205	1	1.7	2	2	HGIYSANSDGQHVQVLK
213	CGI_10011205	1	1.7	2	2	ESAPGIIMATGIIGQNLK
214	CGI_10011224	1	28	5	5	TNYFGTIAVCDALFPLLRPH
214	CGI_10011224	1	28	5	5	EDIIVNSCCPGYVDTDMSSHK
214	CGI_10011224	1	28	5	5	SPAGDFVADR
214	CGI_10011224	1	28	5	5	FHQLDITDQASIEK
214	CGI_10011224	1	28	5	5	TNYFGTIAVCDALFPLLRPHAR
215	CGI_10011253	1	3.8	2	2	AEFSVDCPMLTLSQWTVNSVTDK
215	CGI_10011253	1	3.8	2	2	ETVPMTWEDAK
216	CGI_10011327	1	9.3	4	4	NISAGDQTEPVPSNSR
216	CGI_10011327	1	9.3	4	4	VNDQLQCPTCK
216	CGI_10011327	1	9.3	4	4	FTDQALAYTNAPAFLQVYQTIQNR
216	CGI_10011327	1	9.3	4	4	RAPTAVGCTACPSNIATHR
217	CGI_10011375	1	22.2	2	2	DPFDMAHWGLQDVLQVDSPYVEDVSGNK
217	CGI_10011375	1	22.2	2	2	SYVLPENVDPSK
218	CGI_10011393	1	7.7	2	2	DFVDLILVR
218	CGI_10011393	1	7.7	2	2	LVSLIQPDIK
219	CGI_10011556	1	13.5	3	3	LEQVINALECGK
219	CGI_10011556	1	13.5	3	3	SLTNLGGATAQEDIALR
219	CGI_10011556	1	13.5	3	3	NDDVVENWSSHYIRPHAVIPR
220	CGI_10011577,CGI_10015200	1	67.9	4	4	LASVPSGGPAAAAAPAAGASAAAPAEAK
220	CGI_10011577,CGI_10015200	1	67.9	4	4	YVAAYLLAALSGNNSPSADDLKK
220	CGI_10011577,CGI_10015200	1	67.9	4	4	IGSVGIDCEADKITK
220	CGI_10011577,CGI_10015200	1	67.9	4	4	EELITKGQEKLASVPSGGPAAAAAPAAGASAAAPAEAK
221	CGI_10011640	1	10.1	3	3	VLEQLTGQQPVFSK
221	CGI_10011640	1	10.1	3	3	YDGIILPGK
221	CGI_10011640	1	10.1	3	3	DGIILPGK
222	CGI_10011652	1	13	5	5	MDATANDVAKPYEVSGFPTIYFAPK
222	CGI_10011652	1	13	5	5	YVMSDEFSMDNLEK
222	CGI_10011652	1	13	5	5	YTDDATVYK
222	CGI_10011652	1	13	5	5	DNDPPVPLAK
222	CGI_10011652	1	13	5	5	AATSLKDNDPPVPLAK
223	CGI_10011708	1	30.3	10	10	EYQLTDSAK
223	CGI_10011708	1	30.3	10	10	IANPNYLPTLQDILR
223	CGI_10011708	1	30.3	10	10	IMLSHLVDYFPEFDGAK
223	CGI_10011708	1	30.3	10	10	IVYQNIFMAMQSMIR
223	CGI_10011708	1	30.3	10	10	VPTTGIIEYPFDLDSIIFR
223	CGI_10011708	1	30.3	10	10	IVYQNIFMAMQSMIR
223	CGI_10011708	1	30.3	10	10	AMDTLNIPYSDPANEENSLLVR
223	CGI_10011708	1	30.3	10	10	VPTTGIIEYPFDLDSIIFR
223	CGI_10011708	1	30.3	10	10	TTGIIEYPFDLDSIIFR
223	CGI_10011708	1	30.3	10	10	FVDLNPDPDK
224	CGI_10011730	1	16.2	5	5	DEYHPNTAPFEGLSTQK
224	CGI_10011730	1	16.2	5	5	HVEVCPVLGIEK
224	CGI_10011730	1	16.2	5	5	KPDGTMEMTTTHNSTYR
224	CGI_10011730	1	16.2	5	5	SFKPDNQAFSSGKPLEDVTTNR
224	CGI_10011730	1	16.2	5	5	DEYHPNTAPFEGLSTQK
225	CGI_10011753	1	3.6	2	2	FDLNNPCSAFEISVEPLLR
225	CGI_10011753	1	3.6	2	2	GLLVFLEK
226	CGI_10011782	1	13.1	2	2	YIGEGAYGMVVSALDTVTK
226	CGI_10011782	1	13.1	2	2	SNDHVCYFLYQILR
226	CGI_10011782	1	13.1	2	2	APTIDEMK
227	CGI_10011808	1	4	2	2	LQLPDLQILEMR
227	CGI_10011808	1	4	2	2	STLDQYEVQADAK
228	CGI_10011850	1	8	2	2	DNGVEFVYLEDYPINLLDELPQR
228	CGI_10011850	1	8	2	2	SLDGVLEAGLEEVK
229	CGI_10011918	1	11.3	3	3	LTYLSGFGNEFSTEDPR
229	CGI_10011918	1	11.3	3	3	GYVLEVFDGHFTLPCLGPIGANGLANPR
229	CGI_10011918	1	11.3	3	3	DFLTPVAWFEDR
230	CGI_10012002	1	34.8	5	5	HYYWYLTNEGIQYLR
230	CGI_10012002	1	34.8	5	5	DYLHLPAEIVPATLK
230	CGI_10012002	1	34.8	5	5	HPEIDVPNLHVIK
230	CGI_10012002	1	34.8	5	5	DYLHLPAEIVPATLK
230	CGI_10012002	1	34.8	5	5	ESGAGADPSFQFR
231	CGI_10012008	1	23.6	3	6	GDTGYPGM[147]PGEPGPQGPSGEPGPEGPAGPIGPR
231	CGI_10012008	1	23.6	3	6	QGQPGQAQFAPAAAK
231	CGI_10012008	1	23.6	3	6	GDTGYPGMPGEPGPQGPSGEPGPEGPAGPIGPR
232	CGI_10012019	1	5.9	3	3	NAVGWEHHEQVEK
232	CGI_10012019	1	5.9	3	3	SAGSYNDMQGVSSSYTR
232	CGI_10012019	1	5.9	3	3	SAVGWEHQEK
233	CGI_10012025	1	20	2	2	VLLILGSIR
233	CGI_10012025	1	20	2	2	AITGELGCLSVSNIFGIPTVQNAFDEEGNPK
234	CGI_10012078	1	7.7	5	5	EIESALLDGDVR
234	CGI_10012078	1	7.7	5	5	FVVNSAGDDFNPSATIFIGNK
234	CGI_10012078	1	7.7	5	5	HEEEQLYEDLASSLR
234	CGI_10012078	1	7.7	5	5	KQNEIEDIQR
234	CGI_10012078	1	7.7	5	5	LPDIASLR
234	CGI_10012078	1	7.7	5	5	AQEASDIISNK
235	CGI_10012096	1	2.2	3	3	SITMGQLFGQFDPVSHEWTDGVVANTFR
235	CGI_10012096	1	2.2	3	3	ITLQDVLFLCAMGPPGGGR
235	CGI_10012096	1	2.2	3	3	IQAWNIFGLPR
235	CGI_10012096	1	2.2	3	3	ESVEVEATSKVVRADEAVANEQAAEAQALK
236	CGI_10012127	1	14.4	4	4	FGETGEMFLNGSK
236	CGI_10012127	1	14.4	4	4	FDSNPGNFGGNPSNFGNHPGGNMPNQGGMFGNNR
236	CGI_10012127	1	14.4	4	4	STGEGIVEFAR
236	CGI_10012127	1	14.4	4	4	INDGVFLMTSSQRPISAENLEAK
237	CGI_10012156	1	48.5	5	5	FDKDQNGFITSAELR
237	CGI_10012156	1	48.5	5	5	LSDEDVDQLFQGMEDSQGNINYEEFIK
237	CGI_10012156	1	48.5	5	5	NRDHATFDDFVEGLK
237	CGI_10012156	1	48.5	5	5	SFEVFIPILQTISK
237	CGI_10012156	1	48.5	5	5	LGQNPTEIEVK
238	CGI_10012171	1	9.5	2	2	TNGTVEDDLIIFPEDTEFK
238	CGI_10012171	1	9.5	2	2	TPTTTASQPPAAGTTTPR
239	CGI_10012231	1	14.3	7	7	EAGAGELSVAVEGPSDALIK
239	CGI_10012231	1	14.3	7	7	EVDEGYEFSYTPFAPGK
239	CGI_10012231	1	14.3	7	7	SQLSLGNSSEYSLK
239	CGI_10012231	1	14.3	7	7	YGNINIAGSPYQSEVTGSGR
239	CGI_10012231	1	14.3	7	7	ISYSPHEPGIYILNLR
239	CGI_10012231	1	14.3	7	7	VHISPDSGVAR
239	CGI_10012231	1	14.3	7	7	FADDHLPGSPFLLQVEGEPSGR
240	CGI_10012339	1	15.6	7	7	DCPVPPMQYEPSSDPNWVGTQQGK
240	CGI_10012339	1	15.6	7	7	NDPNGLGCLGYDQLVSLLR
240	CGI_10012339	1	15.6	7	7	QVDPNISDQEIMTVAR
240	CGI_10012339	1	15.6	7	7	GIENFSSVQYK
240	CGI_10012339	1	15.6	7	7	NSGVPQGTLIR
240	CGI_10012339	1	15.6	7	7	NLISQMNWR
240	CGI_10012339	1	15.6	7	7	HNVPLPDDLLR
240	CGI_10012339	1	15.6	7	7	LLEDCMQNDKDK
241	CGI_10012407	1	5.8	2	2	NVGVEEAFLQVAQQLVK
241	CGI_10012407	1	5.8	2	2	NVGVEEAFLQVAQQLVK
242	CGI_10012468	1	14.2	4	4	EMCCTSSVLQTSQLFK
242	CGI_10012468	1	14.2	4	4	IPNICIHLMR
242	CGI_10012468	1	14.2	4	4	SGYQMVGVQCYGGGIWHTWFDR
242	CGI_10012468	1	14.2	4	4	SYMVSADQAHAVHPNYPEK
243	CGI_10012472	1	21.3	3	3	MEANYDREEEAGTPVHIVNWLNQMLEGEHPK
243	CGI_10012472	1	21.3	3	3	VAMTNIENFNK
243	CGI_10012472	1	21.3	3	3	EEEAGTPVHIVNWLNQMLEGEHPK
244	CGI_10012474	1	43.7	20	25	GITIDIALWK
244	CGI_10012474	1	43.7	20	25	IGGIGTVPVGR
244	CGI_10012474	1	43.7	20	25	NGDAGMVLMVPSKPMCVEAFSK
244	CGI_10012474	1	43.7	20	25	NGYAPVLDCHTAHIACK
244	CGI_10012474	1	43.7	20	25	VETGIIKPGMVVTFAPPNITTEVK
244	CGI_10012474	1	43.7	20	25	YHVTIIDAPGHR
244	CGI_10012474	1	43.7	20	25	HVTIIDAPGHR
244	CGI_10012474	1	43.7	20	25	NFLAQVIILNHPGEIK
244	CGI_10012474	1	43.7	20	25	AVPFVPISGWHGDNMIEASTK
244	CGI_10012474	1	43.7	20	25	TLLEALDSILPPK
244	CGI_10012474	1	43.7	20	25	LPLQDVYK
244	CGI_10012474	1	43.7	20	25	THINIVVIGHVDSGK
244	CGI_10012474	1	43.7	20	25	APPNITTEVK
244	CGI_10012474	1	43.7	20	25	SVEMHHESLPEAVPGDNVGFNIK
244	CGI_10012474	1	43.7	20	25	AQVIILNHPGEIK
244	CGI_10012474	1	43.7	20	25	ITIDIALWK
244	CGI_10012474	1	43.7	20	25	STSTGHLIYK
244	CGI_10012474	1	43.7	20	25	NGYAPVLDCHTAH
244	CGI_10012474	1	43.7	20	25	VETGIIKPGM[147]VVTFAPPNITTEVK
244	CGI_10012474	1	43.7	20	25	THINIVVIGHVDSGK
244	CGI_10012474	1	43.7	20	25	VIILNHPGEIK
245	CGI_10012490	1	4.2	2	2	LVEEVADSGPGLAFVAYPEGIAK
245	CGI_10012490	1	4.2	2	2	AQPDWGPALDENR
246	CGI_10012556	1	31.9	9	10	ESNTACELAK
246	CGI_10012556	1	31.9	9	10	TAFDEAIAQLDAGK
246	CGI_10012556	1	31.9	9	10	VVATGSDPLNEEER
246	CGI_10012556	1	31.9	9	10	LNELCDEVISLLDNHLLPK
246	CGI_10012556	1	31.9	9	10	TAFDEAIAQLDAGKEDDYKDSTLILQLLR
246	CGI_10012556	1	31.9	9	10	FDDMVAK
246	CGI_10012556	1	31.9	9	10	DSTLILQLLR
246	CGI_10012556	1	31.9	9	10	FDDMVAK
246	CGI_10012556	1	31.9	9	10	ELNELCDEVISLLDNHLLPK
247	CGI_10012577	1	20.2	4	4	QNWEEIHDQYQGLSVVPDTAPK
247	CGI_10012577	1	20.2	4	4	QNWEEIHDQYQGLSVVPDTAPK
247	CGI_10012577	1	20.2	4	4	AQEEYDAYVAEHFR
247	CGI_10012577	1	20.2	4	4	NLLEPSGLEPVYTNK
248	CGI_10012585	1	7.5	2	2	QLDPSTLGFMITDDDGEAK
248	CGI_10012585	1	7.5	2	2	GDGYAEYSINR
249	CGI_10012609	1	1.2	3	3	VNNLQAIIETIDDDLNNNR
249	CGI_10012609	1	1.2	3	3	VNNLQAIIETIDDDLNNNR
249	CGI_10012609	1	1.2	3	3	KVNNLQAIIETIDDDLNNNR
250	CGI_10012610	1	48.6	23	24	ATDMVIPGNGK
250	CGI_10012610	1	48.6	23	24	KDIFEEVYQQGYK
250	CGI_10012610	1	48.6	23	24	NVKPEHYLNTMDFLQAIR
250	CGI_10012610	1	48.6	23	24	VANPVVEMDGDEMTR
250	CGI_10012610	1	48.6	23	24	FKDIFEEVYQQGYK
250	CGI_10012610	1	48.6	23	24	NVKPEHYLNTMDFLQAIR
250	CGI_10012610	1	48.6	23	24	YYDLGLPYRDQTDDQVTIDAALATK
250	CGI_10012610	1	48.6	23	24	ETLILPYVDVDLK
250	CGI_10012610	1	48.6	23	24	LELIYTPEGGQEQR
250	CGI_10012610	1	48.6	23	24	NILGGTVFR
250	CGI_10012610	1	48.6	23	24	IKETLILPYVDVDLK
250	CGI_10012610	1	48.6	23	24	CATITPDEERVEEFK
250	CGI_10012610	1	48.6	23	24	NVKPEHYLNTMDFLQAIR
250	CGI_10012610	1	48.6	23	24	DLAGCIYGLK
250	CGI_10012610	1	48.6	23	24	TTVFDFK
250	CGI_10012610	1	48.6	23	24	DQTDDQVTIDAALATK
250	CGI_10012610	1	48.6	23	24	GNPTSTNPVASIYAWTR
250	CGI_10012610	1	48.6	23	24	VPGWTRPIVIGR
250	CGI_10012610	1	48.6	23	24	LNTMDFLQAIR
250	CGI_10012610	1	48.6	23	24	MWLSPNGTIR
250	CGI_10012610	1	48.6	23	24	GKLDGNNDLIAFSQK
250	CGI_10012610	1	48.6	23	24	TCFQYAIMK
250	CGI_10012610	1	48.6	23	24	YDLGLPYR
251	CGI_10012611	1	10.8	8	8	AQYPIAEMVELLK
251	CGI_10012611	1	10.8	8	8	LNVFAMDMIPR
251	CGI_10012611	1	10.8	8	8	LPTQSSTLYSNNISK
251	CGI_10012611	1	10.8	8	8	SGTTLISFLYPK
251	CGI_10012611	1	10.8	8	8	YNDVTHIGYTDLPSR
251	CGI_10012611	1	10.8	8	8	RPTDPPEYNK
251	CGI_10012611	1	10.8	8	8	SPATVTVLTK
251	CGI_10012611	1	10.8	8	8	RPTDPPEYNK
251	CGI_10012611	1	10.8	8	8	LAEQNLNVFAMDMIPR
251	CGI_10012611	1	10.8	8	8	DPLLLPGR
252	CGI_10012614	1	11.9	3	3	KVEVAPEEEDNNPFAEDADETPSPSQEDSPR
252	CGI_10012614	1	11.9	3	3	GNEYGTIQGGWR
252	CGI_10012614	1	11.9	3	3	GMLQEADSLADLHNLVADNLMTK
253	CGI_10012671	1	36.2	12	13	AGTVWVNCFDVFDASMPFGGYK
253	CGI_10012671	1	36.2	12	13	INNDFVDSQSGK
253	CGI_10012671	1	36.2	12	13	TFPTINPATGEVICQVAEGDKK
253	CGI_10012671	1	36.2	12	13	TVGNPFDLTNEQGPQVDQEQTDK
253	CGI_10012671	1	36.2	12	13	SPNIVLADADMEQAVETSHFALYFNQGQCCCAGSR
253	CGI_10012671	1	36.2	12	13	VAEQTPLTALYIAHLAR
253	CGI_10012671	1	36.2	12	13	DMDELIER
253	CGI_10012671	1	36.2	12	13	VFINNDFVDSQSGK
253	CGI_10012671	1	36.2	12	13	LGPALACGNVVVMK
253	CGI_10012671	1	36.2	12	13	ELGEYGLEAYSEVK
253	CGI_10012671	1	36.2	12	13	IYGLAAAVQTK
253	CGI_10012671	1	36.2	12	13	SSLPQPIK
254	CGI_10012684	1	46.6	9	10	DQFPEVYVPTVFENYVADIEVDGK
254	CGI_10012684	1	46.6	9	10	QVELALWDTAGQEDYDR
254	CGI_10012684	1	46.6	9	10	TCLLIVFSK
254	CGI_10012684	1	46.6	9	10	LRPLSYPDTDVILMCFSIDSPDSLENIPEK
254	CGI_10012684	1	46.6	9	10	LRPLSYPDTDVILMCF
254	CGI_10012684	1	46.6	9	10	EVFETATR
254	CGI_10012684	1	46.6	9	10	SIDSPDSLENIPEK
254	CGI_10012684	1	46.6	9	10	HFCPNVPIILVGNK
254	CGI_10012684	1	46.6	9	10	FCPNVPIILVGNK
255	CGI_10012729	1	6.8	6	6	IEGGIFENQPISEEGVVK
255	CGI_10012729	1	6.8	6	6	SGEYYEEPLPEEGYAK
255	CGI_10012729	1	6.8	6	6	SYDTLEDVKPEQGYAK
255	CGI_10012729	1	6.8	6	6	TTTVVENGDVSHESQESSAR
255	CGI_10012729	1	6.8	6	6	VAESGILENNPER
255	CGI_10012729	1	6.8	6	6	IQEESAKPVVGK
256	CGI_10012808	1	8.3	2	2	ALELTSIVMK
256	CGI_10012808	1	8.3	2	2	ALELTSIVMKIPR
257	CGI_10012826	1	7.4	2	2	NDQAQYEDTAAVTGK
257	CGI_10012826	1	7.4	2	2	ESRDYRNDQAQYEDTAAVTGK
258	CGI_10012871	1	7.4	4	4	LTVQEGGMK
258	CGI_10012871	1	7.4	4	4	ILKEEGINGFYK
258	CGI_10012871	1	7.4	4	4	FGFYEVFK
258	CGI_10012871	1	7.4	4	4	GLVPLWAR
259	CGI_10012952	1	16.6	3	3	FEINEIEVFAR
259	CGI_10012952	1	16.6	3	3	HYELTNVAYSKPVTLSSLFDNDSR
259	CGI_10012952	1	16.6	3	3	PVTLSSLFDNDSR
260	CGI_10013051	1	9.4	4	4	DIVLSHVQQEPTPDLSPDTLNALSALMVAQAQEAIYR
260	CGI_10013051	1	9.4	4	4	SFIQNTFSQVEPDDYNHALNEFSK
260	CGI_10013051	1	9.4	4	4	LPIAENQIR
260	CGI_10013051	1	9.4	4	4	LVPIPVYEALSAFENR
261	CGI_10013151	1	3.6	2	2	PAEGLASLLDLIR
261	CGI_10013151	1	3.6	2	2	SGGKPKPAEGLASLLDLIR
262	CGI_10013163	1	9	2	2	KHSNLENEFDTVNEK
262	CGI_10013163	1	9	2	2	AKIEEDLTSLQK
263	CGI_10013164	1	20.1	10	10	KLAITEVDLER
263	CGI_10013164	1	20.1	10	10	LAITEVDLER
263	CGI_10013164	1	20.1	10	10	IQLLEEDMER
263	CGI_10013164	1	20.1	10	10	RIQLLEEDMER
263	CGI_10013164	1	20.1	10	10	SLEISEQEASQREDSYEETIR
263	CGI_10013164	1	20.1	10	10	VLENLNNASEER
263	CGI_10013164	1	20.1	10	10	EDSYEETIR
263	CGI_10013164	1	20.1	10	10	VLENLNNASEER
263	CGI_10013164	1	20.1	10	10	DSYEETIR
263	CGI_10013164	1	20.1	10	10	LQTATEKLEEASK
264	CGI_10013176	1	28.1	12	13	YSTQDEYGTAAYK
264	CGI_10013176	1	28.1	12	13	AIIVWIGQETSMAER
264	CGI_10013176	1	28.1	12	13	KESAESEPAWK
264	CGI_10013176	1	28.1	12	13	TVELDTFLDDKPIQHR
264	CGI_10013176	1	28.1	12	13	YLQSTDHPLLSVACLAEGK
264	CGI_10013176	1	28.1	12	13	YSTQDEYGTAAYK
264	CGI_10013176	1	28.1	12	13	EEDGDELLYDVHFWIGK
264	CGI_10013176	1	28.1	12	13	YLQSTDHPLLSVACLAEGK
264	CGI_10013176	1	28.1	12	13	TVELDTFLDDKPIQHR
264	CGI_10013176	1	28.1	12	13	GIGQKPGLQIWR
264	CGI_10013176	1	28.1	12	13	AMQYLIALKDER
264	CGI_10013176	1	28.1	12	13	LQSTDHPLLSVACLAEGK
264	CGI_10013176	1	28.1	12	13	DGDELLYDVHFWIGK
265	CGI_10013222	1	20.6	4	4	DAITSEEIDEINK
265	CGI_10013222	1	20.6	4	4	EVYEGEVTELTPVETENPMGGYGK
265	CGI_10013222	1	20.6	4	4	GLGLDESGYAIQSAAGLVGQELAR
265	CGI_10013222	1	20.6	4	4	GTEDIVAPHGIPLDLLDR
265	CGI_10013222	1	20.6	4	4	GDVIYIEANSGAVKR
266	CGI_10013230	1	10.3	5	6	DEPAALASTPDNVFSVSEYSSLPR
266	CGI_10013230	1	10.3	5	6	DLIILLTGMEK
266	CGI_10013230	1	10.3	5	6	ALIFFTDQQSTDIANLAANVMK
266	CGI_10013230	1	10.3	5	6	DLEEVNGIASKPESTNVFAVNTFDELEGLDEK
266	CGI_10013230	1	10.3	5	6	GIHIYAVGIALK
266	CGI_10013230	1	10.3	5	6	EDVYQSYLAAER
267	CGI_10013254	1	7.4	4	4	EAGLAHLCEFIEDCEHTVLATR
267	CGI_10013254	1	7.4	4	4	SIATLAITTLLK
267	CGI_10013254	1	7.4	4	4	FGAHCEELLPSCIVLLER
267	CGI_10013254	1	7.4	4	4	AQDVIIVTSSLMK
268	CGI_10013261	1	23.5	4	4	KADCETQAVIEEVR
268	CGI_10013261	1	23.5	4	4	TQIVAGTNYFVK
268	CGI_10013261	1	23.5	4	4	KADCETQAVIEEVRGDVENK
268	CGI_10013261	1	23.5	4	4	KADCETQAVIEEVR
269	CGI_10013347	1	70	28	30	FLSQPFQVAEVFTGQEGK
269	CGI_10013347	1	70	28	30	FTQAGSEVSALLGR
269	CGI_10013347	1	70	28	30	GAQCIDTGYPIR
269	CGI_10013347	1	70	28	30	GIAELGIYPAVDPLDSNSR
269	CGI_10013347	1	70	28	30	IAELGIYPAVDPLDSNSR
269	CGI_10013347	1	70	28	30	IINVIGEPIDER
269	CGI_10013347	1	70	28	30	IPSAVGYQPTLATDMGSMQER
269	CGI_10013347	1	70	28	30	LSQPFQVAEVFTGQEGK
269	CGI_10013347	1	70	28	30	SLQDIIAILGMDELSEEDKLTVVR
269	CGI_10013347	1	70	28	30	TDTVLPIHAEAPAFTEMSVEQEVLETGIK
269	CGI_10013347	1	70	28	30	VALTGLTVAEYFR
269	CGI_10013347	1	70	28	30	VSLVYGQMNEPPGAR
269	CGI_10013347	1	70	28	30	FTQAGSEVSALLGRIPSAVGYQPTLATDMGSMQER
269	CGI_10013347	1	70	28	30	TDTVLPIHAEAPAFTEMSVEQEVLETGIK
269	CGI_10013347	1	70	28	30	TVLIMELINNVAK
269	CGI_10013347	1	70	28	30	VLNGEYDHIPEVAFYMVGHIEEVDQK
269	CGI_10013347	1	70	28	30	ALTGLTVAEYFR
269	CGI_10013347	1	70	28	30	SLQDIIAILGMDELSEEDKLTVVR
269	CGI_10013347	1	70	28	30	SLQDIIAILGM[147]DELSEEDKLTVVR
269	CGI_10013347	1	70	28	30	TGLTVAEYFR
269	CGI_10013347	1	70	28	30	TKKGSITSAIYVPADDLTDPAPATTFAHLDATTVLSR
269	CGI_10013347	1	70	28	30	FTQAGSEVSALLGR
269	CGI_10013347	1	70	28	30	LDVNVVGER
269	CGI_10013347	1	70	28	30	VLNGEYDHIPEVAFYMVGHIEEVDQK
269	CGI_10013347	1	70	28	30	TDTVLPIHAEAPAFTEM[147]SVEQEVLETGIK
269	CGI_10013347	1	70	28	30	VDLLAPYSK
269	CGI_10013347	1	70	28	30	GLFGGAGVGK
269	CGI_10013347	1	70	28	30	ISLTDDTSK
270	CGI_10013419	1	32.6	6	6	EFFAANDTDGSGALTADEIR
270	CGI_10013419	1	32.6	6	6	EFFAANDTDGSGALTADEIRK
270	CGI_10013419	1	32.6	6	6	FASEDSEASVEEILAQCDANSDGK
270	CGI_10013419	1	32.6	6	6	EFFAANDTDGSGALTADEIRK
270	CGI_10013419	1	32.6	6	6	FASEDSEASVEEILAQCDANSDGK
270	CGI_10013419	1	32.6	6	6	KFASEDSEASVEEILAQCDANSDGK
271	CGI_10013481	1	1.3	4	4	NNAGTAMAQIFLR
271	CGI_10013481	1	1.3	4	4	VTLNCYGDGFPLPAYYWLR
271	CGI_10013481	1	1.3	4	4	DPDEFQSELR
271	CGI_10013481	1	1.3	4	4	VTDLGLYR
272	CGI_10013497	1	12.8	2	2	YSDNLELEDAVHTAILTLK
272	CGI_10013497	1	12.8	2	2	ASNGVVLATEK
273	CGI_10013525	1	9.1	3	4	LTINIEEPPFGVEPLVR
273	CGI_10013525	1	9.1	3	4	HLGVASKPATNEPEEK
273	CGI_10013525	1	9.1	3	4	KQLILTLEPEVAAIYTIK
274	CGI_10013526	1	25.2	6	6	LTDQSLLGYLSECSALPDEIK
274	CGI_10013526	1	25.2	6	6	VDKAESPLVLHLTSLTEK
274	CGI_10013526	1	25.2	6	6	EGQDFVSSGR
274	CGI_10013526	1	25.2	6	6	EGQDFVSSGR
274	CGI_10013526	1	25.2	6	6	TTLYQEMEPSLMADILLEK
274	CGI_10013526	1	25.2	6	6	EKCEALLLLVQTHK
275	CGI_10013574	1	20.7	2	2	CADLYQQLSK
275	CGI_10013574	1	20.7	2	2	IMNTLNSSLPTISFPADR
276	CGI_10013678	1	2.5	2	2	VSPSTETSLDTASSLLGLPK
276	CGI_10013678	1	2.5	2	2	TTNMSADEMQR
277	CGI_10013691	1	17.8	2	3	HLDYLIQCTNEPNVSIPQLADLLIER
277	CGI_10013691	1	17.8	2	3	TQQQSWVIVFK
278	CGI_10013845	1	13.1	21	21	DAQSVAALQR
278	CGI_10013845	1	13.1	21	21	DDGEMDLWIQK
278	CGI_10013845	1	13.1	21	21	DLILWMDDIIR
278	CGI_10013845	1	13.1	21	21	DLTSVHLLLNK
278	CGI_10013845	1	13.1	21	21	EGQVAELDEQAVILR
278	CGI_10013845	1	13.1	21	21	EQIAPILSSLQEQWDELEGTTK
278	CGI_10013845	1	13.1	21	21	HPQSEEFTALIDELMK
278	CGI_10013845	1	13.1	21	21	HQALENAVVDYADVVR
278	CGI_10013845	1	13.1	21	21	IFSVVEVGQQLIDER
278	CGI_10013845	1	13.1	21	21	INAVLQFANR
278	CGI_10013845	1	13.1	21	21	LVSQDNFGEDLPAVEAATK
278	CGI_10013845	1	13.1	21	21	MPLATSNSFGNSLLSVQLLTK
278	CGI_10013845	1	13.1	21	21	SNALYNLNNAFEVAEEK
278	CGI_10013845	1	13.1	21	21	TQTTVASEDIPNSLADAEK
278	CGI_10013845	1	13.1	21	21	DASVAEAWLMAQEPYLHNHDYGDTLDAVENLIK
278	CGI_10013845	1	13.1	21	21	HTHLQSVLQVGYDLITAGNFGAEK
278	CGI_10013845	1	13.1	21	21	DASVAEAWLMAQEPYLHNHDYGDTLDAVENLIK
278	CGI_10013845	1	13.1	21	21	LKDQLLLQQFLQECDELRDWLHDK
278	CGI_10013845	1	13.1	21	21	HRPDLIQYDK
278	CGI_10013845	1	13.1	21	21	DGLAFNALIHK
278	CGI_10013845	1	13.1	21	21	IKEGQVAELDEQAVILR
279	CGI_10013850	1	22.1	9	9	KVVVCDNGTGFVK
279	CGI_10013850	1	22.1	9	9	ILLTEPPMNPNK
279	CGI_10013850	1	22.1	9	9	MVFLGGAVLADIMK
279	CGI_10013850	1	22.1	9	9	NWDDMLLLYDYTFGPEK
279	CGI_10013850	1	22.1	9	9	CGYAGSNFPAHIFPSLVGR
279	CGI_10013850	1	22.1	9	9	HMVFLGGAVLADIMK
279	CGI_10013850	1	22.1	9	9	MVFLGGAVLADIMK
279	CGI_10013850	1	22.1	9	9	FLGGAVLADIMK
279	CGI_10013850	1	22.1	9	9	FGAPEALFQPH
280	CGI_10013854	1	16.7	3	3	GAEYQMHTVSNYWR
280	CGI_10013854	1	16.7	3	3	HYHDHDVPCAVCLVR
280	CGI_10013854	1	16.7	3	3	ANQDGYLFYQVEAICGSLK
281	CGI_10013880	1	13	3	3	DCGSLPVDSPFAVEK
281	CGI_10013880	1	13	3	3	DCGSLPVDSPFAVEKEDAK
281	CGI_10013880	1	13	3	3	IVIGLFGK
282	CGI_10013933	1	13.6	4	4	NPAIFTAITR
282	CGI_10013933	1	13.6	4	4	VLYIGSSVPLETTEGLEAIQQPLR
282	CGI_10013933	1	13.6	4	4	YPVGDNAQIQGIDAWVNILPSGIR
282	CGI_10013933	1	13.6	4	4	MMYPGYPPAPFMHPVYGPIYPTIYGYGR
283	CGI_10013971	1	6.2	2	2	GSTNINTALIDAVDLLR
283	CGI_10013971	1	6.2	2	2	VIVFLTDGHPTAGIVDPTQIR
284	CGI_10013978	1	13.1	5	7	NVQGMGPCEQLVSPEPEISVEPR
284	CGI_10013978	1	13.1	5	7	VSATCAEQLLQEIVSNDDFK
284	CGI_10013978	1	13.1	5	7	VSATCAEQLLQEIVSNDDFK
284	CGI_10013978	1	13.1	5	7	EIIAQPDMAEADLPYIMHMLNEEMDGFPPGGGITSK
284	CGI_10013978	1	13.1	5	7	LSEEAVKQDQDLDAK
284	CGI_10013978	1	13.1	5	7	NVQGMGPCEQLVSPEPEISVEPRSDKDEFLVLAC
285	CGI_10014090	1	7.9	2	2	EGTYVMIGGPTFETVAESR
285	CGI_10014090	1	7.9	2	2	VFGLSLITDMCCLSYDTANHTTHEEVLAIGQK
286	CGI_10014092	1	39.1	8	8	TVEAQMATDVTLNHEYLPVAGMPDFR
286	CGI_10014092	1	39.1	8	8	VEGVQAIGGTGAIR
286	CGI_10014092	1	39.1	8	8	INMCALTTSNMEYVANAIHAAVTECK
286	CGI_10014092	1	39.1	8	8	TVVILHGCCHNPTGVNPTEEQLK
286	CGI_10014092	1	39.1	8	8	TDEGKPWVLPVVR
286	CGI_10014092	1	39.1	8	8	EIGDLVER
286	CGI_10014092	1	39.1	8	8	ASVLNNPAYYAEWK
286	CGI_10014092	1	39.1	8	8	TIDFNGMMEDLNAAPEK
286	CGI_10014092	1	39.1	8	8	GMFSFTGLNPAQVDVLM[147]K
287	CGI_10014111	1	60.7	6	6	DFQLIDVLDDGTISVMDDNGDTR
287	CGI_10014111	1	60.7	6	6	GETIAVTVLNSMGEEQITGVK
287	CGI_10014111	1	60.7	6	6	VHLVGIDIFTGK
287	CGI_10014111	1	60.7	6	6	DFQLIDVLDDGTISVMDDNGDTREDLNLPPGDLGK
287	CGI_10014111	1	60.7	6	6	VHLVGIDIFTGK
287	CGI_10014111	1	60.7	6	6	GETIAVTVLNSMGEEQITGVK
288	CGI_10014112	1	22.7	3	3	GNEAANVTGPEGAHVQGSK
288	CGI_10014112	1	22.7	3	3	SVGDGEAVEFDVVEGEK
288	CGI_10014112	1	22.7	3	3	SEGEEIDEEEETDEGKRPPPR
289	CGI_10014127	1	22.1	2	2	TFSGATLQIDGVDNQTGHEPGVDFVGSGTNFNR
289	CGI_10014127	1	22.1	2	2	GEQPTWAQVWNPWCASIPWINLSHHPLLYNPK
290	CGI_10014151	1	15.3	6	6	GTVTWIADPGEYTVNDVVLETEFDGEK
290	CGI_10014151	1	15.3	6	6	TWEFEPFGNVR
290	CGI_10014151	1	15.3	6	6	VLDALFPCVQGGTTAIPGAFGCGK
290	CGI_10014151	1	15.3	6	6	YTMLQVWPVR
290	CGI_10014151	1	15.3	6	6	ITWAIIR
290	CGI_10014151	1	15.3	6	6	DFPELTMEVEGKPESIMK
291	CGI_10014208	1	11.6	3	3	AGMVTSLFNSIEGIK
291	CGI_10014208	1	11.6	3	3	ANIGDCHATGQTPITFIR
291	CGI_10014208	1	11.6	3	3	DGIPSKPEDIMLCTGASDGIK
292	CGI_10014314	1	13.6	8	9	DLGMEALLEYLK
292	CGI_10014314	1	13.6	8	9	LGFTGSTPIGK
292	CGI_10014314	1	13.6	8	9	SANGTEYGLASGVFTTDINK
292	CGI_10014314	1	13.6	8	9	SGGFSVFWADDGLDTGPILLQK
292	CGI_10014314	1	13.6	8	9	VELAGASKPAIVHK
292	CGI_10014314	1	13.6	8	9	VNNMDLSFPHQCFIDNEFVDSSDGR
292	CGI_10014314	1	13.6	8	9	FVAPDDTVDTIYNR
292	CGI_10014314	1	13.6	8	9	ESVICKVSRGTPEDVDR
293	CGI_10014541	1	3	2	2	NSIIALVDNLATK
293	CGI_10014541	1	3	2	2	EIYERPPHIFAVADSAYK
294	CGI_10014553	1	8.7	3	3	EHLGMNPTAEAYLMMHR
294	CGI_10014553	1	8.7	3	3	SFLQHPSMAEINKR
294	CGI_10014553	1	8.7	3	3	SFLQHPSMAEINKR
295	CGI_10014601	1	14.7	10	10	DFLALLGTFK
295	CGI_10014601	1	14.7	10	10	LEIDEIETMLK
295	CGI_10014601	1	14.7	10	10	YADFMQQFDTK
295	CGI_10014601	1	14.7	10	10	KYDPNNSGTVNGAQFLNALGIQMENGGEER
295	CGI_10014601	1	14.7	10	10	VSYIEFLKPFALR
295	CGI_10014601	1	14.7	10	10	SQEMMFQLLK
295	CGI_10014601	1	14.7	10	10	LANVILDEDEVYHVLTQFDHNMSGK
295	CGI_10014601	1	14.7	10	10	LNCAADMLEDSLR
295	CGI_10014601	1	14.7	10	10	NGAQFLNALGIQMENGGEER
295	CGI_10014601	1	14.7	10	10	FLDIADLIPQMNPGGTGR
295	CGI_10014601	1	14.7	10	10	VSYIEFLKPF
296	CGI_10014628	1	8.3	2	2	INFWDNVYGFDMSAIR
296	CGI_10014628	1	8.3	2	2	VAISEPLVDVVDPK
297	CGI_10014632	1	5.2	4	4	GVSMNPADTNAQQNWR
297	CGI_10014632	1	5.2	4	4	VLQVAQQEAENSEDPK
297	CGI_10014632	1	5.2	4	4	KANQTLIDAVR
297	CGI_10014632	1	5.2	4	4	TVGDIESMVDALCELR
298	CGI_10014657,CGI_10014660	1	27.8	3	3	GGEFPTYYTHKPETVISNR
298	CGI_10014657,CGI_10014660	1	27.8	3	3	YSLTNIDFDR
298	CGI_10014657,CGI_10014660	1	27.8	3	3	YDYGETYGNATQK
299	CGI_10014682	1	13.1	2	2	TVMGVVSDFILHHSEVPVTICR
299	CGI_10014682	1	13.1	2	2	TVMGVVSDFILHHSEVPVTICR
300	CGI_10014701	1	5.2	2	2	GGFCNFMHLKPISR
300	CGI_10014701	1	5.2	2	2	GGFCNFMHLKPISR
301	CGI_10014711	1	32	13	15	ANLAATHIGPETLEEAVQDYINR
301	CGI_10014711	1	32	13	15	EIDDLQDMYETSLNELEADLK
301	CGI_10014711	1	32	13	15	KPGLADAQDEIHK
301	CGI_10014711	1	32	13	15	LAWNMSALAHPLDIAVATDAELFDNNK
301	CGI_10014711	1	32	13	15	LLQVTAESGGMYGGASIIK
301	CGI_10014711	1	32	13	15	EIDDLQDMYETSLNELEADLKDK
301	CGI_10014711	1	32	13	15	NTDLCDLTGMVADVIR
301	CGI_10014711	1	32	13	15	VFLPPDATFSIVQPFIR
301	CGI_10014711	1	32	13	15	AGMMTDYETQIR
301	CGI_10014711	1	32	13	15	LPPDATFSIVQPFIR
301	CGI_10014711	1	32	13	15	LAWNMSALAHPLDIAVATDAELFDNNK
301	CGI_10014711	1	32	13	15	WNDMFSQDRLDAMDTLR
301	CGI_10014711	1	32	13	15	YDSEYTAPLVNHHIWPALMQGAK
302	CGI_10014715	1	5.7	3	4	IGVAYNDPTIASGYGAYIAAPLLR
302	CGI_10014715	1	5.7	3	4	DAFEANPK
302	CGI_10014715	1	5.7	3	4	YEVAIVTK
303	CGI_10014726	1	9.8	4	4	LKHDDSDNAHDGVVDEK
303	CGI_10014726	1	9.8	4	4	DGREEEDIPEREDR
303	CGI_10014726	1	9.8	4	4	TKPKPTGIIWSR
303	CGI_10014726	1	9.8	4	4	LTELDVFK
304	CGI_10014759	1	7.6	2	2	SNEYQLNDSAK
304	CGI_10014759	1	7.6	2	2	MEDTEPFSEELLAAMK
305	CGI_10014879	1	6.9	4	4	IVTLNETLNSTQLESK
305	CGI_10014879	1	6.9	4	4	SEFTVSELQR
305	CGI_10014879	1	6.9	4	4	STHIYNLQR
305	CGI_10014879	1	6.9	4	4	LGLDINTLAVPDYEIISR
306	CGI_10014915	1	10.2	5	6	ITCVGDDIAWMR
306	CGI_10014915	1	10.2	5	6	NEICSYGSGYGGNSLLGK
306	CGI_10014915	1	10.2	5	6	WQDPEGVPIEAIIFGGR
306	CGI_10014915	1	10.2	5	6	TNPMAMETISR
306	CGI_10014915	1	10.2	5	6	DGMIKPLPK
307	CGI_10014922	1	9.8	2	2	VQHGAAYTTDAEGLR
307	CGI_10014922	1	9.8	2	2	IIPSSEAVYMIIR
308	CGI_10014929	1	8.4	3	3	TPTSAAFDSPESHIGVAK
308	CGI_10014929	1	8.4	3	3	IMPNVLYNIGNTPLVK
308	CGI_10014929	1	8.4	3	3	SCPAANASPFR
308	CGI_10014929	1	8.4	3	3	VVILPDSIR
309	CGI_10014956	1	25.5	2	2	DQITSGQATFEELASQFSDCSSAK
309	CGI_10014956	1	25.5	2	2	GQMQKPFEDATYSMK
310	CGI_10014958	1	7.4	5	6	TGENVISEFR
310	CGI_10014958	1	7.4	5	6	SPFEETPTVTYGLFLLDSLHNTNVR
310	CGI_10014958	1	7.4	5	6	FKSPFEETPTVTYGLFLLDSLHNTNVR
310	CGI_10014958	1	7.4	5	6	NHKEDILATISEAGFK
310	CGI_10014958	1	7.4	5	6	QVIGPTDPEK
311	CGI_10014961	1	2.2	4	4	STDEVVDDVAQDILSK
311	CGI_10014961	1	2.2	4	4	KFPSLVNCCTIDWFQSWPEDALEAVANR
311	CGI_10014961	1	2.2	4	4	SYNDSNPTSPLLFVLSPGADPMSALLK
311	CGI_10014961	1	2.2	4	4	EYLDLNIKQIDDIVAM[147]VR
312	CGI_10015025	1	8.6	7	7	LNSELQETLEER
312	CGI_10015025	1	8.6	7	7	VSELEAQLEHANDNLSLK
312	CGI_10015025	1	8.6	7	7	ISHLNIQIDFLQQK
312	CGI_10015025	1	8.6	7	7	QLDSTSEDLSESSR
312	CGI_10015025	1	8.6	7	7	EFQSQLVQQEK
312	CGI_10015025	1	8.6	7	7	PSDVVALEAR
312	CGI_10015025	1	8.6	7	7	ALEIAKDDISQLR
313	CGI_10015045	1	25.5	4	4	GENVSEVILGQVLTAGQGQNPAR
313	CGI_10015045	1	25.5	4	4	VNTSGGAIAIGHPIGASGAR
313	CGI_10015045	1	25.5	4	4	FGDTSLTDTMMSDGLTDTFNQYHMGITAENVAK
313	CGI_10015045	1	25.5	4	4	TPVGSFCGGLSTLPAHDLGTICIK
314	CGI_10015065	1	7.6	2	2	TLKPGAMTAEDFLGEAK
314	CGI_10015065	1	7.6	2	2	PTGGIIPCPDPYYDIMLQCWK
315	CGI_10015118	1	12.4	6	8	ISTLEQYAMK
315	CGI_10015118	1	12.4	6	8	IVYGGGAPEISCSLAVAEAAK
315	CGI_10015118	1	12.4	6	8	VGGPEIELIAIATGGR
315	CGI_10015118	1	12.4	6	8	WVGGPEIELIAIATGGR
315	CGI_10015118	1	12.4	6	8	VADGYEMAATVACEHLEK
315	CGI_10015118	1	12.4	6	8	DVDFELIK
315	CGI_10015118	1	12.4	6	8	SIHDALCVIR
316	CGI_10015124	1	3.9	3	3	QSLIDALGLNDENMGGR
316	CGI_10015124	1	3.9	3	3	TINLTEFLSDEK
316	CGI_10015124	1	3.9	3	3	VDLAGQNQNENQK
317	CGI_10015183	1	4	3	3	LQAQPVTSLAQVQSDTEGGK
317	CGI_10015183	1	4	3	3	GEDGLFTIK
317	CGI_10015183	1	4	3	3	VCPDDAADLVSWNSK
318	CGI_10015222	1	7.9	2	2	EVIELPVKHPELFEALGIAQPK
318	CGI_10015222	1	7.9	2	2	TMLELLNQLDGFEPK
319	CGI_10015239	1	4.1	3	3	VLLLDGNDFETDINR
319	CGI_10015239	1	4.1	3	3	YDPNTDDQPIPTTNVPIVK
319	CGI_10015239	1	4.1	3	3	AFDFAPQQTPELSQK
320	CGI_10015241	1	12.3	3	3	AGGAGIPAFFTPTGYGTLIQEGGAPVK
320	CGI_10015241	1	12.3	3	3	SVEIISDPR
320	CGI_10015241	1	12.3	3	3	FFDSAVDATQDIGDGAK
321	CGI_10015322,CGI_10017301	1	10	2	2	SGIGYTYAAVADTVEQDTR
321	CGI_10015322,CGI_10017301	1	10	2	2	SMNPWYGLPSIDVTFTMFK
322	CGI_10015393	1	16.2	3	3	GIQQALDTSTYNAADR
322	CGI_10015393	1	16.2	3	3	NSVPEGVNPSSNLANAAGFIR
322	CGI_10015393	1	16.2	3	3	STPPSSVYYGEPSEALQNR
323	CGI_10015426	1	25.5	5	5	DCPIWNYDGSSTYQAEGSNSDMYLHPVAIFR
323	CGI_10015426	1	25.5	5	5	IAGCNAEVMPAQWEFQVGPCEGIDMGDHLWIGR
323	CGI_10015426	1	25.5	5	5	LTGFHETSSIHDFSAGIANR
323	CGI_10015426	1	25.5	5	5	MTLPLDTK
323	CGI_10015426	1	25.5	5	5	M[147]TLPLDTK
324	CGI_10015463	1	23.7	2	3	FLEEHPGGEEVLLEQAGR
324	CGI_10015463	1	23.7	2	3	STWLIIHDNVYDVTK
324	CGI_10015463	1	23.7	2	3	LEEHPGGEEVLLEQAGR
325	CGI_10015471	1	17.5	2	2	WNLPLLLLGGGGYTIR
325	CGI_10015471	1	17.5	2	2	LHISPSNMANQNTGEYMDK
326	CGI_10015503	1	4.2	2	2	TNIVDMLIQR
326	CGI_10015503	1	4.2	2	2	FDMIIPILEK
327	CGI_10015523	1	27.6	8	9	VHDQVVAGLVK
327	CGI_10015523	1	27.6	8	9	ANNIPPAVCSLVQGGADIGTLMAK
327	CGI_10015523	1	27.6	8	9	GSDCGIVNVNIPTNGAEIGGAFGGEK
327	CGI_10015523	1	27.6	8	9	INLVSFTGSTPVGK
327	CGI_10015523	1	27.6	8	9	VGDPLDDGTLYGPLHSQQGVDQYFAALEEAK
327	CGI_10015523	1	27.6	8	9	GAPTTPLVSVAVTK
327	CGI_10015523	1	27.6	8	9	ETFVPIVYAVK
327	CGI_10015523	1	27.6	8	9	FAGHVFPSER
328	CGI_10015552	1	8.6	3	3	EAATLALANLTAGNSTNCQEVSNLNGVETLIHLLADSR
328	CGI_10015552	1	8.6	3	3	YSLTGQLSSTNLIEDGFYDAGQIRPNTK
328	CGI_10015552	1	8.6	3	3	GVVTALLEPLK
329	CGI_10015576	1	16.3	5	5	EAIHHTLQQCDNDLEAQR
329	CGI_10015576	1	16.3	5	5	HALDGLEQNLHR
329	CGI_10015576	1	16.3	5	5	LPMDVAIECLTLR
329	CGI_10015576	1	16.3	5	5	NIALGIDVDQYNLSDR
329	CGI_10015576	1	16.3	5	5	ALDGLEQNLHR
329	CGI_10015576	1	16.3	5	5	RPNVELCR
330	CGI_10015594	1	17.1	9	9	NDQTENTSQQSVEESVETPAK
330	CGI_10015594	1	17.1	9	9	NYIIDQTNVYASAR
330	CGI_10015594	1	17.1	9	9	VGWSANSTSMQLGEEAK
330	CGI_10015594	1	17.1	9	9	KSDLEEVALFPHVLTK
330	CGI_10015594	1	17.1	9	9	NVAFECNFGALEEPWFPLKEEFTFIGK
330	CGI_10015594	1	17.1	9	9	SDLEEVALFPHVLTK
330	CGI_10015594	1	17.1	9	9	TEPEPEVQPKPDVTEEVAPAQA
330	CGI_10015594	1	17.1	9	9	YNILGTNLIIDK
330	CGI_10015594	1	17.1	9	9	DLEEVALFPHVLTK
331	CGI_10015606	1	9.3	2	2	RPPPYDDYYR
331	CGI_10015606	1	9.3	2	2	TAASDPYYR
332	CGI_10015638	1	13.6	4	4	GTVIIIANHGDR
332	CGI_10015638	1	13.6	4	4	TYGTDVPLVLMNSFNTDADTEK
332	CGI_10015638	1	13.6	4	4	FASIPDMLELDHLTVSGDVTFGR
332	CGI_10015638	1	13.6	4	4	SFEGAIGINVPR
333	CGI_10015642	1	38.7	13	13	DVDVAMLVGAMPR
333	CGI_10015642	1	38.7	13	13	LVTGAAGQIAYSLLYSVAR
333	CGI_10015642	1	38.7	13	13	NCVIWGNHSSTQYPDLTYAVVNVGGK
333	CGI_10015642	1	38.7	13	13	AIVDHVHDWWFGVPEGSMVSMAVPSDGSYGIEEGLVYSFPVR
333	CGI_10015642	1	38.7	13	13	DVDVAMLVGAMPR
333	CGI_10015642	1	38.7	13	13	LVTGAAGQIAYSLLYSVAR
333	CGI_10015642	1	38.7	13	13	NCVIWGNHSSTQYPDLTYAVVNVGGK
333	CGI_10015642	1	38.7	13	13	AVPSDGSYGIEEGLVYSFPVR
333	CGI_10015642	1	38.7	13	13	VLVTGAAGQIAYSLLYSVAR
333	CGI_10015642	1	38.7	13	13	MAMSACQD
333	CGI_10015642	1	38.7	13	13	EAIKDDNWVK
333	CGI_10015642	1	38.7	13	13	LGVPNSAVK
333	CGI_10015642	1	38.7	13	13	EAIKDDNWVK
333	CGI_10015642	1	38.7	13	13	VTGAAGQIAYSLLYSVAR
334	CGI_10015666	1	0.7	5	5	LQFYQLLVR
334	CGI_10015666	1	0.7	5	5	SSVNFDTTSNYK
334	CGI_10015666	1	0.7	5	5	FAINPTTGVLTVK
334	CGI_10015666	1	0.7	5	5	YSIVTDDISK
334	CGI_10015666	1	0.7	5	5	SLNMYVPPDETVHDLGEINMSFDR
335	CGI_10015678	1	1.6	2	3	SEGTPQGTGGLPEGDPQR
335	CGI_10015678	1	1.6	2	3	SEGTPQGTGGLPEGDPQRI
336	CGI_10015715	1	9.1	2	2	HGYIGEFEIVDDHR
336	CGI_10015715	1	9.1	2	2	MNVLADALK
337	CGI_10015729	1	1.3	5	5	DSSPDVVSEMLQTLNVQK
337	CGI_10015729	1	1.3	5	5	SIMTYVAQFLK
337	CGI_10015729	1	1.3	5	5	TGENTLSSTSPSGQTK
337	CGI_10015729	1	1.3	5	5	ANLEQAFSTAEDHLGIAR
337	CGI_10015729	1	1.3	5	5	NEFEDSYNQFNSWLK
338	CGI_10015808	1	23.2	3	3	MSAADVMLFEAFESALSK
338	CGI_10015808	1	23.2	3	3	FGLDGDNLLDK
338	CGI_10015808	1	23.2	3	3	VKEDFQTALEK
339	CGI_10015921	1	19.8	7	7	DSILTEATINCK
339	CGI_10015921	1	19.8	7	7	GSDTGAYQCMSENSEGVLLK
339	CGI_10015921	1	19.8	7	7	IVPGDVLNLAVVADTDPSLALQYK
339	CGI_10015921	1	19.8	7	7	NGVVVPNSQFVSIDGSTGTLK
339	CGI_10015921	1	19.8	7	7	EVAAGHDPEKELLEHGFQDLSR
339	CGI_10015921	1	19.8	7	7	VGVDGNGDLHFLWTNTNDWNK
339	CGI_10015921	1	19.8	7	7	DKPTCLPDSQCR
340	CGI_10016140	1	37.7	12	13	DPGACMMLMELVK
340	CGI_10016140	1	37.7	12	13	VCDLVQSGIDQGAK
340	CGI_10016140	1	37.7	12	13	VNAGHEPGADLGPVISPEAK
340	CGI_10016140	1	37.7	12	13	VPESTQDEMEAAVASCK
340	CGI_10016140	1	37.7	12	13	KYTMEIDVGQVGVNVPIPVPLPMFSFTGSR
340	CGI_10016140	1	37.7	12	13	NHGVIMPDANKENCLNQLVGAAFGAAGQR
340	CGI_10016140	1	37.7	12	13	EAGFPDGVVNVIHGR
340	CGI_10016140	1	37.7	12	13	AGVQFYTQLK
340	CGI_10016140	1	37.7	12	13	IDVHDPATNEVVTR
340	CGI_10016140	1	37.7	12	13	LVDAEGDVMR
340	CGI_10016140	1	37.7	12	13	ENCLNQLVGAAFGAAGQR
340	CGI_10016140	1	37.7	12	13	MALSTAVFVGEAR
340	CGI_10016140	1	37.7	12	13	VGSDQAGQYIYER
341	CGI_10016162	1	4.6	2	2	VEAVNQADAIIHDTESKLEEFK
341	CGI_10016162	1	4.6	2	2	KDQVEVEELK
342	CGI_10016201	1	7.1	2	2	ATDFNFLTVLGK
342	CGI_10016201	1	7.1	2	2	NDFMGSLSFGISELLK
343	CGI_10016257	1	54.1	16	16	DLYNNIEDGKYPSWTLK
343	CGI_10016257	1	54.1	16	16	TDQGIQNLSAAEANR
343	CGI_10016257	1	54.1	16	16	YTEDGNWDIVGNNTPIFFIR
343	CGI_10016257	1	54.1	16	16	DPILFPSFIHTQK
343	CGI_10016257	1	54.1	16	16	MYTEDGNWDIVGNNTPIFFIRDPILFPSFIHTQK
343	CGI_10016257	1	54.1	16	16	NPNNYFAEVEQIAFSPAHFIPGVEASPDK
343	CGI_10016257	1	54.1	16	16	TATMTAGPLGPVLVQDFVFNDEMAHFDR
343	CGI_10016257	1	54.1	16	16	MYTEDGNWDIVGNNTPIFFIRDPILFPSFIHTQK
343	CGI_10016257	1	54.1	16	16	THLKDPDMFWDFISLRPETTHQVSFLFSDR
343	CGI_10016257	1	54.1	16	16	FSTVGGESGSADTAR
343	CGI_10016257	1	54.1	16	16	GAGAFGYFECTHDISK
343	CGI_10016257	1	54.1	16	16	LVENIAGHAINASDFLQK
343	CGI_10016257	1	54.1	16	16	FSTVGGESGSADTAR
343	CGI_10016257	1	54.1	16	16	IQIMTPEQAEK
343	CGI_10016257	1	54.1	16	16	TATM[147]TAGPLGPVLVQDFVFNDEMAHFDR
343	CGI_10016257	1	54.1	16	16	DKATEQLNEFK
344	CGI_10016266	1	13.1	2	2	ASEIYDNEWTDALENLEK
344	CGI_10016266	1	13.1	2	2	SEESVEDALTTIENQVQLLR
345	CGI_10016408	1	8.4	2	2	ESCDWFVANYETAR
345	CGI_10016408	1	8.4	2	2	RPNEQWYFASSK
346	CGI_10016417	1	16.4	4	4	ICFSPDEASDIASQMIGSR
346	CGI_10016417	1	16.4	4	4	SLHEYLSFGLLK
346	CGI_10016417	1	16.4	4	4	CDVIAQGIIAAAEELHLK
346	CGI_10016417	1	16.4	4	4	HDATMIEINPMSESNDGTVYCMDCK
347	CGI_10016431	1	1.7	2	2	DLVVTFLEGLK
347	CGI_10016431	1	1.7	2	2	EIFAPWHDPGEDLTATNLIYQQVVR
348	CGI_10016530	1	22.2	17	17	AACFLDSMATLGLAAYGYGIR
348	CGI_10016530	1	22.2	17	17	IIPAADLSEQISTAGTEASGTGNMK
348	CGI_10016530	1	22.2	17	17	MCVLNIASSGK
348	CGI_10016530	1	22.2	17	17	MPFDSPIPGYGNNTVNTMR
348	CGI_10016530	1	22.2	17	17	QEYFLVAATLQDILR
348	CGI_10016530	1	22.2	17	17	SRPEYVLPVNFYGR
348	CGI_10016530	1	22.2	17	17	AACFLDSMATLGLAAYGYGIR
348	CGI_10016530	1	22.2	17	17	HLQIIYLINHNFLQEVAK
348	CGI_10016530	1	22.2	17	17	VAIQLNDTHPSMAIPELLR
348	CGI_10016530	1	22.2	17	17	KQEYFLVAATLQDILR
348	CGI_10016530	1	22.2	17	17	SRPEYVLPVNFYGR
348	CGI_10016530	1	22.2	17	17	DPNQAFVPR
348	CGI_10016530	1	22.2	17	17	DDENFLR
348	CGI_10016530	1	22.2	17	17	WPVSMLEK
348	CGI_10016530	1	22.2	17	17	FVDVEGLPWDK
348	CGI_10016530	1	22.2	17	17	VLYPNDNFFSGK
348	CGI_10016530	1	22.2	17	17	INNDPIIGDR
349	CGI_10016534	1	5.2	2	2	TGDGVGDITGIQAR
349	CGI_10016534	1	5.2	2	2	ILQGWQNVLESYNTKPGR
350	CGI_10016539	1	9.9	3	3	TNAVNTDLSDILPEDIEQEVK
350	CGI_10016539	1	9.9	3	3	FNISCVSNSAIHELMR
350	CGI_10016539	1	9.9	3	3	KTENLYLDFESAEK
351	CGI_10016569	1	4.7	3	3	GKEEGEENDQAANEQTEQK
351	CGI_10016569	1	4.7	3	3	GKEEGEENDQAANEQTEQK
351	CGI_10016569	1	4.7	3	3	DDNWIISK
352	CGI_10016648	1	14.4	4	4	DCFTSLMNQESDFVK
352	CGI_10016648	1	14.4	4	4	FGNDLPFLFK
352	CGI_10016648	1	14.4	4	4	AMCGFRPIQQVAEFLSR
352	CGI_10016648	1	14.4	4	4	ASDPAFQIDESTPYAELWMGTHINCPSK
353	CGI_10016672	1	28	7	7	ICNNMLLGISMIGTSETMNLGIK
353	CGI_10016672	1	28	7	7	NVVHCGAVGTGQAAK
353	CGI_10016672	1	28	7	7	QALLTFMVGGPDSK
353	CGI_10016672	1	28	7	7	VQEVYTGNNGIFSK
353	CGI_10016672	1	28	7	7	DFSVIFK
353	CGI_10016672	1	28	7	7	DTNSAVSLGQR
353	CGI_10016672	1	28	7	7	FPEAQEILQNMGK
353	CGI_10016672	1	28	7	7	GYPVLVYDVNTAAVDGLK
354	CGI_10016741	1	16.9	3	4	VNDTVMLDIGTGK
354	CGI_10016741	1	16.9	3	4	LRESLPLIVFLR
354	CGI_10016741	1	16.9	3	4	DSGNLCMVTGGHNLGR
355	CGI_10016815	1	15	2	2	CGGQGDLLSGVLGTFTHWAHR
355	CGI_10016815	1	15	2	2	SYSPELIVLPYLDSASAGQEIGSWIER
356	CGI_10016928	1	3	2	2	DCTNVTDMSGK
356	CGI_10016928	1	3	2	2	EVLEENKEITK
357	CGI_10016940	1	13.8	5	5	DTFTFGVPTELDIGAGGLINPNK
357	CGI_10016940	1	13.8	5	5	TQSSMINAVVGGVSTQGYR
357	CGI_10016940	1	13.8	5	5	LPDIHMQGIYAGK
357	CGI_10016940	1	13.8	5	5	YGDESDAYGLVNPSIFSR
357	CGI_10016940	1	13.8	5	5	SHTDFDVGER
358	CGI_10016941	1	27.2	4	4	GAQAAIVVYDITNQDTFGR
358	CGI_10016941	1	27.2	4	4	QASPNIVIALAGNK
358	CGI_10016941	1	27.2	4	4	TAMNVNDIFLAIAK
358	CGI_10016941	1	27.2	4	4	FEIWDTAGQER
359	CGI_10017017	1	16.4	4	4	SGSLDFFEVYNVLQK
359	CGI_10017017	1	16.4	4	4	SGSLDFFEVYNVLQK
359	CGI_10017017	1	16.4	4	4	NHTGPLSYEEFLK
359	CGI_10017017	1	16.4	4	4	FQSLDVDKNEK
360	CGI_10017041	1	4.8	3	3	LQVAGLYPVAILIKPK
360	CGI_10017041	1	4.8	3	3	EQMMNTSTGSLR
360	CGI_10017041	1	4.8	3	3	IIPGGAAAEDGR
361	CGI_10017163	1	22.3	14	14	FAELVNQAER
361	CGI_10017163	1	22.3	14	14	GDYSDLMALVVENLTK
361	CGI_10017163	1	22.3	14	14	GTTTYYSSNCDLVDAK
361	CGI_10017163	1	22.3	14	14	KGTTTYYSSNCDLVDAK
361	CGI_10017163	1	22.3	14	14	LASSSSADGDLPGVGAVLGSHDFTPK
361	CGI_10017163	1	22.3	14	14	IFGYTDDSADDIIYVNWLSMAR
361	CGI_10017163	1	22.3	14	14	ITDCYNENETWDSK
361	CGI_10017163	1	22.3	14	14	NADGSYNFDQESVVNPETK
361	CGI_10017163	1	22.3	14	14	GDYSDLMALVVENLTK
361	CGI_10017163	1	22.3	14	14	YAANEMEK
361	CGI_10017163	1	22.3	14	14	EIQGVWQEISER
361	CGI_10017163	1	22.3	14	14	VAFLDCETAFK
361	CGI_10017163	1	22.3	14	14	FGYTDDSADDIIYVNWLSMAR
361	CGI_10017163	1	22.3	14	14	LEAGQGLVTITK
362	CGI_10017168	1	6.1	2	2	LIMPDYVFCLEANDEFLR
362	CGI_10017168	1	6.1	2	2	SAWHNAPFLQCFGSGQNVVPTIHIK
363	CGI_10017195	1	8.1	3	3	TEEESPSTSGVTSPGR
363	CGI_10017195	1	8.1	3	3	TQMFEQQLTER
363	CGI_10017195	1	8.1	3	3	SMYENELEDAR
363	CGI_10017195	1	8.1	3	3	MSGPTASTDEIK
364	CGI_10017221	1	7.9	3	3	IHPFTLLVALNQYK
364	CGI_10017221	1	7.9	3	3	MSQLELLEPGSFEENLTISK
364	CGI_10017221	1	7.9	3	3	EGYNVLSDVCR
365	CGI_10017251	1	6.9	7	7	DSALGFAGAIISPYYDSLLVK
365	CGI_10017251	1	6.9	7	7	GANAVGYTNYPDNVVYK
365	CGI_10017251	1	6.9	7	7	LDSALGFAGAIISPYYDSLLVK
365	CGI_10017251	1	6.9	7	7	SGMDIFR
365	CGI_10017251	1	6.9	7	7	VTDDFLEFHDK
365	CGI_10017251	1	6.9	7	7	LQVEHTVTEEVTGIDLVQSQIQIAEGK
365	CGI_10017251	1	6.9	7	7	VPNVPFQMLLR
366	CGI_10017255	1	13.1	3	3	EPSTTLNADEAVAR
366	CGI_10017255	1	13.1	3	3	FDDPLVQK
366	CGI_10017255	1	13.1	3	3	ELTDYPKPYTVAPSPSGGILLQAR
366	CGI_10017255	1	13.1	3	3	PSGGILLQAR
366	CGI_10017255	1	13.1	3	3	AM[147]MDSCLIGGLNCLKLMNDSTAVSLAYGIYK
367	CGI_10017307	1	37.8	5	5	HTLPDLPYDYNALEPYISADIMK
367	CGI_10017307	1	37.8	5	5	NVRPDYVNAIWHIIDWK
367	CGI_10017307	1	37.8	5	5	RPDYVNAIWHIIDWK
367	CGI_10017307	1	37.8	5	5	NVRPDYVNAIWHIIDWK
367	CGI_10017307	1	37.8	5	5	FNGGGHLNHSIFWETLSPQGGGEPQDGALKDLILEEFVTFDALKK
368	CGI_10017309	1	30.1	13	14	AQDLEMYGVNYFEIK
368	CGI_10017309	1	30.1	13	14	FFPEDVSEELIQEITQR
368	CGI_10017309	1	30.1	13	14	KPDTIEVQQMK
368	CGI_10017309	1	30.1	13	14	FFPEDVSEELIQEITQR
368	CGI_10017309	1	30.1	13	14	EHESEENDIGENGMSYDAELTQYENAEDMARPEEER
368	CGI_10017309	1	30.1	13	14	SMSTLNEKENEMGR
368	CGI_10017309	1	30.1	13	14	NISFNDKK
368	CGI_10017309	1	30.1	13	14	APDFVFYAPR
368	CGI_10017309	1	30.1	13	14	GYSTWLK
368	CGI_10017309	1	30.1	13	14	ATLNDVLHEQNVK
368	CGI_10017309	1	30.1	13	14	GTELLLGVDALGLNVYDKEDK
368	CGI_10017309	1	30.1	13	14	IRELNEEMEAYK
368	CGI_10017309	1	30.1	13	14	LALCMGNHELYMR
369	CGI_10017401	1	6.5	2	2	DIEDLFYK
369	CGI_10017401	1	6.5	2	2	IAFVDLK
370	CGI_10017418	1	8.1	4	4	GADMFIESLAR
370	CGI_10017418	1	8.1	4	4	IPTGDEILEQEDIVK
370	CGI_10017418	1	8.1	4	4	VVFHPEFLNSTNPLFGLDYEDFVR
370	CGI_10017418	1	8.1	4	4	FDIGSAAWK
371	CGI_10017454	1	28	10	11	AIEILSDIVQNSK
371	CGI_10017454	1	28	10	11	DLTNFIQMHYSPGR
371	CGI_10017454	1	28	10	11	LQLDGTTPICEDIGR
371	CGI_10017454	1	28	10	11	NQLELEVENMGAHLNAYTSR
371	CGI_10017454	1	28	10	11	ANQPAAHSFMSFNTNYSDTGLWGAYFIGEGPR
371	CGI_10017454	1	28	10	11	FANQPAAHSFMSFNTNYSDTGLWGAYFIGEGPR
371	CGI_10017454	1	28	10	11	YETANNNGVAHFLEHMFFK
371	CGI_10017454	1	28	10	11	TDEPLLER
371	CGI_10017454	1	28	10	11	YETANNNGVAHFLEHMFFK
371	CGI_10017454	1	28	10	11	DLVSGLAVR
372	CGI_10017526	1	10.1	2	2	FSDNLQEMCSSDYYK
372	CGI_10017526	1	10.1	2	2	SDNLQEMCSSDYYK
373	CGI_10017528	1	11.7	2	2	TQEVHEPTDITPDKDGGVIK
373	CGI_10017528	1	11.7	2	2	GNPDLGVPPDAELVYDVELLSFENAK
373	CGI_10017528	1	11.7	2	2	EGLDIAVK
374	CGI_10017532	1	19.9	3	3	TTMVAVTPEEVAQCVLDMR
374	CGI_10017532	1	19.9	3	3	HIVINNGAHDSVGGQPTDAGNHEDFSFSK
374	CGI_10017532	1	19.9	3	3	DEPQHLVQGQATPGLLAALGIPFQPLPDYEEGADQALLTAK
375	CGI_10017538	1	3.8	5	5	NNLYAIDPDGAGGVPLFPAYCDFK
375	CGI_10017538	1	3.8	5	5	SPVFAQDGTSIGYWEDLSGTK
375	CGI_10017538	1	3.8	5	5	GKPTCECEECTAEESQPDSPK
375	CGI_10017538	1	3.8	5	5	EGEGCACSLTQSCAGGSTTK
375	CGI_10017538	1	3.8	5	5	IGITEIPVEEPGVPFK
376	CGI_10017557	1	56.6	7	7	DAALLVFCNK
376	CGI_10017557	1	56.6	7	7	HYFQNTQGLIFVVDSNDR
376	CGI_10017557	1	56.6	7	7	LGEIVTTIPTIGFNVETVEYK
376	CGI_10017557	1	56.6	7	7	ILMVGLDAAGK
376	CGI_10017557	1	56.6	7	7	MLNEDELRDAALLVFCNK
376	CGI_10017557	1	56.6	7	7	QDLPNAMNAAEVTDKLGLHSLR
376	CGI_10017557	1	56.6	7	7	ISFTVWDVGGQDK
377	CGI_10017582	1	45.2	10	10	AITQGDEDMQVAEAGQPFK
377	CGI_10017582	1	45.2	10	10	AITQGDEDM[147]QVAEAGQPFK
377	CGI_10017582	1	45.2	10	10	DLLSYMLQDELGFPVTTHALQHR
377	CGI_10017582	1	45.2	10	10	ESLDLSVFEPDHINVK
377	CGI_10017582	1	45.2	10	10	DLLSYMLQDELGFPVTTHALQHR
377	CGI_10017582	1	45.2	10	10	VHCFMDHDNHYVVEAPFIPK
377	CGI_10017582	1	45.2	10	10	DLLSYMLQDELGFPVTTHALQHR
377	CGI_10017582	1	45.2	10	10	FTVPEGMDCSQVK
377	CGI_10017582	1	45.2	10	10	EEDQEMELK
377	CGI_10017582	1	45.2	10	10	DGFHPDEVK
378	CGI_10017600	1	8.2	2	3	VQVQHVANLIK
378	CGI_10017600	1	8.2	2	3	IMLNLADEVQTILSGK
379	CGI_10017615	1	23	2	2	GGVDIPYVQGDSGIFVTK
379	CGI_10017615	1	23	2	2	VTHNEAVQHFVNAGETVTLR
380	CGI_10017621	1	20.8	14	15	ELISNASDALDK
380	CGI_10017621	1	20.8	14	15	EVVQSSAFVER
380	CGI_10017621	1	20.8	14	15	LGIHEDSTNR
380	CGI_10017621	1	20.8	14	15	GMEVIYMVDPIDEYAVQQLK
380	CGI_10017621	1	20.8	14	15	HLEINPDHSIIK
380	CGI_10017621	1	20.8	14	15	NPDDITQEEYGEFYK
380	CGI_10017621	1	20.8	14	15	TLTIMDTGIGMTK
380	CGI_10017621	1	20.8	14	15	VEDLDEDEEDDSK
380	CGI_10017621	1	20.8	14	15	VFIMDNCEELIPEYLNFAR
380	CGI_10017621	1	20.8	14	15	YSSQSGDEMTSLK
380	CGI_10017621	1	20.8	14	15	GMEVIYMVDPIDEYAVQQLK
380	CGI_10017621	1	20.8	14	15	KHLEINPDHSIIK
380	CGI_10017621	1	20.8	14	15	DSSTMGYMAAK
380	CGI_10017621	1	20.8	14	15	LTIMDTGIGMTK
381	CGI_10017638	1	6.6	2	2	IYNPVCGTDGITYANPCLAQCQK
381	CGI_10017638	1	6.6	2	2	YNPVCGTDGITYANPCLAQCQK
382	CGI_10017640	1	5.5	2	2	IEFETVDISDPSKEEEKK
382	CGI_10017640	1	5.5	2	2	IEFETVDISDPSKEEEKK
382	CGI_10017640	1	5.5	2	2	ELLQTLESLK
383	CGI_10017668	1	33.1	10	10	GMYSSPPIHGAR
383	CGI_10017668	1	33.1	10	10	LAFGDNSPVIK
383	CGI_10017668	1	33.1	10	10	LFPFFDMAYQGFASGDTVK
383	CGI_10017668	1	33.1	10	10	ISVAGVSSSNVDYLAK
383	CGI_10017668	1	33.1	10	10	NMTVQGISGTGALR
383	CGI_10017668	1	33.1	10	10	LFPFFDMAYQGFASGDTVK
383	CGI_10017668	1	33.1	10	10	NWQHIIDQIGMFCFTGLKPDQVER
383	CGI_10017668	1	33.1	10	10	LGAAFFSK
383	CGI_10017668	1	33.1	10	10	GKDFWIPTPSWGNHTPIFK
383	CGI_10017668	1	33.1	10	10	LWLGEVK
384	CGI_10017702	1	11.6	2	2	YRPTEVEFLLGDCTK
384	CGI_10017702	1	11.6	2	2	DYVEAMWLMLQQEKPEDFVISMGECHSVR
385	CGI_10017742	1	20.9	4	4	DDSTGDKYVIVQHVDGNPNK
385	CGI_10017742	1	20.9	4	4	TGQDPAEIASYLDDTQAMYALAR
385	CGI_10017742	1	20.9	4	4	VTDTVDDITTVK
385	CGI_10017742	1	20.9	4	4	FNPFHLMIETNSR
386	CGI_10017761	1	7.6	3	3	KLTYAPEAPAPQPSAEAK
386	CGI_10017761	1	7.6	3	3	LTYAPEAPAPQPSAEAK
386	CGI_10017761	1	7.6	3	3	YGREDLDVLGLTFR
387	CGI_10017773	1	1.7	2	2	AAINWFNEK
387	CGI_10017773	1	1.7	2	2	EGDWICPNEQCGNNNFSWR
388	CGI_10017823	1	10.6	3	3	NVNGQDISGIVYDNYDDVEK
388	CGI_10017823	1	10.6	3	3	NVNGQDISGIVYDNYDDVEKFFESINFNCPK
388	CGI_10017823	1	10.6	3	3	ESINFNCPK
389	CGI_10017923	1	32	3	3	DIDPGNDLTFLR
389	CGI_10017923	1	32	3	3	STLDNSTTVQYAGLISQLAAK
389	CGI_10017923	1	32	3	3	STLDNSTTVQYAGLISQLAAK
390	CGI_10017958	1	36.5	5	5	GDSNVTGTVQFSQEAPGTPVTLSGEIK
390	CGI_10017958	1	36.5	5	5	HVGDLGNVTAGEDGVAK
390	CGI_10017958	1	36.5	5	5	MIDLAGPQSIIGR
390	CGI_10017958	1	36.5	5	5	IDLAGPQSIIGR
390	CGI_10017958	1	36.5	5	5	HVGDLGNVTAGEDGVAK
391	CGI_10018003	1	24.8	9	9	DPPQELANTGAR
391	CGI_10018003	1	24.8	9	9	VGDNIGYITFVLFPR
391	CGI_10018003	1	24.8	9	9	FQQAPQVLFSHR
391	CGI_10018003	1	24.8	9	9	VGDNIGYITFVLFPR
391	CGI_10018003	1	24.8	9	9	VPKDWEDWVTK
391	CGI_10018003	1	24.8	9	9	NCFASVFEK
391	CGI_10018003	1	24.8	9	9	DWEDWVTK
391	CGI_10018003	1	24.8	9	9	DDETMYVDAQK
391	CGI_10018003	1	24.8	9	9	VPKDWEDWVTK
392	CGI_10018042	1	6.9	7	7	HSQTESEPECPDSTSR
392	CGI_10018042	1	6.9	7	7	SHHQDLGWAGSCMQR
392	CGI_10018042	1	6.9	7	7	STMPFLFCNSNNVCNYASR
392	CGI_10018042	1	6.9	7	7	CVVCDAPANVIAVHSQEMSIPECPIGWK
392	CGI_10018042	1	6.9	7	7	CVVCDAPANVIAVHSQEM[147]SIPECPIGWK
392	CGI_10018042	1	6.9	7	7	GLWIGYSFAMHTGAGPSGGGQSLSSPGSCLEDFR
392	CGI_10018042	1	6.9	7	7	HSQTESEPECPDSTSR
393	CGI_10018049	1	7.7	2	2	EVAGLDTVVPLETTAAYDIK
393	CGI_10018049	1	7.7	2	2	IMDQAMLVGAPVIGLNDSGGAR
394	CGI_10018067	1	3.4	2	2	EYETIESEHTVETTR
394	CGI_10018067	1	3.4	2	2	AEMEGILQELQTIMDHK
395	CGI_10018072	1	15.9	2	2	NNHDNADEQADKEQQEAIEQIDEVQNEIDR
395	CGI_10018072	1	15.9	2	2	EVQEFEDIK
396	CGI_10018074	1	20.1	3	4	TGDNVEDAFLDTAK
396	CGI_10018074	1	20.1	3	4	STYNHLSSWLTDAR
396	CGI_10018074	1	20.1	3	4	MADCPHTIGVEFGTR
397	CGI_10018075	1	8.2	3	3	SVQQQLQVLDAAR
397	CGI_10018075	1	8.2	3	3	EREHDGADDLLNAER
397	CGI_10018075	1	8.2	3	3	FNVLNER
398	CGI_10018216	1	39.6	2	2	YVQLPADECDTQLLQDAAR
398	CGI_10018216	1	39.6	2	2	NDLSICGTLHSVDQFLNIK
399	CGI_10018235	1	45.1	6	6	CVGLNPTLEIVR
399	CGI_10018235	1	45.1	6	6	FEEFLPIHETIMNTLEQGTFADYMEAFK
399	CGI_10018235	1	45.1	6	6	SYKFEEFLPIHETIMNTLEQGTFADYMEAFK
399	CGI_10018235	1	45.1	6	6	LSKEEIEEAKEVFELFDFWDGR
399	CGI_10018235	1	45.1	6	6	EVFELFDFWDGR
399	CGI_10018235	1	45.1	6	6	VGLNPTLEIVR
399	CGI_10018235	1	45.1	6	6	LSKEEIEEAK
400	CGI_10018336	1	8.4	4	4	DFLDNYIFLAVGR
400	CGI_10018336	1	8.4	4	4	ELAYQIYDEAR
400	CGI_10018336	1	8.4	4	4	LEEELFGTGNTGINFDKYEDIPVEATGENCPK
400	CGI_10018336	1	8.4	4	4	DMGFEPQIR
401	CGI_10018338	1	11.9	3	3	GVVQEYGSMVAELTSGPCLAMEIR
401	CGI_10018338	1	11.9	3	3	EALGPTDSAIAR
401	CGI_10018338	1	11.9	3	3	DGTVEMFDIK
402	CGI_10018499	1	19.7	5	7	AVVGEEALTPDDLLYLEFLTK
402	CGI_10018499	1	19.7	5	7	IPIFSAAGLPHNEIAAQICR
402	CGI_10018499	1	19.7	5	7	NGSITQIPILTMPNDDITHPIPDLTGYITEGQIYVDR
402	CGI_10018499	1	19.7	5	7	QIYPPINVLPSLSR
402	CGI_10018499	1	19.7	5	7	ESLDIGWQLLR
403	CGI_10018510	1	18.6	4	4	EGCQMYILDVNNVTGGLSLNPNFLVDFGKEPQGPMLAHEVR
403	CGI_10018510	1	18.6	4	4	HDPTATEGYVGCALSSTVFR
403	CGI_10018510	1	18.6	4	4	YPGGDCSSDIWLAHTGVK
403	CGI_10018510	1	18.6	4	4	YVVDVGTNER
404	CGI_10018567	1	10.8	2	3	GPGTTFEFALK
404	CGI_10018567	1	10.8	2	3	NLAASAEVR
405	CGI_10018568	1	16.1	4	5	ACIETIESGIMTK
405	CGI_10018568	1	16.1	4	5	GGPVVEMQGDEMTR
405	CGI_10018568	1	16.1	4	5	GNETSTNSIASIFAWTR
405	CGI_10018568	1	16.1	4	5	TIEAEAAHGTVTR
405	CGI_10018568	1	16.1	4	5	NILGGTVFR
406	CGI_10018571	1	6.3	4	5	SREDALLQEDMLEIMPAVEEANAISQELDK
406	CGI_10018571	1	6.3	4	5	GGGGGADFAAIAEK
406	CGI_10018571	1	6.3	4	5	EQLDVIDFR
406	CGI_10018571	1	6.3	4	5	VPVSNYADIEQR
407	CGI_10018683	1	4.1	5	5	DFFADPTENANR
407	CGI_10018683	1	4.1	5	5	TDVINLYLELMSAHR
407	CGI_10018683	1	4.1	5	5	LTDVINLYLELMSAHR
407	CGI_10018683	1	4.1	5	5	ELNGILEGFLQK
407	CGI_10018683	1	4.1	5	5	DVINLYLELMSAHR
408	CGI_10018777	1	11.1	5	5	LPGDVSDDVDEDPTGNK
408	CGI_10018777	1	11.1	5	5	NVIDGDLCEMFNSMDPVK
408	CGI_10018777	1	11.1	5	5	FHLTPLSYETLEYASGFASEQCPEGIVAISTNTLR
408	CGI_10018777	1	11.1	5	5	NLVQVDEMDSLSPITHCQIADLANEDTPQLYTLCGR
408	CGI_10018777	1	11.1	5	5	SGFLFIASEFGNHYLYQIAQLGDDDEEPR
409	CGI_10018985	1	22.8	7	7	AGGNETTLLVVDSEADDYFK
409	CGI_10018985	1	22.8	7	7	DRPGQFIGTIDDGSPAQAAGLQEGDR
409	CGI_10018985	1	22.8	7	7	IVEINGTNIGNENHQQVVGR
409	CGI_10018985	1	22.8	7	7	NDISISSSSPNVSR
409	CGI_10018985	1	22.8	7	7	SDLPEVVELSAVR
409	CGI_10018985	1	22.8	7	7	SDLPEVVELSAVR
409	CGI_10018985	1	22.8	7	7	AGGNETTLLVVDSEADDYFKK
410	CGI_10018998	1	5.9	3	3	GQSALVPSVIILIR
410	CGI_10018998	1	5.9	3	3	ESGEYVDNVTK
410	CGI_10018998	1	5.9	3	3	MSCMEVLNGIASLEEHVENLSHDFDAR
411	CGI_10019046	1	6.3	5	6	FSYNQFLTFDLR
411	CGI_10019046	1	6.3	5	6	LYTEATSIQLPVFDLDVLDGNTER
411	CGI_10019046	1	6.3	5	6	GCIPCFCYGHSSDCSSAVGYYATSIISDFETGK
411	CGI_10019046	1	6.3	5	6	IGEDDSRPSVIDIIFEGSGQR
411	CGI_10019046	1	6.3	5	6	MNTFGDEVFGDAR
412	CGI_10019050	1	14.5	3	3	ALENPDRPFLAILGGAK
412	CGI_10019050	1	14.5	3	3	CADPPAGSVFLLENLR
412	CGI_10019050	1	14.5	3	3	GTVALMDAVVAATQR
412	CGI_10019050	1	14.5	3	3	AIDQIDVSGKR
413	CGI_10019057	1	5	2	2	TNPQTVLVFTPER
413	CGI_10019057	1	5	2	2	YRPLCFVFYTVDWSFDHR
414	CGI_10019080	1	33.1	6	6	LGGYDDFNCNVWDVLK
414	CGI_10019080	1	33.1	6	6	LLLGGYDDFNCNVWDVLK
414	CGI_10019080	1	33.1	6	6	VSCLGVTEDGMAVATGSWDSFLK
414	CGI_10019080	1	33.1	6	6	QTFSGHESDINAITYFPNGYAFATGSDDATCR
414	CGI_10019080	1	33.1	6	6	SSWVMTCAYAPSGSYVACGGLDNICSIYSLK
414	CGI_10019080	1	33.1	6	6	VWDGYTTNK
415	CGI_10019175	1	27.7	4	4	ETAHEYLTPIDEAPSGMLVR
415	CGI_10019175	1	27.7	4	4	TDKELDLTGDLSK
415	CGI_10019175	1	27.7	4	4	GIQDVLGAVDK
415	CGI_10019175	1	27.7	4	4	EIVEADQEDESLR
416	CGI_10019253	1	23.4	9	11	LGGSNPQTFLPSISTMQSSYK
[truncated: 4,327 more rows]

## Sheet: B_02
entry no.	protein	protein probability	percent coverage	num unique peps	tot indep spectra	peptide sequence
1	CGI_10000067,CGI_10019790	1	40	4	8	VFAIEVSVDDVSDITENK
1	CGI_10000067,CGI_10019790	1	40	4	8	YTDTEITLDSQGTDYEEFK
1	CGI_10000067,CGI_10019790	1	40	4	8	FALITWIGK
1	CGI_10000067,CGI_10019790	1	40	4	8	VFAIEVSVDDVSDITENK
2	CGI_10000075,CGI_10020305	1	37.1	3	3	NADM[147]SEDMQQDAVDCATTALEK
2	CGI_10000075,CGI_10020305	1	37.1	3	3	NADMSEDMQQDAVDCATTALEK
2	CGI_10000075,CGI_10020305	1	37.1	3	3	YNPTWHCIVGR
3	CGI_10000077	1	9.3	2	2	SAEFLLQLLK
3	CGI_10000077	1	9.3	2	2	KSAEFLLQLLK
4	CGI_10000082,CGI_10020724	1	70.7	5	5	SVTELAGIGEVLGGR
4	CGI_10000082,CGI_10020724	1	70.7	5	5	LKEHGFDMAYVVLGQFLVLK
4	CGI_10000082,CGI_10020724	1	70.7	5	5	KDEEMFKDWLK
4	CGI_10000082,CGI_10020724	1	70.7	5	5	EWCDNFL
4	CGI_10000082,CGI_10020724	1	70.7	5	5	DEEMFKDWLK
5	CGI_10000134	1	20.1	3	3	EEIITTDDEDTSNNNSVSGSHPK
5	CGI_10000134	1	20.1	3	3	SDGSASSYISLPTTDPFYLMR
5	CGI_10000134	1	20.1	3	3	EEIITTDDEDTSNNNSVSGSHPK
6	CGI_10000147,CGI_10019760,CGI_10024287	1	16.9	2	2	HAVGVIINK
6	CGI_10000147,CGI_10019760,CGI_10024287	1	16.9	2	2	YNKPEVLEPIPYEFIA
7	CGI_10000237,CGI_10010298	1	36.6	4	4	LRPLSYPQTDVFLVCFSVVSPASFENVR
7	CGI_10000237,CGI_10010298	1	36.6	4	4	TCLLISYTTNK
7	CGI_10000237,CGI_10010298	1	36.6	4	4	NVFDEAILAALEPPEPPK
7	CGI_10000237,CGI_10010298	1	36.6	4	4	TPFLLVGTQVDLR
8	CGI_10000304	1	47.7	5	6	GIYAYGFEKPSAIQQR
8	CGI_10000304	1	47.7	5	6	EEYIPEAGGLIESNWDEVVDNFDDMNLREELLR
8	CGI_10000304	1	47.7	5	6	GDTKEEYIPEAGGLIESNWDEVVDNFDDMNLR
8	CGI_10000304	1	47.7	5	6	EEYIPEAGGLIESNWDEVVDNFDDMNLR
8	CGI_10000304	1	47.7	5	6	GDTKEEYIPEAGGLIESNWDEVVDNFDDMNLREELLR
9	CGI_10000494,CGI_10025079	1	25.3	2	3	GSGLPANSSAVAILPVTLDTPMNR
9	CGI_10000494,CGI_10025079	1	25.3	2	3	NYWVGSIDLMPNEQADANVVVKPSESWLNQEDEVLK
10	CGI_10000595,CGI_10009164	1	16.2	2	2	SGNLSMDDVIAIAR
10	CGI_10000595,CGI_10009164	1	16.2	2	2	VEVVPSASSLLIK
10	CGI_10000595,CGI_10009164	1	16.2	2	2	SGNLSM[147]DDVIAIAR
11	CGI_10001021	1	26	7	7	KPQLVIQVPQTIEAK
11	CGI_10001021	1	26	7	7	YGQCWVFSGLLTTMCR
11	CGI_10001021	1	26	7	7	DGTMEVSQIDHSAVGHYISTK
11	CGI_10001021	1	26	7	7	LDLPEGNDGWQAHDATPQEASEGIMR
11	CGI_10001021	1	26	7	7	VLNFTVSPPDNTLIGDDMEIK
11	CGI_10001021	1	26	7	7	NTTQLVLTQAEIAVEGSGLLAPQTIDISSPIKPGDEVK
11	CGI_10001021	1	26	7	7	FQLYISGK
12	CGI_10001170,CGI_10009310	1	27.8	4	4	GPNGAAAGVAAQHSQCFASWYSHCPGLK
12	CGI_10001170,CGI_10009310	1	27.8	4	4	LEDNTFPQVFNIVNTVK
12	CGI_10001170,CGI_10009310	1	27.8	4	4	TLEDNTFPQVFNIVNTVK
12	CGI_10001170,CGI_10009310	1	27.8	4	4	IESPAFNYLDAPVMR
12	CGI_10001170,CGI_10009310	1	27.8	4	4	IIESPAFNYLDAPVMR
13	CGI_10001357	1	20.8	8	9	APNHFQAVNLLTQQPNVPPPAR
13	CGI_10001357	1	20.8	8	9	DAIITTADGK
13	CGI_10001357	1	20.8	8	9	IVFAENGDETFK
13	CGI_10001357	1	20.8	8	9	NMPENLVYEYDDFYFMTDPEQLIYSHWSQR
13	CGI_10001357	1	20.8	8	9	TEQEKPPPPVAPPAGPSNLKPSLDQIDR
13	CGI_10001357	1	20.8	8	9	NRPAYILCK
13	CGI_10001357	1	20.8	8	9	AGVTNVPPSKPIQVEK
13	CGI_10001357	1	20.8	8	9	IAITVGFVKPTNFTYK
14	CGI_10001407,CGI_10017178	1	35.2	16	17	AHLPVNESFGFTGDLR
14	CGI_10001407,CGI_10017178	1	35.2	16	17	ARPMADGLPEAIDNGDITAR
14	CGI_10001407,CGI_10017178	1	35.2	16	17	DLEEDHACIPIKK
14	CGI_10001407,CGI_10017178	1	35.2	16	17	GVQYLNEIKDSVVAGFQWATK
14	CGI_10001407,CGI_10017178	1	35.2	16	17	GVVFDNQQIGSTPQFLVK
14	CGI_10001407,CGI_10017178	1	35.2	16	17	KIWCFGPEGTGPNILTDVTK
14	CGI_10001407,CGI_10017178	1	35.2	16	17	LMEPIYLVEIQCPEQAVGGIFQCLNK
14	CGI_10001407,CGI_10017178	1	35.2	16	17	MENLYEGPDDDVAAIAVK
14	CGI_10001407,CGI_10017178	1	35.2	16	17	YIEPIEDVPCGNICGLVGVDQYLIK
14	CGI_10001407,CGI_10017178	1	35.2	16	17	ETVSEESDITCLSK
14	CGI_10001407,CGI_10017178	1	35.2	16	17	KEDLQYIQGER
14	CGI_10001407,CGI_10017178	1	35.2	16	17	VLYACMLTAQPR
14	CGI_10001407,CGI_10017178	1	35.2	16	17	AHLPVNESFGFTGDLR
14	CGI_10001407,CGI_10017178	1	35.2	16	17	DFGAMYSK
14	CGI_10001407,CGI_10017178	1	35.2	16	17	LADKYGMDVGEAR
14	CGI_10001407,CGI_10017178	1	35.2	16	17	VTDGALVVVDCVSGVCVQTETVLR
14	CGI_10001407,CGI_10017178	1	35.2	16	17	GIEDNPMGEISVDPK
15	CGI_10001478	1	5.7	3	3	LATTLFEDCTTVDDLLK
15	CGI_10001478	1	5.7	3	3	VTHLIYIGDGK
15	CGI_10001478	1	5.7	3	3	AVQLYGSYR
16	CGI_10001493,CGI_10007931	1	14.1	3	3	TPDVIFCFGFR
16	CGI_10001493,CGI_10007931	1	14.1	3	3	SGFGLIYDSLDFAK
16	CGI_10001493,CGI_10007931	1	14.1	3	3	TSGFGLIYDSLDFAK
17	CGI_10001571	1	20.4	2	2	VPAFESASGDCLFESNAIAQYVSNAQLMGANSR
17	CGI_10001571	1	20.4	2	2	ISQADISVACNLLLLYK
18	CGI_10001587,CGI_10006316	1	17.6	3	3	DLLENMGDNFTK
18	CGI_10001587,CGI_10006316	1	17.6	3	3	NAFAMFDKDGK
18	CGI_10001587,CGI_10006316	1	17.6	3	3	NAFAMFDK
19	CGI_10001592	1	13.7	7	8	NPDSEAAPWCYTTSSGTR
19	CGI_10001592	1	13.7	7	8	QCDQPPTEGCR
19	CGI_10001592	1	13.7	7	8	WRDESFCPLPCGENMVYDAEMSGCPASCVDPNSEK
19	CGI_10001592	1	13.7	7	8	WRDESFCPLPCGENMVYDAEM[147]SGCPASCVDPNSEK
19	CGI_10001592	1	13.7	7	8	AACGGPWR
19	CGI_10001592	1	13.7	7	8	YGLEAGNECFCGNCIR
19	CGI_10001592	1	13.7	7	8	TYLPYTK
19	CGI_10001592	1	13.7	7	8	MTGLCGNCNGR
19	CGI_10001592	1	13.7	7	8	CGYLNPAK
20	CGI_10001640	1	25.4	7	7	DENAQLIVTGTR
20	CGI_10001640	1	25.4	7	7	TFLGSVSDYILHHAHVPVLVCR
20	CGI_10001640	1	25.4	7	7	RTFLGSVSDYILHHAHVPVLVCR
20	CGI_10001640	1	25.4	7	7	TFLGSVSDYILHHAHVPVLVCR
20	CGI_10001640	1	25.4	7	7	FLGSVSDYILHHAHVPVLVCR
20	CGI_10001640	1	25.4	7	7	TFLGSVSDYILHHAHVPVLVCR
20	CGI_10001640	1	25.4	7	7	LGSVSDYILHHAHVPVLVCR
21	CGI_10001648,CGI_10003329	1	29.8	4	4	DPENFPFVVIGNK
21	CGI_10001648,CGI_10003329	1	29.8	4	4	NALAQETEVELYNEFPDQIK
21	CGI_10001648,CGI_10003329	1	29.8	4	4	GADCCVLVFDVTMPNTFK
21	CGI_10001648,CGI_10003329	1	29.8	4	4	ATIGADFLTK
22	CGI_10001653	1	20.7	15	16	AGELHQEQENYK
22	CGI_10001653	1	20.7	15	16	GQLVAELDAFQAANESLQK
22	CGI_10001653	1	20.7	15	16	HQDALNDLADQLEYMTK
22	CGI_10001653	1	20.7	15	16	LEEASGMSSSQLDINR
22	CGI_10001653	1	20.7	15	16	LEGDIAAMQSDLDDALNAQR
22	CGI_10001653	1	20.7	15	16	LTQENFDLQHQVQELDAANAGLAK
22	CGI_10001653	1	20.7	15	16	NAETELGETSQR
22	CGI_10001653	1	20.7	15	16	QNLQVQLSALQSDYDNLNAR
22	CGI_10001653	1	20.7	15	16	RLEGDIAAMQSDLDDALNAQR
22	CGI_10001653	1	20.7	15	16	SQLQVQVDDLK
22	CGI_10001653	1	20.7	15	16	SQLQVQVDDLKR
22	CGI_10001653	1	20.7	15	16	YEEESESASNLR
22	CGI_10001653	1	20.7	15	16	HQDALNDLADQLEYMTK
22	CGI_10001653	1	20.7	15	16	AQTLIEEAEHR
22	CGI_10001653	1	20.7	15	16	AQTLIEEAEHR
23	CGI_10001665	1	3.3	4	4	VADVLNSLSIPQISYGATTLK
23	CGI_10001665	1	3.3	4	4	IGQDLYSLLSGEGLCGEEGVGQVIDPSTIIVHLAK
23	CGI_10001665	1	3.3	4	4	YPNTYTDNPWFYDFYQHFFK
23	CGI_10001665	1	3.3	4	4	VVAVFADPDRYIEDLLK
24	CGI_10001933	1	26.1	2	2	HDTEEGEEDSHFK
24	CGI_10001933	1	26.1	2	2	YVYPQTESQEIGWITKPLIDSDR
25	CGI_10002226,CGI_10023649	1	7.1	3	3	EDVLALILPVLGESK
25	CGI_10002226,CGI_10023649	1	7.1	3	3	FSHDSDPEVAHNAILAMGIAGAGTNNAR
25	CGI_10002226,CGI_10023649	1	7.1	3	3	QDAVDATLETLNVISEPLK
26	CGI_10002248	1	34.6	6	7	DSVVSFIVNCPSVGFYK
26	CGI_10002248	1	34.6	6	7	EMPEFVFTQTK
26	CGI_10002248	1	34.6	6	7	LQLYAIPVNDPSQQLPGVYNYLINCQK
26	CGI_10002248	1	34.6	6	7	VTANLIEVESDR
26	CGI_10002248	1	34.6	6	7	GEYGLEIYANDPATEGSTLYHVAQYLVECNEDVK
26	CGI_10002248	1	34.6	6	7	LQLYAIPVNDPSQQLPGVYNYLINCQK
27	CGI_10002296	1	36.9	5	5	IILNLDLEDIQR
27	CGI_10002296	1	36.9	5	5	YSETPITPELEMLAAEK
27	CGI_10002296	1	36.9	5	5	DFYHVFVTPTQFIFR
27	CGI_10002296	1	36.9	5	5	ALVDYTDVANAPSK
27	CGI_10002296	1	36.9	5	5	LAGEPTLNYLLGIEEGR
28	CGI_10002311	1	26.4	8	9	KVGGSMEEQVTNAMDK
28	CGI_10002311	1	26.4	8	9	IYVNFGCEILK
28	CGI_10002311	1	26.4	8	9	NTDQILGLAGCDLLTISPSLLDK
28	CGI_10002311	1	26.4	8	9	VGGSMEEQVTNAMDK
28	CGI_10002311	1	26.4	8	9	FKPTDATTNPSLILAAANMESYQGLIDDAINYAK
28	CGI_10002311	1	26.4	8	9	FGYNTVVMGASFR
28	CGI_10002311	1	26.4	8	9	SYSMLEDPGVMSVTK
28	CGI_10002311	1	26.4	8	9	TNAM[147]DKIYVNFGCEILK
29	CGI_10002361	1	15.9	2	2	FSNPEDVAGFGGK
29	CGI_10002361	1	15.9	2	2	TLLMSALTVR
30	CGI_10002375	1	6.9	4	4	GEENQVEEQIK
30	CGI_10002375	1	6.9	4	4	LDILPGLVSGEQK
30	CGI_10002375	1	6.9	4	4	MVPGAGATEIELAK
30	CGI_10002375	1	6.9	4	4	ALDILPGLVSGEQK
31	CGI_10002617	1	24	8	8	LVNEAGYLEVNNDTLQSTR
31	CGI_10002617	1	24	8	8	NDPQVVSNYAPWTVEK
31	CGI_10002617	1	24	8	8	VTNFDPDNNTVVTSDGQK
31	CGI_10002617	1	24	8	8	DPQVVSNYAPWTVEK
31	CGI_10002617	1	24	8	8	KLVNEAGYLEVNNDTLQSTR
31	CGI_10002617	1	24	8	8	LVVVGGGTGGCSTAAR
31	CGI_10002617	1	24	8	8	YPNIFSIGDCNSAPTSK
31	CGI_10002617	1	24	8	8	ETFTYSMLHLTPPMSAPDELR
32	CGI_10002687	1	2.5	2	2	EQSGQQADTTSFIK
32	CGI_10002687	1	2.5	2	2	PYTYGNDNSSVNR
33	CGI_10002689	1	43	10	10	AQQFCQQLEAER
33	CGI_10002689	1	43	10	10	ESAMTEPAWQGAGTEPGLK
33	CGI_10002689	1	43	10	10	SYFPTLQYLEGGAETGFR
33	CGI_10002689	1	43	10	10	YDLHFWIGTQSSQDEYGTAAYK
33	CGI_10002689	1	43	10	10	YFPTLQYLEGGAETGFR
33	CGI_10002689	1	43	10	10	ASSFYEGLPDDDVEAEEDEGVSTGETTLMK
33	CGI_10002689	1	43	10	10	ESAM[147]TEPAWQGAGTEPGLK
33	CGI_10002689	1	43	10	10	EVTDWPVEDYGK
33	CGI_10002689	1	43	10	10	GLEIIQWNGVGSNGMEK
33	CGI_10002689	1	43	10	10	GTVSKDDLSSDK
33	CGI_10002689	1	43	10	10	FPTLQYLEGGAETGFR
34	CGI_10002798	1	17.5	3	3	AWLTELLYTFNSGNIPK
34	CGI_10002798	1	17.5	3	3	TVVEECSGLLNNLDGVTTVHGR
34	CGI_10002798	1	17.5	3	3	MGNHALYYQEALR
35	CGI_10002799	1	55	5	5	AGVLDALTK
35	CGI_10002799	1	55	5	5	QHLGASGPETADVEALK
35	CGI_10002799	1	55	5	5	VLVGLYEEPEKPNNALDFLK
35	CGI_10002799	1	55	5	5	QKVEQLTEENQELK
35	CGI_10002799	1	55	5	5	QHLGASGPETADVEALK
36	CGI_10002873	1	28.4	9	10	ATGQVYDDFIDEFMEAVR
36	CGI_10002873	1	28.4	9	10	DYVYSTDYECFVPETWQWK
36	CGI_10002873	1	28.4	9	10	VFLTAAQTLAGLVTEENLSNGR
36	CGI_10002873	1	28.4	9	10	YGQDTLIQFEDFGNHNAFR
36	CGI_10002873	1	28.4	9	10	DMAAFNERPIIFALSNPTSMSECSAEEAYNFSEGR
36	CGI_10002873	1	28.4	9	10	YGQDTLIQFEDFGNHNAFR
36	CGI_10002873	1	28.4	9	10	LGLGDLGAYGMGIPVGK
36	CGI_10002873	1	28.4	9	10	EHAPVETLEEAVK
36	CGI_10002873	1	28.4	9	10	GLFLSINDR
36	CGI_10002873	1	28.4	9	10	MGIHGLIPAAIITQDQQMER
37	CGI_10002881	1	6.8	6	6	LVLTDGNSPSTSSIQTVR
37	CGI_10002881	1	6.8	6	6	TVQKPGGLEVTAGSDAK
37	CGI_10002881	1	6.8	6	6	TVQKPGGLEVTAGSDAK
37	CGI_10002881	1	6.8	6	6	TPWVEYNFR
37	CGI_10002881	1	6.8	6	6	RPAEYLWASPSDHFGLR
37	CGI_10002881	1	6.8	6	6	DIELTCITSGKPDPIITWR
38	CGI_10002919,CGI_10017292	1	6.8	2	2	MPNIGYGSNK
38	CGI_10002919,CGI_10017292	1	6.8	2	2	MPNIGYGSNKK
39	CGI_10003051	1	16	3	3	YGAEMAYGFVDYEDRR
39	CGI_10003051	1	16	3	3	HLEDVFEPYGR
39	CGI_10003051	1	16	3	3	RGDGSLFIGR
40	CGI_10003086	1	9.3	3	3	SEPDEEDPFSFEGPEIVK
40	CGI_10003086	1	9.3	3	3	GIPHFWLTVFK
40	CGI_10003086	1	9.3	3	3	NPQILADLQHR
41	CGI_10003110	1	27.5	21	22	ETADTDTAEQVMQSFK
41	CGI_10003110	1	27.5	21	22	KAGTQIENIEEDFR
41	CGI_10003110	1	27.5	21	22	QTLPEADKEFNAIMALASEVQR
41	CGI_10003110	1	27.5	21	22	QYEQATTQYKPNIDELER
41	CGI_10003110	1	27.5	21	22	SVMAYVSSYYHAFSGAQQAETAANR
41	CGI_10003110	1	27.5	21	22	CQIHEEWAEGKEEMLQSQDYLR
41	CGI_10003110	1	27.5	21	22	GFEEWLLSELQR
41	CGI_10003110	1	27.5	21	22	VEQIAAIAQELNLLEYHDVLTVNTR
41	CGI_10003110	1	27.5	21	22	FAIQDITVEELTAK
41	CGI_10003110	1	27.5	21	22	GFEEWLLSELQR
41	CGI_10003110	1	27.5	21	22	GWEQLLTAIAR
41	CGI_10003110	1	27.5	21	22	VGWEQLLTAIAR
41	CGI_10003110	1	27.5	21	22	FEEWLLSELQR
41	CGI_10003110	1	27.5	21	22	LENSFNTLQTR
41	CGI_10003110	1	27.5	21	22	GLEFAEK
41	CGI_10003110	1	27.5	21	22	ENSFNTLQTR
41	CGI_10003110	1	27.5	21	22	DGTLQNEMMK
41	CGI_10003110	1	27.5	21	22	LGTLTAQR
41	CGI_10003110	1	27.5	21	22	GEEEWDREGLLDPAWEK
41	CGI_10003110	1	27.5	21	22	VSDIANAWK
41	CGI_10003110	1	27.5	21	22	QTLPEADKEFNAIMALASEVQR
42	CGI_10003139	1	12.5	2	2	LTIEEAGGIFNIHK
42	CGI_10003139	1	12.5	2	2	INLIAPPLYVMTTSTLER
43	CGI_10003169	1	15.4	3	3	IEELCSGAAYCQFMDMLFPGSIPIKK
43	CGI_10003169	1	15.4	3	3	DIEVTCQENEDNEVIK
43	CGI_10003169	1	15.4	3	3	AELTQQINELR
44	CGI_10003285	1	4.8	2	2	YQPLSPSESVNNSAIYR
44	CGI_10003285	1	4.8	2	2	YQVMPFDHQK
45	CGI_10003354	1	25.1	3	3	LGANYLQIPVNCPYK
45	CGI_10003354	1	25.1	3	3	TDQGIQNLSAAEANR
45	CGI_10003354	1	25.1	3	3	YNSADEDNFSQVGIFWNQVLKPEER
45	CGI_10003354	1	25.1	3	3	NPNNYFAEVEQIAFSPAHFIPGVEASPDK
45	CGI_10003354	1	25.1	3	3	YNSADEDNFSQVGIFWNQVLKPEER
46	CGI_10003355	1	21.3	4	4	EDVLTTGTGAPVGLK
46	CGI_10003355	1	21.3	4	4	FSTVGGESGSADTAR
46	CGI_10003355	1	21.3	4	4	GAGAFGYFECTHDITK
46	CGI_10003355	1	21.3	4	4	GPVLLQDFVFTDEMAHFNR
46	CGI_10003355	1	21.3	4	4	NYFAEVEQIAFSPVHMIPGVEASPDK
46	CGI_10003355	1	21.3	4	4	LVENIAGHAINASDFLQK
47	CGI_10003396	1	18.8	5	5	IEDLSQQAQMAAAEK
47	CGI_10003396	1	18.8	5	5	SPASDTYIVFGEAK
47	CGI_10003396	1	18.8	5	5	NILFVINRPDVYK
47	CGI_10003396	1	18.8	5	5	IEDLSQQAQM[147]AAAEK
47	CGI_10003396	1	18.8	5	5	EDLSQQAQMAAAEK
48	CGI_10003462	1	16.9	3	3	ESEMSNRPTEAVIGEK
48	CGI_10003462	1	16.9	3	3	GLDSTTVAEHEGLVYCK
48	CGI_10003462	1	16.9	3	3	GLDSTTVAEHEGLVYCK
49	CGI_10003521	1	24	39	42	AIGALVDAVGPGLCPDWEDWNPK
49	CGI_10003521	1	24	39	42	DAGAGGLSLAIEGPSK
49	CGI_10003521	1	24	39	42	DGTCTVEYLPSKPGEYDVSVK
49	CGI_10003521	1	24	39	42	EVDEGYEFTYSPTAPGDYMITIR
49	CGI_10003521	1	24	39	42	FTVETQGETGALGFSIEGPSQAK
49	CGI_10003521	1	24	39	42	GAGQGGLGLSIDGPSEVPINCK
49	CGI_10003521	1	24	39	42	GEINQPCEFNIYTR
49	CGI_10003521	1	24	39	42	SPYMVQIQPETK
49	CGI_10003521	1	24	39	42	TGAPATFTVDTTEAGEAPLEVTCTDQR
49	CGI_10003521	1	24	39	42	VEYEPVNPGTYVVAVYFAGK
49	CGI_10003521	1	24	39	42	VISPSGTEEEALIQEIDDGEYAVR
49	CGI_10003521	1	24	39	42	VQPAQLTPVAEGVVDATYYPVEEGPCK
49	CGI_10003521	1	24	39	42	VTYKPTEPGNYIINIK
49	CGI_10003521	1	24	39	42	VYGPGLNPEGVYLDSPTEFTVDAK
49	CGI_10003521	1	24	39	42	YNNDDIEGSPFK
49	CGI_10003521	1	24	39	42	DNGDGSADVTYFPTAPGEYAVHILCNEDDIPK
49	CGI_10003521	1	24	39	42	EKPTPEGYQTFFTPTEVGPHK
49	CGI_10003521	1	24	39	42	KPLAEADLSGVK
49	CGI_10003521	1	24	39	42	IPVGPIFNFVSAYVVM[147]PSGK
49	CGI_10003521	1	24	39	42	QGQYIINITFGEQHIAK
49	CGI_10003521	1	24	39	42	VTYKPTEPGNYIINIK
49	CGI_10003521	1	24	39	42	CVDNGDGTCTVGYVPTAPGEYNVSVK
49	CGI_10003521	1	24	39	42	FTVETFSAGK
49	CGI_10003521	1	24	39	42	NGQHINGSPFK
49	CGI_10003521	1	24	39	42	VTAFGPGLEK
49	CGI_10003521	1	24	39	42	YAGVNIAGSPFK
49	CGI_10003521	1	24	39	42	YGPGLEGGVVNQPAR
49	CGI_10003521	1	24	39	42	SDEHVPGSPFNVSVGGEPSSR
49	CGI_10003521	1	24	39	42	SKTEEGVYECVYIPLK
49	CGI_10003521	1	24	39	42	IGPPSGEPIDTTDSGVK
49	CGI_10003521	1	24	39	42	GSIDVVILDPHGR
49	CGI_10003521	1	24	39	42	DADPGMVTASGDGLR
49	CGI_10003521	1	24	39	42	IPVGPIFNFVSAYVVM[147]PSGK
49	CGI_10003521	1	24	39	42	DMHIPGSPFEFTVGPITGGGSHK
49	CGI_10003521	1	24	39	42	YANQHVPGSPFTTNVEPGVDASR
49	CGI_10003521	1	24	39	42	ENVTMVLEFLER
49	CGI_10003521	1	24	39	42	DLADDAQWK
49	CGI_10003521	1	24	39	42	SPFTVDVLPDSASK
49	CGI_10003521	1	24	39	42	QNPDGTVAVTYYPTEQGEYTISVTYDDKPIK
49	CGI_10003521	1	24	39	42	WLDIPQLIKPEEITNPK
50	CGI_10003538	1	19.6	3	3	IGVAAQNCYK
50	CGI_10003538	1	19.6	3	3	QSIDGIADFLK
50	CGI_10003538	1	19.6	3	3	SIDGIADFLK
51	CGI_10003539	1	57.1	6	6	TATPEQAQEVHEK
51	CGI_10003539	1	57.1	6	6	DLGAKPDIDGFLVGGASLKPDFVQIVNAR
51	CGI_10003539	1	57.1	6	6	TATPEQAQEVHEK
51	CGI_10003539	1	57.1	6	6	NVFGESDQLIGEK
51	CGI_10003539	1	57.1	6	6	EAGKTEEVVFR
51	CGI_10003539	1	57.1	6	6	QTQAIIENITADQWPNVVLAYEPVWAIGTGK
52	CGI_10003541	1	6.8	2	2	VDLSDPQGQLK
52	CGI_10003541	1	6.8	2	2	ENSGTIQANCESLDQR
53	CGI_10003593	1	9.2	4	4	NALYSNAAVTCGTPGTFVK
53	CGI_10003593	1	9.2	4	4	RNALYSNAAVTCGTPGTFVK
53	CGI_10003593	1	9.2	4	4	VSPGQLYTDEEFPLWVAMGK
53	CGI_10003593	1	9.2	4	4	SPGQLYTDEEFPLWVAMGK
54	CGI_10003625	1	2.7	6	6	NNEPEITGDQWCLDFIK
54	CGI_10003625	1	2.7	6	6	VVNEALNYEER
54	CGI_10003625	1	2.7	6	6	SHIGLVDFLLK
54	CGI_10003625	1	2.7	6	6	VNICEALLK
54	CGI_10003625	1	2.7	6	6	SHIGLVDFLLK
54	CGI_10003625	1	2.7	6	6	SNEFFHLVPMR
55	CGI_10003633	1	6.4	3	3	IPNPNFFEDLDPYK
55	CGI_10003633	1	6.4	3	3	YQDGIDCGGAYVK
55	CGI_10003633	1	6.4	3	3	KPSAALDSYFTDK
55	CGI_10003633	1	6.4	3	3	DGIDCGGAYVK
56	CGI_10003651	1	11.5	2	2	NWASSLDELDTPIETYSDYCPTVAAGTDKHEYTSYSSR
56	CGI_10003651	1	11.5	2	2	EGYGVIVANTNYNK
57	CGI_10003818	1	22.4	2	2	TFIGSVSDFIIHHSDCPVFVCR
57	CGI_10003818	1	22.4	2	2	TFIGSVSDFIIHHSDCPVFVCR
58	CGI_10003886	1	4	2	2	ETSQSQSAPGLNAAK
58	CGI_10003886	1	4	2	2	YDEYLNAESR
59	CGI_10003897	1	14.1	6	6	DLKPSNILYADNSGSPDSLR
59	CGI_10003897	1	14.1	6	6	FYLAELALALDHLHSLGIVYR
59	CGI_10003897	1	14.1	6	6	VLNPPFKPAVVQTDDAFYFDPEFTSR
59	CGI_10003897	1	14.1	6	6	ICDFGFAK
59	CGI_10003897	1	14.1	6	6	LGMPQFLSPEAQQLLR
59	CGI_10003897	1	14.1	6	6	FYLAELALALDHLHSLGIVYR
60	CGI_10003930	1	1.7	2	2	DLNDNSPVFEAPR
60	CGI_10003930	1	1.7	2	2	ATDDDSGAFGDIAYTIQSVSNNGASK
61	CGI_10003950	1	5.7	2	2	FMNTTGSPVCQDLQDK
61	CGI_10003950	1	5.7	2	2	VDEFAQAVQEVEK
62	CGI_10003999	1	11	2	2	DNGVLSFCQHVLFPLR
62	CGI_10003999	1	11	2	2	QVGNPLLSGLLYPGLQALDEEYLK
63	CGI_10004058	1	21.7	3	4	DVETMGGSSQASVEGTTHTVR
63	CGI_10004058	1	21.7	3	4	KDVETMGGSSQASVEGTTHTVR
63	CGI_10004058	1	21.7	3	4	KDVETMGGSSQASVEGTTHTVR
63	CGI_10004058	1	21.7	3	4	LPLSSSGEDLYK
64	CGI_10004091	1	11.6	4	5	NQAFLEFLDEQAAVTMVSFHQQNPAQIR
64	CGI_10004091	1	11.6	4	5	TPDALFTLFGVYGDVHR
64	CGI_10004091	1	11.6	4	5	NCQNIFPPSAVLHLSNIPPNIEEDFLSDAFAQHGQVK
64	CGI_10004091	1	11.6	4	5	LNNLNVK
65	CGI_10004156	1	14	4	4	EVFLGANPNAINLMEQMLDLDADTR
65	CGI_10004156	1	14	4	4	EVFLGANPNAINLMEQMLDLDADTR
65	CGI_10004156	1	14	4	4	LSLVGTPNQTLLDK
65	CGI_10004156	1	14	4	4	VYEEVVNYKPQ
66	CGI_10004181,CGI_10027648	1	21.3	3	3	NFYGGNGIVGAQVPLGAGIAFGLK
66	CGI_10004181,CGI_10027648	1	21.3	3	3	YENKPNICVTLYGDGAANQGQLFEAYNMAK
66	CGI_10004181,CGI_10027648	1	21.3	3	3	KDPEIPLGELYNNIYIHPDPDYTVR
67	CGI_10004288	1	15.8	4	4	NKEVIEAIANAIASTEGCNLLDVDPGASTHR
67	CGI_10004288	1	15.8	4	4	TVYTFVGTPEAIVEGALNGAR
67	CGI_10004288	1	15.8	4	4	MLETAVWGTYYNVTTNLSDLKDQEFK
67	CGI_10004288	1	15.8	4	4	QGEYELLPEK
68	CGI_10004346	1	13.3	5	5	ILLLDCNLEYK
68	CGI_10004346	1	13.3	5	5	NVMLEPYLVPGGGAAEMALSQALNEK
68	CGI_10004346	1	13.3	5	5	TAIETAVLLLR
68	CGI_10004346	1	13.3	5	5	GVSDLAQHFLVK
68	CGI_10004346	1	13.3	5	5	ICNEVIAVKPDLVITEK
69	CGI_10004395	1	10.9	3	3	GIDPMSLDMLAK
69	CGI_10004395	1	10.9	3	3	VATAQDDITGDGTTSNVLIIGELLK
69	CGI_10004395	1	10.9	3	3	DGNVLLHEMQIQHPTASLIAR
70	CGI_10004474	1	19.1	5	5	NIASSVDKDMLSEMFPGSTEIR
70	CGI_10004474	1	19.1	5	5	NLSYNTTNDSLADAFDGCSSAR
70	CGI_10004474	1	19.1	5	5	QGEELEGQELFLDLANK
70	CGI_10004474	1	19.1	5	5	QVFLDFAEER
70	CGI_10004474	1	19.1	5	5	AENGSGDQDGSTLFVK
71	CGI_10004563	1	6	4	4	LQQLENSVEGEER
71	CGI_10004563	1	6	4	4	QVQDSLTDSSELIQAVR
71	CGI_10004563	1	6	4	4	AEALTVELQQAKDELATLK
71	CGI_10004563	1	6	4	4	IAAQTQEIQALHSR
72	CGI_10004564	1	31.9	5	6	ETLFPYAEENVESFLTK
72	CGI_10004564	1	31.9	5	6	IGVSPEEILFLTDTPEEATAASK
72	CGI_10004564	1	31.9	5	6	RYDDEETQQDIK
72	CGI_10004564	1	31.9	5	6	DGNEELTEEHFQNFLVIESFGELFGDDDDEDYK
72	CGI_10004564	1	31.9	5	6	DKADGVEGVVEIPK
72	CGI_10004564	1	31.9	5	6	ADGVEGVVEI
73	CGI_10004572	1	22.8	2	3	QVNVPTINGVFGILPQHVPTLAVLQPGVVSVVVNDSETK
73	CGI_10004572	1	22.8	2	3	QVNVPTINGVFGILPQHVPTLAVLQPGVVSVVVNDSETK
74	CGI_10004590	1	3.7	3	3	QCATGYYQPTQWQTSCIK
74	CGI_10004590	1	3.7	3	3	SQITCQMCPVEFITPGER
74	CGI_10004590	1	3.7	3	3	LGTPAVCVACPSDK
75	CGI_10004652	1	1.9	5	5	FGNPLLVQDVESYDPILNPVLNR
75	CGI_10004652	1	1.9	5	5	AAPVQATAELSDFAEYLLR
75	CGI_10004652	1	1.9	5	5	LGDPQIPVLLIQR
75	CGI_10004652	1	1.9	5	5	VVKPLVDEVADANAIEEVNLAYENVK
75	CGI_10004652	1	1.9	5	5	EWTDGLFTHILR
76	CGI_10004678	1	8.2	2	2	VYFIQEEGDLVTPLIAK
76	CGI_10004678	1	8.2	2	2	CTFEQGDACDLR
77	CGI_10004724	1	7.9	2	2	DNLNDSISAILQASQDKPR
77	CGI_10004724	1	7.9	2	2	DNLNDSISAILQASQDKPR
78	CGI_10004771	1	21.2	6	7	SLQLPVDDDVIAALIGQCTSDPEGK
78	CGI_10004771	1	21.2	6	7	SPGDLDILVK
78	CGI_10004771	1	21.2	6	7	VAKPSSAPDQPTFYGPQDFYIGAVVDIFK
78	CGI_10004771	1	21.2	6	7	MEIPPYNHFGSLEDSLQSCLSLIPQPPK
78	CGI_10004771	1	21.2	6	7	EVHTPNDGRDPFPVLIGR
78	CGI_10004771	1	21.2	6	7	YNVESSFPAVVMELSDNEIKEYYTPK
79	CGI_10004885	1	12.6	2	2	DKFEIEQFSVYQK
79	CGI_10004885	1	12.6	2	2	KIDNDFANELIEFSTGYEHGEYIK
80	CGI_10004935	1	12.5	2	2	HNITPLLAAVWEGHTSSVEVLLK
80	CGI_10004935	1	12.5	2	2	SPDGQSLVDCAEKEDVK
81	CGI_10005086	1	6.9	2	2	QYYTLLNEVPLHLHR
81	CGI_10005086	1	6.9	2	2	SAEEDKDEGLEPEPAYEEK
82	CGI_10005185	1	23.6	10	10	AITIANQANCPLYIVHVMSK
82	CGI_10005185	1	23.6	10	10	IVNDDQSFDADIYIEDGIIK
82	CGI_10005185	1	23.6	10	10	VVFGEPIAASLGTDGTHYWNK
82	CGI_10005185	1	23.6	10	10	AALAGGTTMIIDFVLDQK
82	CGI_10005185	1	23.6	10	10	MGISGPEGHEMCRPEEVEAEATQR
82	CGI_10005185	1	23.6	10	10	FVAVTSTNAAK
82	CGI_10005185	1	23.6	10	10	GVSLLEAYDKWR
82	CGI_10005185	1	23.6	10	10	GVSLLEAYDKWR
82	CGI_10005185	1	23.6	10	10	NLQDSSFALSGEQFDDKAPR
82	CGI_10005185	1	23.6	10	10	FNIYPQK
83	CGI_10005339	1	7.4	2	2	AINLYAPTSVENVDVTSVADPPSEK
83	CGI_10005339	1	7.4	2	2	IVQFDSSYTK
83	CGI_10005339	1	7.4	2	2	WDTMNLNTLHVIGIGDFDK
84	CGI_10005381	1	6.9	18	18	FPAVPNVTSPVDFMSNNSWGGIK
84	CGI_10005381	1	6.9	18	18	FPTTGTVFDYYIDPETK
84	CGI_10005381	1	6.9	18	18	LPEEFNMIEIMAK
84	CGI_10005381	1	6.9	18	18	YLESSSQEDIPASAAEMYK
84	CGI_10005381	1	6.9	18	18	AGILFINPQDLGWIPYTQSWIDKR
84	CGI_10005381	1	6.9	18	18	ALIHAIESVIIDWTHQIR
84	CGI_10005381	1	6.9	18	18	ASLLYFILNDLHK
84	CGI_10005381	1	6.9	18	18	IDLFLDNLINYDKDNIHEACLK
84	CGI_10005381	1	6.9	18	18	ISIANFMSYVHK
84	CGI_10005381	1	6.9	18	18	ALIHAIESVIIDWTHQIR
84	CGI_10005381	1	6.9	18	18	AWDSYLGLENTVK
84	CGI_10005381	1	6.9	18	18	IQQLNNLITLLLGK
84	CGI_10005381	1	6.9	18	18	FVMDDSTTLADLLSLNLHNFEDDVR
84	CGI_10005381	1	6.9	18	18	GYHNYIDECLPPESPYLYGLHPNAEIEFLTTTSENLFK
84	CGI_10005381	1	6.9	18	18	IEPLTIFEHWFR
84	CGI_10005381	1	6.9	18	18	DGLEDQLLAAVVR
84	CGI_10005381	1	6.9	18	18	ANLTILFDK
84	CGI_10005381	1	6.9	18	18	FVSSADLLDILSNGNNPTAVSR
84	CGI_10005381	1	6.9	18	18	ISIANFMSYVHK
85	CGI_10005386	1	10.6	2	2	NLIAHLYSSMNVEQHQIEQEK
85	CGI_10005386	1	10.6	2	2	APEGFQATTSEDLK
86	CGI_10005388	1	41	2	2	GYGHGGTESHTFDK
86	CGI_10005388	1	41	2	2	EGKPYCHNPCYSALFGPK
87	CGI_10005508	1	42.7	5	7	CPVQCHFGALDDMVGFSSR
87	CGI_10005508	1	42.7	5	7	CPVQCHFGALDDMVGFSSR
87	CGI_10005508	1	42.7	5	7	VDYEMNIYDGAAHAFTNGIGPNYNTDSCHLALER
87	CGI_10005508	1	42.7	5	7	CPVQCHFGALDDMVGF
87	CGI_10005508	1	42.7	5	7	DSCHLALER
88	CGI_10005509	1	37.5	2	2	GLVVIQEWWGMNK
88	CGI_10005509	1	37.5	2	2	GLVVIQEWWGM[147]NK
88	CGI_10005509	1	37.5	2	2	GLVVIQEWWGMNK
88	CGI_10005509	1	37.5	2	2	IATDHEEAGHLMSNLDWPGAVK
88	CGI_10005509	1	37.5	2	2	FVTIVPDLYR
89	CGI_10005536	1	6.4	3	3	DGLIFLIDCSK
89	CGI_10005536	1	6.4	3	3	ADLIDAINDHFGV
89	CGI_10005536	1	6.4	3	3	FTFNSENFENPSLQK
90	CGI_10005537	1	4	2	2	KTEACEGFIDGDLIESFLDLNR
90	CGI_10005537	1	4	2	2	LGEDPCNYYIVGTALVHPEEAEPK
91	CGI_10005591	1	9	8	8	EQWDSQAVNDLQDSYGQEWTYNQR
91	CGI_10005591	1	9	8	8	ICEIPFNSTNK
91	CGI_10005591	1	9	8	8	NPGGFVER
91	CGI_10005591	1	9	8	8	QGAIVAVTGDGVNDSPALK
91	CGI_10005591	1	9	8	8	YAVTPGGEDPKK
91	CGI_10005591	1	9	8	8	EQWDSQAVNDLQDSYGQEWTYNQR
91	CGI_10005591	1	9	8	8	MTVAHMWFDGK
91	CGI_10005591	1	9	8	8	GVGIISEGSK
92	CGI_10005614	1	12.9	6	6	DYDGSVEQVIQPSGIDWGGTK
92	CGI_10005614	1	12.9	6	6	TFILEVLKPVEDTLECSVYLSK
92	CGI_10005614	1	12.9	6	6	TFILEVLKPVEDTLECSVYLSK
92	CGI_10005614	1	12.9	6	6	LPFSQFENLFK
92	CGI_10005614	1	12.9	6	6	EKFDLLSPDILK
92	CGI_10005614	1	12.9	6	6	LVLPEESSLAVLK
93	CGI_10005784	1	18	5	6	ALDLNALFQSIDQISQQDVAK
93	CGI_10005784	1	18	5	6	ASPSTASSAGNIMNTPVLQELE
93	CGI_10005784	1	18	5	6	EHTIYTVEGPVYEMADFTK
93	CGI_10005784	1	18	5	6	NTSPDATFIFAK
93	CGI_10005784	1	18	5	6	NNDQVAFEELHR
94	CGI_10005808	1	41.7	5	5	ALDFGNLQGLQVTQPITAVQGYR
94	CGI_10005808	1	41.7	5	5	LDFGNLQGLQVTQPITAVQGYR
94	CGI_10005808	1	41.7	5	5	DNYVPEISYIDQHDIIEVDPDTK
94	CGI_10005808	1	41.7	5	5	DFGNLQGLQVTQPITAVQGYR
94	CGI_10005808	1	41.7	5	5	VCEEIAILPSKK
95	CGI_10005813	1	9.3	2	2	LADIDKDGMLDMDEWALANHLIK
95	CGI_10005813	1	9.3	2	2	FQCSMVNNPVLDSLTIIDTPGILSGEK
96	CGI_10006002	1	8.2	3	3	IWNVHSVLNVLHSLVDK
96	CGI_10006002	1	8.2	3	3	IWNVHSVLNVLHSLVDK
96	CGI_10006002	1	8.2	3	3	EPFLLQLR
96	CGI_10006002	1	8.2	3	3	PACQITTFYYVGFAYLM[147]M[147]RR
97	CGI_10006015	1	23.3	3	3	DKELEAQALDWIEANLGEPVDRK
97	CGI_10006015	1	23.3	3	3	DKELEAQALDWIEANLGEPVDRK
97	CGI_10006015	1	23.3	3	3	YGVPVNEVFQTVDLWER
98	CGI_10006016	1	40.1	5	7	GANQSGMNIGNTR
98	CGI_10006016	1	40.1	5	7	IGEGFSTSGDMDNFQNQLK
98	CGI_10006016	1	40.1	5	7	QLGVPDHEMFQTVDLYEGQNLHQCVIGISALAR
98	CGI_10006016	1	40.1	5	7	IGEGFSTSGDM[147]DNFQNQLK
98	CGI_10006016	1	40.1	5	7	MELIGLAIDK
99	CGI_10006122	1	18.1	3	3	HDEEPTAQVMNLAHLLETCQFR
99	CGI_10006122	1	18.1	3	3	HDEEPTAQVMNLAHLLETCQFR
99	CGI_10006122	1	18.1	3	3	ELLGDIPEDQVQQWINK
100	CGI_10006272	1	24.3	8	10	LNFPVVDVR
100	CGI_10006272	1	24.3	8	10	TFTEEDWMEPEK
100	CGI_10006272	1	24.3	8	10	YVIHVASPFPTQTPK
100	CGI_10006272	1	24.3	8	10	GPGGGEQEEDGEKKEEGEGTEGEDKPK
100	CGI_10006272	1	24.3	8	10	IVNSNVWMK
100	CGI_10006272	1	24.3	8	10	GPGGGEQEEDGEKKEEGEGTEGEDKPK
100	CGI_10006272	1	24.3	8	10	LIVNSNVWMK
100	CGI_10006272	1	24.3	8	10	ELPDEDKIELAVINPAYVMGPVINGSMSTSSEVVK
[truncated: 5,510 more rows]

## Sheet: B_03
entry no.	protein	protein probability	percent coverage	num unique peps	tot indep spectra	peptide sequence
[truncated: 6,061 more rows]

[truncated: 6 more sheets: C_01, C_02, C_03, D_01, D_02, D_03]
