# Supplementary material for: Shotgun proteomics as a viable approach for biological discovery in the Pacific oyster
Source: Conserv Physiol. 2013 May 17;1(1):cot009. doi: 10.1093/conphys/cot009 (PMC4732435; doi:10.1093/conphys/cot009)
Supplement: Supplementary Data [file supp_cot009_cot009supp_data4.xlsx]

## Sheet: Sheet1
Protein	NSAF A	NSAF B	NSAF C	NSAF D
CGI_10006610	0.0121055	0.0153409	0.0132445	0.0144319
CGI_10003521	0.00157429	0.00128833	0.00207417	0.00165603
CGI_10022730	0.0111125	0.0100899	0.0123467	0.0123093
CGI_10008717	0.00256602	0.00256879	0.00230682	0.00248716
CGI_10025660	0.00070893	0.000623553	0.00080376	0.000939629
CGI_10027502	0.00158269	0.00169156	0.00170955	0.00185696
CGI_10021481	0.00958656	0.00856666	0.0089367	0.00989401
CGI_10003195	0.000780122	0.000919303	0.00123384	0.00110166
CGI_10014916	0.00474307	0.0041984	0.0050893	0.00509436
CGI_10004092	0.0263781	0.0304359	0.0188631	0.0152612
CGI_10013347	0.00741645	0.00702064	0.00691895	0.00707766
CGI_10003110	0.00284164	0.00246848	0.00310539	0.0032162
CGI_10025109	0.00152232	0.00157289	0.00204755	0.00220877
CGI_10025721	0.0012022	0.00108783	0.00113075	0.00104936
CGI_10022093	0.00120164	0.000993351	0.000148013	0.00121413
CGI_10018876	0.00378835	0.0038244	0.00542907	0.00637605
CGI_10012474	0.00369979	0.0042383	0.00334948	0.0051171
CGI_10012330	0.00617461	0.00651692	0.00716075	0.00522601
CGI_10011029	0.000434671	0.000294095	0.000291369	0.00035055
CGI_10008058	0.0115561	0.0145692	0.0159397	0.0158558
CGI_10008056	0.0150586	0.0163373	0.0198187	0.0190731
CGI_10015202	0.00145253	0.00122162	0.0014716	0.00113107
CGI_10008392	0.0024349	0.00169973	0.00239196	0.00270362
CGI_10019835	0.00518099	0.00610532	0.00479844	0.00418081
CGI_10017309	0.00285314	0.00234147	0.00358364	0.00311453
CGI_10005381	0.00056018	0.000507179	0.000420409	0.000410247
CGI_10001653	0.00171101	0.0017257	0.00189578	0.00211286
CGI_10008057	0.0133821	0.0171632	0.0163285	0.0143476
CGI_10022154	0.00154948	0.0013372	0.00103609	0.00151351
CGI_10003491	0.00471439	0.00349892	0.00499124	0.00451637
CGI_10022103	0.00353673	0.00401669	0.00469039	0.00474345
CGI_10015152	0.00221853	0.00225922	0.00197795	0.00212535
CGI_10025180	0.00945752	0.00988748	0.0102388	0.0101516
CGI_10012671	0.00439127	0.00235801	0.00317193	0.00320782
CGI_10010873	0.0021	0.00262386	0.00255726	0.00264007
CGI_10005591	0.00120586	0.000845011	0.0011602	0.00155387
CGI_10026048	0.00358103	0.00339947	0.00392435	0.00322881
CGI_10012610	0.00256652	0.00427231	0.00304034	0.0035247
CGI_10016530	0.0016882	0.00186971	0.00212181	0.00170185
CGI_10014711	0.00255788	0.00257535	0.00243886	0.00257857
CGI_10021712	0.00172209	0.00142672	0.0014927	0.00198403
CGI_10010974	0.00689768	0.00547974	0.0061918	0.00447275
CGI_10024501	0.00269028	0.00232369	0.00339368	0.00270953
CGI_10016257	0.00305833	0.00325167	0.00381735	0.00353883
CGI_10020447	0.00197275	0.00195012	0.00167888	0.00207518
CGI_10002689	0.0042205	0.00268867	0.00438996	0.00433872
CGI_10022642	0.0010132	0.0011144	0.000763155	0.00158033
CGI_10001407	0.000854407	0.000668533	0	0.00179753
CGI_10013845	0.000772042	0.000645042	0.000748597	0.000564359
CGI_10017582	0.00564776	0.00469719	0.00587453	0.00566466
CGI_10025401	0.00393086	0.00429933	0.00387349	0.00435257
CGI_10005185	0.00215265	0.0011822	0.00183198	0.00205856
CGI_10006472	0.000915088	0.0010453	0.00034612	0.00175018
CGI_10002812	0.00385082	0.00349872	0.00400543	0.00307857
CGI_10015004	0.00271318	0.00251318	0.00376282	0.00439998
CGI_10015492	0.00162818	0.00143487	0.0014445	0.00186383
CGI_10025110	0.00133372	0.00141804	0.00231213	0.00168356
CGI_10024887	0.000222739	0.000185389	0.000238118	0.000234304
CGI_10010994	0.000417707	0.000396896	0.000368202	0.000260658
CGI_10008877	0.00343751	0.00470696	0.00640616	0.0052733
CGI_10026186	0.00093928	0.00111971	0.00117239	0.00115272
CGI_10028701	0.00250652	0.00235348	0.00260716	0.00263665
CGI_10016140	0.00223083	0.00203968	0.00163055	0.00221981
CGI_10014966	0.00249898	0.00271734	0.00238271	0.00383355
CGI_10027449	0.00033898	0.000192067	6.07915e-05	0.000430355
CGI_10024998	0	0.000135677	0	0.00258404
CGI_10015642	0.00334707	0.00323514	0.00417775	0.00342025
CGI_10024320	0.00217094	0.00182759	0.00218527	0.00250465
CGI_10026821	0.000129764	0.000225764	0.000215958	0.000309402
CGI_10010163	0.00234736	0.00192509	0.00170172	0.00254405
CGI_10025876	0.000573317	0.000319699	0.000137616	0.000394324
CGI_10024475	0.0016621	0.00160652	0.00226669	0.00128215
CGI_10017621	0.00179751	0.00182215	0.00186968	0.00152189
CGI_10006413	0.00169341	0.00169973	0.00237112	0.00226092
CGI_10012611	0.000723371	0.000699181	0.000700525	0.000865883
CGI_10013176	0.00247658	0.00216934	0.00144901	0.00268657
CGI_10019253	0.00193915	0.00198455	0.00201701	0.00191984
CGI_10025594	0.00154597	0.00130749	0.00124623	0.00130099
CGI_10024268	0.0046986	0.00561709	0.00385836	0.00416214
CGI_10017454	0.00236727	0.00169973	0.00211056	0.00227673
CGI_10012231	0.000489297	0.000691212	0.000822138	0.00126695
CGI_10011964	0.000826648	0.000932172	0.00111063	0.00112319
CGI_10020381	0.00125321	0.00148483	0.00126148	0.00131828
CGI_10011081	0.00198545	0.00180939	0.00141611	0.00184984
CGI_10014314	0.000703416	0.000803511	0.000665145	0.00104264
CGI_10017227	0.000992829	0.00124187	0.00103269	0.00190445
CGI_10018833	0.000494589	0.0003187	0	0.0053761
CGI_10025126	0.00141818	0.00169973	0.00182915	0.00179017
CGI_10019631	0.00133223	0.00139069	0.00160743	0.00168167
CGI_10028469	0.00305201	0.00227568	0.00235824	0.00275183
CGI_10021188	0.000731174	0.000588936	0.000728842	0.000961419
CGI_10002873	0.00151478	0.00176705	0.00162993	0.00159343
CGI_10001357	0.00114854	0.00119894	0.00143358	0.00140148
CGI_10022004	0.000802489	0.0010342	0.00111295	0.00136002
CGI_10023932	0.00331781	0.00112674	0.00363757	0.00264113
CGI_10024094	0.00158857	0.0019904	0.00208074	0.00173294
CGI_10001592	0.00113726	0.00106259	0.00118292	0.00111655
CGI_10017668	0.00177196	0.00241336	0.00242956	0.00237232
CGI_10010028	0.00202909	0.0025496	0.00168844	0.00199214
CGI_10019640	0.000477432	0.00048454	0.000496601	0.000703107
CGI_10017163	0.0013101	0.00142968	0.000703331	0.00124475
CGI_10001021	0	0.00104364	0	0.00167382
CGI_10018834	0.00444783	0.00293771	0.00277585	0.00210544
CGI_10023407	0.00131891	0.00156453	0.00205779	0.0017027
CGI_10008688	0.00263781	0.00412793	0.0036583	0.00356755
CGI_10015523	0.00136278	0.00149683	0.0014175	0.00175934
CGI_10015594	0.00125943	0.000811544	0.000917	0.00119234
CGI_10022396	0.00201892	0.00132417	0.00142499	0.00204789
CGI_10020409	0.0012108	0.00108672	0.00112448	0.00118269
CGI_10014601	0.000925161	0.000734541	0.000790467	0.000903681
CGI_10022767	0.00146299	0.00231392	0.0031818	0.0036375
CGI_10018053	0.00384494	0.00319781	0.00390632	0.00235149
CGI_10028694	0.00109308	0.00132066	0.00137383	0.00119774
CGI_10008055	0.00347711	0.00370851	0.00324258	0.00315314
CGI_10013164	0.00168073	0.00243679	0.0025252	0.00245554
CGI_10012556	0.00290054	0.00329112	0.00327935	0.00331645
CGI_10022007	0.000270689	0.000294342	0.000439934	0.000444911
CGI_10028368	0.00115929	0.00136412	0.00115341	0.00132552
CGI_10015576	0.00192541	0.00171214	0.00176239	0.00202537
CGI_10023347	0.0011042	0.000863985	0.000984458	0.00138277
CGI_10002455	0.0026687	0.00293771	0.00246742	0.0018715
CGI_10006272	0.00163972	0.0016538	0.00237295	0.00179985
CGI_10008247	0.00242985	0.00196774	0.00204925	0.00165795
CGI_10025934	0.00299562	0.0026059	0.0031159	0.00252092
CGI_10020922	0.00199918	0.00199674	0.00194082	0.00168238
CGI_10026641	0.000231356	0.000254113	0.000284399	0.000265492
CGI_10007860	0.000336486	0.000906009	0.000599994	0.000606782
CGI_10017557	0.00260882	0.00336211	0.00416081	0.00439083
CGI_10028148	0.000736133	0.000830103	0.000701882	0.000774352
CGI_10018985	0.00122629	0.00118529	0.00151469	0.00193494
CGI_10017263	0.00156702	0.0015752	0.00117355	0.00158244
CGI_10023439	0.000413581	0.000342644	0.000414823	0.000357366
CGI_10014752	0.000855506	0.000992277	0.0012458	0.00137988
CGI_10005614	0.00134257	0.000898391	0.0010205	0.00124932
CGI_10014632	0.000502884	0.000270037	0.000552135	0.000675935
CGI_10019080	0.00241348	0.00179444	0.00154485	0.00224585
CGI_10026515	0.00150421	0.000884986	0.00108842	0.0015823
CGI_10017538	0.00020955	0.000146281	7.26547e-05	0.00028166
CGI_10008722	0.00180306	0.0014523	0.000312576	0.00242353
CGI_10019801	0.00294268	0.00253679	0.00322629	0.00184055
CGI_10009093	0.000672688	0.000758559	0.000855186	0.000864861
CGI_10010682	0.00151212	0.00224105	0.00220197	0.00233292
CGI_10004474	0.00118267	0.00100863	0.0015196	0.00160997
CGI_10026254	0.00196085	0.00203066	0.00145684	0.00162066
CGI_10012684	0.00158269	0.00200781	0.0019549	0.00228918
CGI_10025556	0.00209281	0.00185426	0.00154193	0.00201801
CGI_10013850	0.00136577	0.00163071	0.000919217	0.00185923
CGI_10024760	0.000337254	0.000201795	0.000133636	0.000371658
CGI_10015917	0.00182731	0.00131041	0.00226855	0.00130212
CGI_10026148	0.000494589	0	0.00600189	0.00364188
CGI_10021852	0.00239485	0.0026167	0.00281593	0.00230013
CGI_10019530	0.000231641	0.000190311	0.000277083	0.000255851
CGI_10006016	0.00270834	0.00261777	0.00387349	0.00373925
CGI_10026913	0.00143609	0.00138806	0.00124479	0.00132182
CGI_10000082	0.00633075	0.00611904	0.00731659	0.00776934
CGI_10007641	0.00134866	0.00138024	0.00165036	0.00175248
CGI_10004435	0.0038904	0.00410215	0.00312692	0.00390637
CGI_10017112	0.00113476	0.000981356	0.000993952	0.00131932
CGI_10024583	0.000428644	0.00050992	0.000514448	0.000728375
CGI_10015206	0.00172899	0.00154262	0.00179841	0.00293798
CGI_10013946	0.00270215	0.00186556	0.00260988	0.00203031
CGI_10020662	0.00182758	0.00162515	0.00174889	0.00153797
CGI_10002248	0.00205966	0.0024099	0.00259338	0.00228063
CGI_10002311	0.00113049	0.00131122	0.00129347	0.00118918
CGI_10009537	0.00359701	0.00463564	0.00548744	0.00504502
CGI_10020975	0.00258398	0.00237269	0.00255334	0.00271814
CGI_10022483	0.00112683	0.00133668	0.000958971	0.00107758
CGI_10012008	0.00124744	0.00256216	0.00275724	0.00328051
CGI_10010679	0.00573042	0.00395628	0.00482517	0.00574089
CGI_10023610	0.00147227	0.00156534	0.00260335	0.00309741
CGI_10019050	0.000857613	0.000753577	0.00121643	0.00164025
CGI_10009177	0.00116572	0.00086672	0.000559626	0.000943262
CGI_10009952	0.000478394	0.00077066	0.000497602	0.000838719
CGI_10005508	0.0045949	0.00518145	0.00292074	0.00537051
CGI_10023724	0.00267718	0.00289209	0.00180185	0.00331315
CGI_10011327	0.00058618	0.000242819	0.00039196	0.000880877
CGI_10022522	0.00098533	0.000674603	0.000939485	0.000820552
CGI_10011025	0.00149545	0.0015659	0.00136106	0.00124537
CGI_10021692	0.00479602	0.00370851	0.00359178	0.00383422
CGI_10004346	0.00125523	0.000949507	0.0010218	0.00109077
CGI_10002617	0.00154752	0.00149577	0.00124382	0.00140588
CGI_10014092	0.00155547	0.00135311	0.00129434	0.00155441
CGI_10002375	0.000870063	0.000560645	0.000603332	0.000828071
CGI_10022016	0.000221134	0.000580149	0.000427166	0.000631383
CGI_10009854	0.000413283	0.000272361	0.000254018	0.000375458
CGI_10024386	0.000161088	0.000233551	0.000143619	0.000229969
CGI_10022058	0.00230808	0.00212467	0.00125754	0.00219669
CGI_10012339	0.00113517	0.000928407	0.000454133	0.000872615
CGI_10000384	0.00314121	0	0.00125667	0.00482936
CGI_10017178	0.00126466	0.00143808	0.00239874	0.000704288
CGI_10021644	0.0010467	0.000802383	0.0012389	0.000683408
CGI_10011652	0.00147975	0.00155464	0.00194068	0.00121819
CGI_10023072	0.00148749	0.00126522	0.00136155	0.0011266
CGI_10025410	0.00139556	0.000981009	0.00131963	0.0012011
CGI_10024342	0.000543995	0.000427216	0.000636567	0.000643769
CGI_10003914	0.00114806	0.000898305	0.0009667	0.00103514
CGI_10028136	0.00250723	0.00242338	0.00277089	0.00296707
CGI_10021231	0.0012798	0.00115454	0.00133119	0.0016155
CGI_10004724	0.00158269	0.00178472	0.00178342	0.00249729
CGI_10026068	0.000908099	0.000689646	0.000809623	0.00122817
CGI_10022621	0.000147325	0.000111884	0.000120403	0.000199252
CGI_10020905	0.00126953	0.000981665	0.000880339	0.00160254
CGI_10019634	0.000642024	0.000394898	0.000182128	0.000368377
CGI_10010622	0.000406065	0.000242968	0.000160902	0.000366126
CGI_10008850	0.0013254	0.00173323	0.00243286	0.00139422
CGI_10008933	0.00046135	0.000545016	0.000666491	0.000458341
CGI_10013525	0.00112447	0.00108686	0.00140354	0.00100542
CGI_10022101	0	0	0.001493	0.00135096
CGI_10007057	0.000474623	0.000670483	0.000645582	0.000652885
CGI_10022558	0.00133279	0.000837343	0.00117836	0.00119169
CGI_10016741	0.00182367	0.00226631	0.00216788	0.00232943
CGI_10018499	0.00103087	0.000996396	0.00100919	0.00108439
CGI_10007699	0.00266342	0.00138619	0.00170484	0.00183188
CGI_10003671	0.00124776	0.00133299	0.00102463	0.00117438
CGI_10006343	0.00150285	0.0013618	0.00146549	0.00167968
CGI_10025212	0.00144092	0.00143766	0.00058017	0.000831206
CGI_10017823	0.00184285	0.00136212	0.00135307	0.00193853
CGI_10015118	0.000746991	0.00112814	0.000534176	0.000834884
CGI_10015197	0.00294911	0.00228039	0.00224951	0.00351585
CGI_10025157	0.00167579	0.00170973	0.000968373	0.00166486
CGI_10011934	0.00124563	0.00177056	0.000685931	0.0013103
CGI_10016408	0.000719403	0.0016887	0.000855186	0.00183783
CGI_10009059	0.00212961	0.0010292	0.00201374	0.00162922
CGI_10006806	0.00353673	0.00376031	0.0034948	0.00297628
CGI_10023684	0.000624745	0.000447298	0.000433219	0.00038944
CGI_10021822	0.00116517	0.00140776	0.00181793	0.00163422
CGI_10010586	0.00321358	0.0027955	0.00284121	0.00270434
CGI_10016569	0.000880799	0.000319254	0.000916165	0.000926529
CGI_10025730	0.000643606	0.000593807	0.000426012	0.000492379
CGI_10010906	0.000241773	0.000377497	0.000270826	0.000313017
CGI_10009092	0.000322058	0.000422463	0.000334989	0.000387176
CGI_10021428	0.00136215	0.000815037	0.00094456	0.00109171
CGI_10004563	0.00038894	0.000260262	0.000404556	0.000503549
CGI_10023440	0.000944887	0.000978525	0.00077222	0.00113594
CGI_10010758	0.00124437	0.000826898	0.00080896	0.00130898
CGI_10015025	0.000589455	0.000455795	0.000275905	0.000496047
CGI_10026448	0.00010417	0.000107399	5.77879e-05	0.000116883
CGI_10015239	0.000283527	0.000195747	0.00012639	0.000340854
CGI_10020353	4.6964e-05	0.000181574	0.000146549	0.000395218
CGI_10018683	0.000352777	0.000464973	0.00060045	0.000506036
CGI_10027835	0.00142855	0.00123544	0.0013295	0.00118636
CGI_10018336	0.000654341	0.000671988	0.000680613	0.000645294
CGI_10028508	0.00111243	0.00195497	0.00147267	0.00159571
CGI_10012078	0.00025323	0.000428333	0.000460945	0.000499457
CGI_10000075	0.00426792	0.00343766	0.00443928	0.00561188
CGI_10001587	0.00217468	0.00163486	0.00276467	0.00381265
CGI_10018964	0.000272485	0.000365796	0.000157459	0.000238861
CGI_10028871	0.000930992	0.000490832	0.000880339	0.00133545
CGI_10019654	0.00194294	0.00164322	0.000757857	0.00127738
CGI_10027192	0.00112159	0.00150567	0.000518499	0.000983184
CGI_10028648	0.000271124	0.000262058	0.000246759	0.000534751
CGI_10025192	0.000997381	0.00142067	0.00114663	0.000773068
CGI_10008531	0.000968232	0.00136779	0.00162687	0.00109685
CGI_10012871	0.00151032	0.00103403	0.00124368	0.00092676
CGI_10027462	0.00353893	0.00323055	0.00388552	0.0028954
CGI_10011577	0.00367409	0.00327806	0.00558543	0.00416214
CGI_10006430	0	0	0.000229146	0.000170755
CGI_10013230	0.000375798	0.000447053	0.000541227	0.000425717
CGI_10009812	0.00641929	0.00470696	0.00391412	0.00325986
CGI_10007212	0.000756431	0.000562412	0.0010289	0.000856912
CGI_10013254	0.000652654	0.000420553	0.00060343	0.000533975
CGI_10005808	0.00364359	0.0024212	0.00355302	0.00335367
CGI_10008493	0.00197836	0.00430245	0.00360114	0.00364188
CGI_10018235	0.00263781	0.00339947	0.00320101	0.00323722
CGI_10021672	0.00228547	0.00165678	0.00166406	0.00168289
CGI_10028202	0.00231049	0.0029032	0.00336456	0.00340263
CGI_10021159	0.00248265	0.00179972	0.00301271	0.0030468
CGI_10017251	0.000345565	0.000400811	0.000311514	0.000339272
CGI_10019491	0.000172885	0.000151913	0.000179827	0.00023146
CGI_10025622	0.00155674	0.00090281	0.00118745	0.00152839
CGI_10009700	0.00145117	0.00105198	0.0009434	0.0013357
CGI_10022074	0.000874412	0.000676137	0.000545713	0.00085849
CGI_10017041	0.000563903	0.0003997	0.000351926	0.000553634
CGI_10007733	0.000625119	0.000274643	0.000531996	0.000836912
CGI_10025808	0.00164342	0.000966892	0.000520254	0.00105228
CGI_10025417	0.00222432	0.0016538	0.0012458	0.00251978
CGI_10004181	0.000495696	0.000821348	0.000147314	0.00104286
CGI_10015921	0.000758173	0.000778621	0.00103506	0.000647999
CGI_10027022	0.00167087	0.00179444	0.00193107	0.00126939
CGI_10004771	0.00128393	0.00105007	0.000873197	0.000675293
CGI_10024066	0.00124276	0.00105988	0.00129265	0.000999684
CGI_10023458	0.00376303	0.00299534	0.00391412	0.00302701
CGI_10005273	0.00143881	0.00158251	0.000825697	0.000678469
CGI_10000304	0.00370719	0.00441012	0.0047459	0.00389967
CGI_10018042	0.000233034	0.000281551	0.000323187	0.00026556
CGI_10025609	0.00105512	0.000594907	0.00137186	0.0012024
CGI_10014208	0.000955069	0.000857194	0.000922458	0.000932894
CGI_10017767	0.00236015	0.0013419	0.00187728	0.00189852
CGI_10022383	0.00283466	0.00182658	0.00319418	0.00323032
CGI_10021606	0.000344687	0.000666321	0.000717053	0.000785595
CGI_10018003	0.00157146	0.00195289	0.0012843	0.00153498
CGI_10022729	0.00126278	0.000488222	0.000963222	0.00115123
CGI_10019543	0.000197424	0.000572468	0.000342252	0.000449962
CGI_10012729	0.000365148	0.000330878	0.000213642	0.000312086
CGI_10010837	0.00184839	0.00156326	0.00108147	0.00157979
CGI_10018777	0.000260096	0.000351958	0.000243486	0.00035568
CGI_10019046	0.000192424	0.000241786	0.000140105	0.000263139
CGI_10023427	0.00134039	0.0011959	0.000643479	0.00140998
CGI_10011146	0.000910899	0.000660328	0.000710604	0.00155706
CGI_10013707	0.000132442	0	0	0.000603714
CGI_10006848	0.000818984	0.000672857	0.000937054	0.000516903
CGI_10003490	0.00092604	0.00113918	0.00175131	0.00106268
CGI_10027347	0.000540869	0.00062236	0.000509006	0.000325115
CGI_10010393	0.00281665	0.00116677	0.00265071	0.00169308
CGI_10014151	0.00084609	0.000865902	0.000880062	0.000628248
CGI_10004091	0.000455747	0.000600691	0.000732617	0.000522992
CGI_10019175	0.00230488	0.00252485	0.0022376	0.00193964
CGI_10024851	0.00148377	0.00103578	0.00120038	0.00104054
CGI_10017773	0.0002148	0.000226491	0.000284359	0.000246493
CGI_10003897	0.000637982	0.000474344	0.000714644	0.000619482
CGI_10011253	0.00028389	0.000171498	0.000516755	0.000447944
CGI_10004564	0.00153163	0.0017765	0.00138071	0.00128892
CGI_10027722	0.000965959	0.0010773	0.00100474	0.000937948
CGI_10001554	0.000933738	0.00126352	0.0012626	0.00117866
CGI_10003331	0.000308215	0.000268118	0.000416768	0.000389061
CGI_10006939	0.000562376	0.00054357	0.00108635	0.00101413
CGI_10025768	0.000934044	0.00150468	0.0012954	0.00131005
CGI_10013978	0.000473032	0.000533416	0.000492025	0.000497591
CGI_10013933	0.000898686	0.000627347	0.000571248	0.00063023
CGI_10023148	0.000906984	0.000701323	0.00103774	0.00114489
CGI_10011765	0.00139276	0.00195809	0.00131699	0.00159826
CGI_10027917	0.00241939	0.00272824	0.00209711	0.00254501
CGI_10011708	0.00116572	0.0015601	0.000839439	0.00113191
CGI_10027157	0.000304851	0.000270102	0.000237819	0.000320679
CGI_10021851	0.000887488	0.000714842	0.000692341	0.000933565
CGI_10019208	0.000521049	0.000692484	0.00054197	0.000822152
CGI_10003169	0.00100925	0.0009755	0.000668037	0.00115816
CGI_10025806	0.000198626	0.000157078	0.000131473	0.000227933
CGI_10003285	0.00033437	0.000377054	0.000405762	0.000703461
CGI_10000067	0.001101	0.00505486	0.00143151	0.00347449
CGI_10003628	0.0006789	0.00114835	0.00026481	0.00107122
CGI_10027742	0.00131891	0.00289727	0	0.00151351
CGI_10007570	0.00199918	0.00064411	0.00214877	0.000771092
CGI_10010784	0.000353673	0.000427307	0.00055181	0.000341032
CGI_10021397	0.00187045	0.00139069	0.00224486	0.00166486
CGI_10012002	0.00216268	0.00171029	0.00306752	0.00227496
CGI_10007209	0.00084166	0.000389072	0.000532885	0.000423432
CGI_10001640	0.00321125	0.00354727	0.0031016	0.00265412
CGI_10007483	0.000547642	0.00148212	0.00148104	0.00126737
CGI_10022811	0.000763763	0.000656198	0.00114751	0.000981954
CGI_10003539	0.00297917	0.00305952	0.00232409	0.00215452
CGI_10015155	0.000713611	0.000344874	0.000636225	0.000589805
CGI_10015916	0.00113386	0.00136994	0.00108111	0.00109334
CGI_10012156	0.0014984	0.00235348	0.00214303	0.00216727
CGI_10010529	0.000719403	0.000758559	0.000748288	0.000756753
CGI_10018568	0.000849246	0.000671602	0.000883345	0.000893338
CGI_10019410	4.14316e-05	0.000120138	0.000237023	0.000239705
CGI_10020449	0.00181349	0.0025496	0.00171483	0.00190765
CGI_10013222	0.000763577	0.000738043	0.000722032	0.000803221
CGI_10011782	0.000304363	0.000686431	0.00105528	0.00117394
CGI_10021366	0.00130681	0.000701725	0.00151031	0.00168013
CGI_10019489	0.000149663	0.000506304	0.000622689	0.000865883
CGI_10023113	0.000618928	0.000299115	0.000229921	0.000511548
CGI_10007225	0.000311008	0.00036741	0.000143776	0.000399857
CGI_10008929	0.000789549	0.000555015	0.000223977	0.000830541
CGI_10015666	0.000109485	3.9306e-05	6.50749e-05	3.29056e-05
CGI_10003354	0.000566932	0.000730632	0.00196565	0.000993945
CGI_10010480	0.000693147	0.000625304	0.000865174	0.00048609
CGI_10017307	0.00225093	0.00149577	0.00263397	0.00147987
CGI_10010025	0.00376303	0.00342324	0.00368388	0.00232847
CGI_10008733	0.00186198	0.00167974	0.00167851	0.00130577
CGI_10004395	0.000953785	0.000691417	0.000806065	0.000627065
CGI_10007560	0.000776412	0.000692722	0.000807586	0.000628248
CGI_10022163	0.000844099	0.00112182	0.00142674	0.00110991
CGI_10018039	0.000138658	0.000210605	0.000267848	0.000208368
CGI_10023335	0.000901816	0.000871659	0.00103183	0.000948637
CGI_10008390	0.00633075	0.00611904	0.00506533	0.00512264
CGI_10014958	0.000517097	0.000321303	0.000384185	0.000388532
CGI_10014759	0.000715338	0.000777844	0.000930075	0.000940598
CGI_10019472	0.000418189	0.00034202	0.00030114	0.000338386
CGI_10017168	0.000314739	0.000391132	0.000374144	0.000472971
CGI_10025236	0.000279298	0.000404937	0.000387349	0.000489664
CGI_10011918	0.000377579	0.000608255	0.000458196	0.000661971
CGI_10002568	0.00011448	0.000110652	0.000416768	0.000602119
CGI_10016307	0.000894562	0.00106418	0.000429452	0.000723851
CGI_10007757	0.00139649	0.00044993	0.000968373	0.00163221
CGI_10024065	0.000433613	0.000419113	0.00135307	0.00228063
CGI_10000542	0.000279627	0.000540552	0.000290854	0.000588289
CGI_10020339	0.00160679	0.00139775	0.000835651	0.00169021
CGI_10009231	0.000238896	0.00115454	0.000496976	0.0012565
CGI_10014861	0.000947716	0.00109923	0.000788615	0.00199384
CGI_10013880	0.00229375	0.00177364	0.000477169	0.00160856
CGI_10020352	0.00107301	0.000432136	0.000279023	0.000940598
CGI_10022421	0.00055371	0.00107039	0.000191981	0.000970763
CGI_10004156	0.000531995	0.000771308	0	0.000932693
CGI_10013854	0.000688125	0.000332557	0.00137186	0.000542888
CGI_10012127	0.000787126	0.000706461	0.000818731	0.000532281
CGI_10007862	0.000191696	0.000231606	0.000348937	0.000226854
CGI_10020238	0.000164109	0.000111968	0.000130534	9.1392e-05
CGI_10008101	0.00291547	0.0026167	0.00259932	0.00197154
CGI_10010587	0.000615489	0.00076488	0.00100603	0.000832429
CGI_10014682	0.00207257	0.0012748	0.00215578	0.00178378
CGI_10026256	0.000761593	0.000598102	0.000495108	0.000450638
CGI_10023358	0.000712047	0.000500535	0.000673306	0.000612831
CGI_10003633	0.000352267	0.000291846	0.000523445	0.00047643
CGI_10014465	0.000630552	0.000609466	0.00131174	0.00119392
CGI_10010740	0.00188665	0.000607852	0.00218044	0.0019846
CGI_10005784	0.000991244	0.00083035	0.000618626	0.000625625
CGI_10006935	0.000149076	0.000384241	0.000465184	0.000470446
CGI_10026274	0.000961445	0.000929294	0.000615414	0.000700174
CGI_10009642	0.000803394	0.00100949	0.000668521	0.000760595
CGI_10015638	0.000559693	0.000721302	0.00051748	0.000588751
CGI_10008757	0.000393436	0.000345709	0.000297624	0.000338615
CGI_10001665	0.000133419	9.67183e-05	9.25175e-05	0.00010526
CGI_10023389	0.00140683	0.00101984	0.000975546	0.00110991
CGI_10000134	0.0011563	0.00125734	0.00120273	0.00136838
CGI_10000237	0.000994358	0.00144166	0.00137904	0.00156898
CGI_10002160	0.000861859	0.000605846	0.000651974	0.000741768
CGI_10023942	0.000824853	0.000797269	0.000857972	0.000976138
CGI_10020431	0.00077339	0.000480553	0.000402221	0.000522992
CGI_10002799	0.00145201	0.00252621	0.00211443	0.00274931
CGI_10000055	0.00349122	0.00157475	0.00169465	0.00220349
CGI_10001663	0	0.00121686	0.0013095	0.0017027
CGI_10005907	0.000467214	0.000282244	0.000425226	0.000552905
CGI_10012609	0.000135936	9.38504e-05	0.000141394	0.000183849
CGI_10023850	0.00109909	0.00106233	0.0016005	0.00208107
CGI_10010665	0	0.000640067	0.000964321	0.00125387
CGI_10005339	0.000776249	0.000375146	0.000269139	0.000408276
CGI_10006989	0.000814244	0.000393508	0.000635203	0.000963583
CGI_10015463	0.0027327	0.00132066	0.00118434	0.00215593
CGI_10009651	0.00222565	0	0.00128612	0.00234121
CGI_10026449	9.93838e-05	0	0.000258435	0.000470446
CGI_10009798	0.000721042	0.000906009	0.000299997	0.00068263
CGI_10006442	0.000213013	0.000535313	0.000177253	0.00040333
CGI_10024605	0	0.000676885	0.000582737	0.00132599
CGI_10027458	0.000736133	0.00213455	0.000459414	0.00139383
CGI_10025561	0.000283636	0.000219321	8.85072e-05	0.000268525
CGI_10018074	0.00133123	0.000571873	0.000307707	0.00140035
CGI_10000867	0.000439635	0.000424934	0	0.00208107
CGI_10027059	0.00106578	0	0	0.001009
CGI_10004288	0.000964361	0.000603132	0.000885072	0.000477379
CGI_10020924	0.00033076	0.000479549	0.000481657	0.000278346
CGI_10014961	0.000110788	0.000107083	0.000115236	6.65943e-05
CGI_10028772	0.00109655	0.000918563	0.00106454	0.00061519
CGI_10017640	0.000496529	0.000539916	0.000903814	0.000522308
CGI_10009501	0.000341741	0.00045418	0.000533193	0.000359483
CGI_10007925	0.000409315	0.000791256	0.001703	0.00114818
CGI_10021435	0.00021465	0.000110652	0.00016373	0.000120424
CGI_10006015	0.0011042	0.00106728	0.00210565	0.0015487
CGI_10024680	0.000452196	0.000655612	0.00129347	0.000951347
CGI_10003462	0.000811634	0.00141209	0.00168844	0.00136604
CGI_10017401	0.000955069	0.00105501	0.00141917	0.00114818
CGI_10009931	0.000489491	0.000394268	0.000381858	0.00034327
CGI_10022462	0.000429689	0.00010383	0.000335206	0.000301332
CGI_10013526	0.00048698	0.00141209	0.000810453	0.000819622
CGI_10027721	0.000482737	0.000599906	0.00057385	0.000580343
CGI_10021968	0.000532402	0.000374253	0.000402748	0.000407305
CGI_10025016	0.000569056	0.00041252	0.000591904	0.000598601
CGI_10028542	8.63087e-05	0.000125134	0.000179548	0.00018158
CGI_10009326	0.000832993	0.000402569	0.00173288	0.00175248
CGI_10009677	0.000871204	0.0010292	0.000704809	0.000814609
CGI_10007347	0.00022993	0.000185201	0.000139511	0.000161245
CGI_10019936	0.000370219	0.00178919	0.00134779	0.00155776
CGI_10010106	0.000345942	0.000668748	0.000629707	0.000727807
CGI_10018918	0.000226422	0.00017508	0.000329718	0.000381083
CGI_10015393	0.000731878	0.00097268	0.000570948	0.000769876
CGI_10003288	0.000237403	0.000305952	0.00049387	0.000665943
CGI_10020867	0.000354213	0.000373492	0.00016747	0.000270984
CGI_10022346	0.000403599	0.000445832	0.00029986	0.000485204
CGI_10004590	0.000329726	0.000250407	9.79901e-05	0.000198197
CGI_10017195	0.000515533	0.000448464	0.000214493	0.000433839
CGI_10026056	0.000561236	0.000216987	0.000233508	0.0004723
CGI_10023351	0.000143068	6.91417e-05	0.000148812	0.000300991
CGI_10006796	0.000217948	0.000148701	4.00057e-05	0.000107889
CGI_10028782	0.0011893	0.000618978	0.000285474	0.000769876
CGI_10026299	0.000483263	0.000817429	0.000251333	0.00101671
CGI_10015438	0.00197836	0.0025496	0	0.00277476
CGI_10015678	0.000103868	0.000150592	0	0.000218521
CGI_10000041	0.00340886	0.00141209	0	0.00409811
CGI_10025805	0.000118363	0	0	0.000142296
CGI_10009859	0.000224893	0	0	0.000473139
CGI_10014111	0.00480458	0.0038244	0.00646735	0.00208107
CGI_10019456	0.00137625	0.000665113	0.00257671	0.00101339
CGI_10007702	0.000652654	0.000788537	0.00144258	0.000600722
CGI_10023329	0.00298307	0.00192221	0.00275809	0.00122031
CGI_10018049	0.00110555	0.000506171	0.000907849	0.000428456
CGI_10003355	0.00105306	0.000658605	0.000773182	0.000456125
CGI_10021971	0.00242058	0.00179972	0.00232409	0.00137106
CGI_10010805	0.000956306	0.000277298	0.00119364	0.000704169
CGI_10002384	0.00219141	0.00164743	0.00139297	0.000896462
CGI_10024971	0.000418858	0.000636195	0.000622394	0.000440605
CGI_10004931	0.000481687	0.000266045	0.000715754	0.000506696
CGI_10003625	0.000129965	0.000195407	0.000135183	0.000106332
CGI_10020890	0.000184869	0.000277958	0.000192292	0.000151252
CGI_10016648	0.00058618	0.000629531	0.000609716	0.000479589
CGI_10013151	0.000722138	0.000523492	0.00056335	0.000443118
CGI_10023513	0.000234907	0.000255433	0.000274881	0.000216215
CGI_10009679	0.00114806	0.0012682	0.00153535	0.00120767
CGI_10019493	0.000265107	0.000358738	0.000441202	0.000390419
CGI_10011301	0.00161293	0.00116924	0.00167769	0.00148459
CGI_10001648	0.000617634	0.00208943	0.00112426	0.00113698
CGI_10028140	0.000362793	0.00048216	0.00033019	0.000333926
CGI_10013163	0.000527562	0.000917857	0.000768242	0.000776934
CGI_10016941	0.000743045	0.00100548	0.00108203	0.00109427
CGI_10024743	0.0013348	0.00110585	0.00138839	0.0014041
CGI_10028528	6.12653e-05	0.000118433	0.000148692	0.000150374
CGI_10022452	0.00175854	0.00169973	0.00256081	0.00258978
CGI_10021123	0.000431642	0.00050992	0.000299315	0.000353152
CGI_10019267	0.00121163	0.00146389	0.000945206	0.00111522
CGI_10025663	0.000382908	0.000246736	0.000796564	0.000939839
CGI_10014915	0.000577272	0.000790454	0.00020015	0.000354225
CGI_10018072	0.00115806	0.000746225	0.00053536	0.00094748
CGI_10023612	0.000205163	0.000141645	0.000121943	0.000215815
CGI_10028115	0.000229375	0.000221704	0.000190868	0.000337797
CGI_10006977	0.000199708	0.000482574	0.000415453	0.000735268
CGI_10007640	0.000227725	0.00024212	7.10604e-05	0.000167684
CGI_10024545	0.000588602	0.000632133	0.000204079	0.00048157
CGI_10008664	0.000998091	0.00124035	0.000444928	0.00104991
CGI_10004572	0.00129577	0.00107352	0.000577626	0.00136304
CGI_10013419	0.00137625	0.00310386	0.000477169	0.00168899
CGI_10004935	0.000791343	0.00057366	0.000205779	0.000728375
CGI_10017528	0.000755295	0.000265468	0.00014284	0.000505597
CGI_10016387	0.000438114	0.000105866	0.000113926	0.000403253
CGI_10020961	0.00127465	0.000410674	0.000441942	0.0015643
CGI_10012919	0.000652654	0.000630829	0.000678859	0.00240289
CGI_10023099	0.00202045	0.00195289	0	0.00247958
CGI_10003697	0.000322058	0.000177879	0	0.000338779
CGI_10017255	0.000161774	0.000156364	0	0.00039707
CGI_10013042	0.00149939	0	0	0.00122674
CGI_10005813	0.001063	0.000513726	0.000982826	0.000372729
CGI_10025379	0.000527562	0.000566578	0.000792631	0.000369968
CGI_10014929	0.000342997	0.000615693	0.000611604	0.000309261
CGI_10008332	0.000651907	0.000420072	0.00090411	0.000457169
CGI_10023024	0.000262959	0.000381249	0.000376087	0.000207459
CGI_10009693	0.000215698	0.000312728	0.000616987	0.000340346
CGI_10013567	0.000897978	0.000867949	0.000778361	0.0004723
CGI_10024646	0.000384614	0.000148701	0.000400057	0.00024275
CGI_10005788	0.000372397	0.00119981	0.00116205	0.000783462
CGI_10025534	0.00080136	0.00116184	0.0012503	0.000842966
CGI_10002296	0.00124744	0.00105501	0.00129752	0.000984152
CGI_10004058	0.000403232	0.00116924	0.00167769	0.0012725
CGI_10014628	0.000175367	0.000508508	0.000729632	0.000553415
CGI_10024800	0.000930992	0.000674894	0.00193675	0.00146899
CGI_10017017	0.000531995	0.00115696	0.000968373	0.000839424
CGI_10015357	0.000252077	0.000243648	0.000262199	0.000227284
CGI_10026072	0.000528541	0.000510866	0.000366508	0.000370655
CGI_10009135	0.00071132	0.000550026	0.000443928	0.00044895
CGI_10021185	0.000156702	0.000454384	0.00048898	0.000494512
CGI_10019235	0.000268252	0.000162051	0.000209267	0.000211634
CGI_10009069	0.000614635	0.000594082	0.000958971	0.00096982
CGI_10026261	0	0.000189738	0.000306276	0.000309741
CGI_10007607	0.00010178	3.93508e-05	0.000127041	0.000128478
CGI_10009991	0.00086525	0.000487851	0.000374996	0.000455086
CGI_10013051	0.0004517	0.000403011	0.000144565	0.000219301
CGI_10022651	0.000515743	0.000747745	0.000268225	0.00040689
CGI_10024245	0.000239438	0.000462863	0.000199242	0.000302243
CGI_10022557	8.7724e-05	7.06587e-05	6.08308e-05	9.22785e-05
CGI_10010490	0.000900106	0.000725005	0.000624164	0.000946838
CGI_10012066	0.00018926	0.000137198	0.000196859	0.000298629
CGI_10021980	0.000501556	0.00010773	0.000231864	0.00035173
CGI_10022234	0.00059724	0.000288634	0.00062122	0.000942372
CGI_10023956	0.00030339	0.000488741	0.000315572	0.000638284
CGI_10006790	0.000542635	0.000524489	0.000188141	0.000570808
CGI_10023522	0.000271706	0.00026262	9.42051e-05	0.000285812
CGI_10014474	0	0.00019405	0.000139216	0.000422374
CGI_10008106	8.17398e-05	0.000276522	0	0.000128975
CGI_10014879	0.000621474	0.000400461	0	0.000261496
CGI_10018525	0.000680725	0	0	0.000716068
CGI_10015959	0.000142104	0	0	0.000224223
CGI_10018510	0.00158599	0.000574858	0.00171841	0.000347569
CGI_10015808	0.00050646	0.00110143	0.00223888	0.000665943
CGI_10017958	0.0024349	0.0025496	0.00274372	0.00106722
CGI_10017778	0.000120356	0.000465326	0.000813727	0.000316513
CGI_10003886	0.000557998	0.000196123	0.000633167	0.000266804
CGI_10012019	9.32363e-05	0.000315415	0.000533389	0.000245193
CGI_10011344	0.000166224	0.000137713	0.000271696	0.000124896
CGI_10008865	0.00124403	0.000267207	0.00158153	0.000727012
CGI_10019307	0.000750412	0.000593442	0.000709583	0.000358806
CGI_10024321	0.00104929	0.00169034	0.00163714	0.000919811
CGI_10024666	0.00122172	0.00064411	0.00103973	0.000584161
CGI_10013459	0.000858822	0.000355758	0.00114853	0.000645294
CGI_10013486	0.00108218	0.00113316	0.00075042	0.000474318
CGI_10018075	0.000297917	0.000647899	0.000619758	0.000391731
CGI_10007759	0.000542635	0.00034966	0.000501709	0.000317116
CGI_10008942	0.00075366	0.000546343	0.000783921	0.000495493
CGI_10011001	0	0.00128372	0.00184194	0.00116424
CGI_10002917	0.000389185	0.000401249	0.000188912	0.000136464
CGI_10028032	0.000390787	0.00169973	0.00142267	0.00102769
CGI_10000494	0.00160272	0.00103275	0.000972458	0.000702472
CGI_10023297	0	0.00112719	0.00121301	0.000876241
CGI_10012096	0.000101279	6.77718e-05	4.86212e-05	4.09761e-05
CGI_10008446	0.000636256	0.000384362	0.000496352	0.000418306
CGI_10001170	0.00085167	0.00178358	0.000738221	0.000746573
CGI_10001493	0.00188211	0.00115766	0.000889856	0.000899923
CGI_10027951	0.000344062	0.00116395	0.000894692	0.000904814
CGI_10015644	0.000575522	0.000667532	0.00059863	0.000605403
CGI_10018521	0.000142906	0.000414382	0.00037161	0.000375814
CGI_10003765	0.00270545	0.00104599	0.00140704	0.00142296
CGI_10024688	0.000538329	0.000208131	0.000559943	0.000566278
CGI_10023265	0.00168073	0.00216603	0.00116547	0.00147333
CGI_10001478	0.000341938	0.000330504	0.000203239	0.000256922
CGI_10002459	0.000247571	0.000239292	0.000147149	0.000186018
CGI_10005875	5.56794e-05	0.000161452	0.00011583	0.000146425
CGI_10004885	0.000968992	0.000520327	0.000447955	0.000566278
CGI_10008607	0	0.000906525	0.000975546	0.00123323
CGI_10003139	0	0.00047619	0.000512446	0.000647805
CGI_10027210	0.00033794	0.000326639	0.000468679	0.000592476
CGI_10021514	0.000214359	0.000276255	0.000222966	0.000375814
CGI_10017246	0.000764583	0.000221704	0.000238585	0.00040214
CGI_10026923	0.000623378	0.000535584	0.00014409	0.000364301
CGI_10025772	0.000549305	0.000530937	0.00014284	0.00036114
CGI_10012490	7.3871e-05	0.000249903	7.6837e-05	0.000194266
CGI_10022388	0.000873206	0.00126601	0.000454133	0.00114818
CGI_10018998	0.000108527	0.000209796	7.52564e-05	0.000190269
CGI_10005879	1.54454e-05	1.49289e-05	6.42621e-06	1.62473e-05
CGI_10005776	0.00015264	7.37679e-05	3.96922e-05	0.000100353
CGI_10028291	0.000150732	0.000291383	0.000156784	0.000396395
CGI_10028568	0.00189543	0.00036641	0.000394307	0.000996921
CGI_10001333	0.000248752	0.000120217	0.00012937	0.000327084
CGI_10026867	0.000642063	0	0.000133569	0.000337699
CGI_10003923	0.000904392	0	0.000940705	0.00237837
CGI_10010003	0	0	0.000117798	0.000297828
CGI_10015243	0.000625921	0.000518563	0	0.000470299
CGI_10007643	0	0.000446646	0	0.000405075
CGI_10020921	0.00025323	0.000407936	0	0.000443962
CGI_10003308	0.000264516	0.000170447	0	0.000463749
CGI_10007935	0.000123166	0.000119048	0	0.000323902
CGI_10020454	9.78477e-05	9.45756e-05	0	0.00025732
CGI_10027546	0.000170181	0	0	0.000149181
CGI_10020174	0.000144143	0	0	0.000151626
CGI_10013438	0.00159867	0	0	0.00168167
CGI_10016432	0.000395672	0	0	0.000520268
CGI_10006482	0.000266371	0.000429105	0.00078502	0.0001868
CGI_10017526	0.00192489	0.000826898	0.00222464	0.000899923
CGI_10016672	0.00100365	0.00141783	0.000722737	0.00032485
CGI_10002881	0.000161224	0.000259722	0.000251547	0.000113063
CGI_10008810	0.00113049	0.000971277	0.00117588	0.000528526
CGI_10014715	0.000362793	0.000350662	0.00042453	0.000190815
CGI_10006577	0.000208591	0.000100808	0.000488175	0.000219421
CGI_10027000	0.000598495	0.000417792	0.000276678	0.000139904
CGI_10021888	0.000520811	0.000279664	0.000481531	0.000243489
CGI_10006635	0.000302249	5.31167e-05	0.000228644	0.000115615
CGI_10012025	0.000633075	0.000917857	0.00115236	0.000665943
CGI_10011948	0.00089586	0.000288634	0.000543568	0.000314124
CGI_10001348	0.000438417	0.000339005	0.000638428	0.000368944
CGI_10012408	0.00175854	0.000485638	0.00182915	0.00105705
CGI_10006002	0.000461257	0.000390103	0.000359832	0.000242602
CGI_10012472	0	0.000931834	0.00100278	0.000676084
CGI_10026803	0.00114584	0.00110752	0.000744902	0.000602663
CGI_10011640	0.000697219	0.000943465	0.000725213	0.000586734
CGI_10014473	0.000233779	0.000271154	0.000243166	0.000196734
CGI_10007105	0.000292009	0.000225795	0.000303733	0.000245735
CGI_10005509	0.000791343	0.00152976	0.00109749	0.00110991
CGI_10016431	0.000131891	7.08223e-05	6.09716e-05	6.16614e-05
CGI_10023898	0.000361069	0.000232663	0.000250378	0.00025321
CGI_10010890	0.000264332	0.000255492	0.000274945	0.000278056
CGI_10023126	0.00017783	0.000257825	0.00036994	0.000374125
CGI_10007636	0	8.11544e-05	0.000116444	0.000117762
CGI_10006000	0.000154033	0.000148882	0.000320435	0.00032406
CGI_10026220	0	0.000103713	0.000223218	0.000225743
CGI_10007104	0.000418331	0.00175215	0.000435128	0.000586734
CGI_10010858	1.50912e-05	7.29326e-05	2.35456e-05	3.17494e-05
CGI_10021398	0.000303945	0.000251812	0.000135492	0.0001827
CGI_10022239	0.000111653	0.0001349	8.71023e-05	0.00011745
CGI_10020344	0.000289075	0.000698521	0.000451023	0.000608167
CGI_10019696	0.000659453	0.000364229	0.00029397	0.000396395
CGI_10014212	0	0.000339947	0.000274372	0.000369968
CGI_10001793	0.000633075	0.000305952	0.000329247	0.000443962
CGI_10014657	0.000419255	0.000607852	0.000654132	0.000882044
CGI_10020462	0	0.000421035	0.000453092	0.000610957
CGI_10012808	0.000811634	0.00156899	0.000422111	0.000853773
CGI_10007734	0.00018297	0.000618978	0.000190316	0.000384938
CGI_10016266	0.000219057	0.000635195	0.000227852	0.00046086
CGI_10012191	0.000272877	0.00065938	0.000283833	0.000574089
CGI_10015222	0.000135562	0.000262058	0.000141005	0.0002852
CGI_10020816	0.000263781	0.000152976	0.000109749	0.000221981
CGI_10002594	0.000299562	9.65149e-05	0.000103863	0.000210077
CGI_10015410	0.000214966	0.000103889	0.000111799	0.000226127
CGI_10021678	0.000207226	0.000100148	0.000107773	0.000217985
CGI_10003651	0.000139752	0.000135078	0.000145363	0.000294015
CGI_10006422	0.000197219	0.000190624	0.000205138	0.000414918
CGI_10002628	0	0.000794681	0.000855186	0.00172972
CGI_10018531	0	0.000124371	0.00013384	0.000270709
CGI_10025809	0	0	0.000130137	0.000263219
CGI_10009395	0	0	0.000142531	0.000288287
CGI_10018571	0.000336092	0.000354385	0	0.00012856
CGI_10021863	0.000391997	0.00104194	0	0.000412349
CGI_10025760	0.000692642	0.000535584	0	0.000291441
CGI_10009616	0	0.000272563	0	0.000148317
CGI_10010474	0.00330711	0.00228323	0	0.00198789
CGI_10010270	0.000797993	0.000514205	0	0.000559616
CGI_10003930	6.99994e-05	5.41269e-05	0	5.8907e-05
CGI_10013497	0.000673484	0.00052077	0	0.00056676
CGI_10017186	5.65245e-05	7.28458e-05	0	7.92789e-05
CGI_10013691	0	0.000441277	0	0.00064033
CGI_10011511	0.00148959	0.000239962	0	0.000522308
CGI_10020262	0.00074655	0.000288634	0	0.000628248
CGI_10016018	0.000198456	9.59098e-05	0	0.00020876
CGI_10012171	0	0.000156497	0	0.000340636
CGI_10024026	0.000508494	0	0	0.000534894
CGI_10006359	0.000141945	0	0	0.000149315
CGI_10010841	0.000177332	0	0	0.000373077
CGI_10025028	0.000368067	0	0	0.000774352
CGI_10000235	0.000483263	0	0	0.00101671
CGI_10014742	0.000386965	0.000374025	0.000724504	0.000244233
CGI_10024111	0.00032341	0.00027352	0.000336395	0.000127575
CGI_10026683	0.000121356	0.000156397	0.000147267	6.38284e-05
CGI_10021361	7.63968e-05	0.00012307	0.000185416	8.03632e-05
CGI_10008707	0.000194195	0.000250268	0.000471314	0.000204277
CGI_10006479	0.00028389	0	0.00103351	0.000447944
CGI_10024081	0.000543412	0.00065655	0.000423923	0.000214359
CGI_10020782	0.00106938	0.00206724	0.00133478	0.000674942
CGI_10024493	0.000264332	0.000319366	0.000412418	0.000208542
CGI_10008786	0.000488232	0.000157302	0.000507835	0.00025679
CGI_10009100	3.20058e-05	0	9.98726e-05	5.05012e-05
CGI_10001659	0.000261169	0.000403897	0.000271656	0.000164837
CGI_10026265	0.00148609	0.000718198	0.000772879	0.000468974
CGI_10026893	0.000141786	6.85223e-05	0.000184349	0.000111861
CGI_10021162	0	0	0.000795282	0.000482567
CGI_10004060	0.000148609	0.000179549	0.000154576	0.000117243
CGI_10000690	0.00059724	0.000721585	0.00062122	0.000471186
CGI_10026639	4.73858e-05	0.000114503	9.85768e-05	7.47691e-05
CGI_10010434	0.000388389	0.000375401	0.000807967	0.000612831
CGI_10013959	0	5.74558e-05	0.000123661	9.37948e-05
CGI_10015503	0.00026712	0.000516375	0.000208384	0.000210741
CGI_10020463	0.000269012	0.000260016	0.000139907	0.000141489
CGI_10007593	0.000314441	0.000607852	0.000327066	0.000330766
CGI_10003538	0.000591658	0.00171562	0.000923121	0.000933565
CGI_10008851	0	0.000781154	0.000420315	0.00042507
CGI_10016539	0.000307916	0.000297619	0.000192167	0.000194341
CGI_10015606	0.000310331	0.000599906	0.000484186	0.000489664
CGI_10014726	0	0.000234446	0.000189222	0.000191363
CGI_10018507	0.000186381	6.00495e-05	9.69323e-05	9.80289e-05
CGI_10026510	0	0	0.000754	0.00076253
CGI_10020146	0.000557284	0.000861837	0.000231864	0.00035173
CGI_10003051	0.000548117	0.000794681	0.000285062	0.000432431
CGI_10021128	0.00026544	0.000160352	6.90245e-05	0.000104708
CGI_10017921	0	3.27572e-05	1.41005e-05	2.139e-05
CGI_10009846	0	0.000209079	0.000149998	0.000227543
CGI_10012094	0.000107574	5.19885e-05	5.59468e-05	8.48696e-05
CGI_10025479	0.00025875	0.000166731	0.000179426	0.000272184
CGI_10014243	0.00098082	0	0.000185491	0.000281384
CGI_10027566	0.000308817	0	0.000321216	0.000487275
CGI_10012577	0.000875795	0.000725578	0	0.000394828
CGI_10015552	0	0.000170162	0	0.000111114
CGI_10019272	0.000875218	0.000563967	0	0.000460329
CGI_10011751	0.000412426	0.000298976	0	0.000325379
CGI_10009101	6.71341e-05	9.73337e-05	0	0.000105929
CGI_10008151	0.000651694	0.000179972	0	0.000293798
CGI_10012084	0.000489491	0.000315415	0	0.000514904
CGI_10015695	0.000250227	0.000241859	0	0.000394828
CGI_10022882	0.00025202	0	0	0.000159063
CGI_10010305	0.00145201	0.000982415	0.00135928	0.000305478
CGI_10015149	0.000179511	8.67539e-05	0.000280077	6.29436e-05
CGI_10000077	0.00107301	0.00207425	0.00195316	0.000564359
CGI_10022384	0	0.00171162	0.0016117	0.000465694
CGI_10016940	0.000420648	0.000355758	0.000382845	0.000110622
CGI_10017702	0.000333197	0.000563596	0.000606507	0.000175248
CGI_10027619	0.000703416	0.000271957	0.000512161	0.000147987
CGI_10008014	0.000242743	9.38504e-05	0.000353486	0.000102139
CGI_10025955	0	6.70948e-05	0.000252711	7.30201e-05
CGI_10006248	0	0.000103713	0.000390632	0.000112872
CGI_10009645	0.000593507	0.0006374	0.000411558	0.000138738
CGI_10009797	0.000422855	0.000467103	0.000377	0.000127088
CGI_10001571	0.000904392	0.000874149	0.000806318	0.000271814
CGI_10003481	0	0.000585554	0.000945206	0.000318633
CGI_10023886	0.000409315	0.000131876	0.00042575	0.000143522
CGI_10008477	0.000462098	0.000446646	0.00144196	0.00048609
CGI_10011730	0.000452196	0.000655612	0.00039196	0.000158558
CGI_10022856	0.000164649	0.000159143	0.000107037	4.32993e-05
CGI_10022027	0.00024349	0.000470696	0.000422111	0.000170755
CGI_10005310	0	0.000725578	0.000650685	0.000263219
CGI_10028023	0.00156702	0.00151461	0.00162993	0.00065935
CGI_10008521	0.000340363	0.000328981	0.000590048	0.000238689
CGI_10024352	0.000465496	0.000674894	0.00121047	0.000489664
CGI_10026636	0.000959204	0	0.00249429	0.001009
CGI_10016425	0.000134697	0	0.000350262	0.00014169
CGI_10025994	0.000390787	0.000692484	0.000270985	0.000137025
CGI_10021675	9.03102e-05	0.000392806	0.000187873	9.4999e-05
CGI_10007561	0.000444263	0.000751461	0.000462101	0.000233664
CGI_10006964	0.000370219	0.000357839	0.000256723	0.000129813
CGI_10028199	0.000716688	0.000577268	0.000496976	0.000251299
CGI_10012796	8.67225e-05	8.38225e-05	7.21637e-05	3.649e-05
CGI_10011897	0.000142584	0.00017227	0.000148309	7.49936e-05
CGI_10025264	0.000177084	0.000213953	0.000184194	9.31389e-05
CGI_10015124	8.91654e-05	0.00014364	0.000123661	6.25299e-05
CGI_10014090	0.000391997	0.000189444	0.000203868	0.000103087
CGI_10016767	0.00289958	0.000700654	0.00100533	0.000508353
CGI_10001106	0.000639469	0.000927128	0.00133029	0.00067267
CGI_10017923	0.000614635	0.000891123	0.00127863	0.000646547
CGI_10010629	0.00032887	0.000158936	0.000342074	0.000172972
CGI_10026043	0.00028389	0.000274397	0.000590577	0.000298629
CGI_10011296	0.000294453	0.000284607	0.000612552	0.000309741
CGI_10027842	0	0	0.000227459	0.000115016
CGI_10023822	0	0	0.000343861	0.000173875
CGI_10024293	0.000161224	0.00036361	0.000167698	0.000113063
CGI_10017418	0.000130981	0.000295402	0.00013624	9.18542e-05
CGI_10005254	0	0.000383811	0.000177014	0.000119345
CGI_10027003	0.000393214	0.00114019	0.000613503	0.000413629
CGI_10018089	0.000302906	0.000731943	0.000472603	0.000318633
CGI_10020318	0.000154912	9.98213e-05	8.05661e-05	5.43184e-05
CGI_10011587	0.000618237	0.00047805	0.000385836	0.000260134
CGI_10024361	0.000483263	0.000934205	0.000754	0.000508353
CGI_10024572	0	0.000244111	0.000262697	0.000177113
CGI_10024846	0.000335552	0.000216221	0.000349025	0.000235316
CGI_10019443	0.000248265	0.000239962	0.000387349	0.000261154
CGI_10012106	0.000494589	0	0.000385836	0.000260134
CGI_10002289	0	0	0.000427593	0.000288287
CGI_10003396	0.000565245	0.00136586	0.00029397	0.000297296
CGI_10023895	0.000141945	0.000411595	0.000147644	0.000149315
CGI_10014273	0.000187856	0.000544722	0.000195399	0.000197609
CGI_10007986	0.000427753	0.00103362	0.000444928	0.000449962
CGI_10023709	0.000841854	0.000650962	0.000350262	0.000354225
CGI_10004063	0.000156083	0.000120691	6.49402e-05	6.56749e-05
CGI_10022249	0.000521049	0.000503625	0.000270985	0.000274051
CGI_10010732	0.000411087	0.000529787	0.000285062	0.000288287
CGI_10023785	0.00016867	0.000217373	0.000116962	0.000118285
CGI_10011875	0.000167924	0.000324618	0.000174667	0.000176643
CGI_10025868	0	0.00041485	0.000223218	0.000225743
CGI_10012565	0	0.000184587	9.93203e-05	0.000100444
CGI_10019268	0.00130339	0.000539916	0.000387349	0.000391731
CGI_10006213	0.000250723	0.000121169	0.000130395	0.00013187
CGI_10011125	0.000112247	0.000108494	0.000116754	0.000118075
CGI_10003950	0.000125361	0.000121169	0.000130395	0.00013187
CGI_10004554	0.0005505	0.000532091	0.000572603	0.000579081
CGI_10013122	0.000181918	0.000175835	0.000189222	0.000191363
CGI_10005667	0	0.000377719	0.000406477	0.000411076
CGI_10026479	0	0.000106418	0.000114521	0.000115816
CGI_10003857	0	0.00030443	0.000327609	0.000331315
CGI_10016304	0	0.000493471	0.000531043	0.000537051
CGI_10003535	0.000447087	0	0.000186015	0.00018812
CGI_10008160	0.000386021	0	0.00026768	0.000270709
CGI_10022387	0.00102109	0	0.000708057	0.000716068
CGI_10006896	0.000155547	0	0.000161792	0.000163622
CGI_10026128	0.000117672	0	0.000122397	0.000123781
CGI_10020413	0	0	8.55186e-05	8.64861e-05
CGI_10023300	0	0	7.81131e-05	7.89968e-05
CGI_10006249	0	0	7.30037e-05	7.38296e-05
CGI_10025025	0	0	3.6994e-05	3.74125e-05
CGI_10015176	0	0	0.000169278	0.000171194
CGI_10022749	0.000311859	0.00180858	0	0.000328051
CGI_10023363	0.00131891	0.00109269	0	0.000396395
CGI_10011160	0.000285169	0.000330759	0	0.00011999
CGI_10022453	0	0.00120771	0	0.00043812
CGI_10022095	0.000598854	0.000413449	0	0.000179985
CGI_10020351	0.000476508	0.000263185	0	0.000143214
CGI_10004678	0.000539552	0.000347673	0	0.000189188
CGI_10018990	0.000351058	0.000226212	0	0.000123095
CGI_10002981	0.000356997	0.000460078	0	0.000250355
CGI_10021005	0.000140061	0.000270754	0	0.000147333
CGI_10023524	7.72042e-05	0.000149245	0	8.12126e-05
CGI_10027858	0.000162954	0.000118128	0	8.5707e-05
CGI_10021273	0.000539552	0.000521509	0	0.000378377
CGI_10006721	4.66182e-05	6.75888e-05	0	4.90385e-05
CGI_10022382	0	0.000599906	0	0.000435257
CGI_10011266	0	0.000342484	0	0.000248486
CGI_10015241	0	0.00021296	0	0.000154511
CGI_10017011	0.000419255	0.000135078	0	0.000147007
CGI_10012168	0.00017605	6.8065e-05	0	7.4076e-05
CGI_10017094	8.52052e-05	4.1178e-05	0	4.48145e-05
CGI_10018216	0.000989179	0.0006374	0	0.000693691
CGI_10021989	0.000579032	0.000373112	0	0.000406063
CGI_10005537	8.18631e-05	5.27504e-05	0	5.74089e-05
CGI_10020647	0.000237107	0.000229178	0	0.000249417
CGI_10018606	5.31549e-05	5.13774e-05	0	5.59146e-05
CGI_10010632	0.000144538	0.000139704	0	0.000152042
CGI_10011808	0.000102274	9.88537e-05	0	0.000107584
CGI_10027308	6.82192e-05	6.5938e-05	0	7.17611e-05
CGI_10001933	0.00045875	0.000443409	0	0.000482567
CGI_10013348	0	7.74562e-05	0	8.42966e-05
CGI_10019057	0	9.83769e-05	0	0.000107065
CGI_10007438	0	0.000122872	0	0.000133724
CGI_10022993	0	0.00010811	0	0.000117658
CGI_10027903	0	0.000147092	0	0.000160082
CGI_10001325	0	5.44884e-05	0	5.93004e-05
CGI_10020502	0	0.000228323	0	0.000248486
CGI_10012063	0	0.00021776	0	0.00023699
CGI_10021410	0	6.57962e-05	0	7.16068e-05
CGI_10012095	0	7.26727e-05	0	7.90906e-05
CGI_10021270	0	0.000139704	0	0.000152042
CGI_10024993	0	6.3018e-05	0	6.85832e-05
CGI_10015507	0	8.07262e-05	0	8.78553e-05
CGI_10008340	0.000904392	0	0	0.000634232
CGI_10004461	0.000498484	0	0	0.000524365
CGI_10007222	0.000479602	0	0	0.000504502
CGI_10026868	0.00237956	0.00176511	0.00253267	0
CGI_10005267	0.00010927	3.89111e-05	0.000113657	0
CGI_10001530	0.00096783	0	0.00106591	0
CGI_10027300	0	0.00142049	0.00152865	0
CGI_10025667	0.000635617	0.000982979	0.00171896	0
CGI_10011151	0.000832993	0.00322055	0.0021661	0
CGI_10014553	0	0.000512769	0.000919683	0
CGI_10021647	0.000538995	0.000568332	0.000458703	0
CGI_10011224	0.00052977	0.00153616	0.00123984	0
CGI_10017753	0	0	0.000781852	0
CGI_10026431	0.00126615	0.00314694	0.00150513	0
CGI_10019827	0.000406562	0.000449104	0.000483298	0
CGI_10015679	0	0.000370851	0.000532116	0
CGI_10003593	0.000875218	0.000281984	0.000606906	0
CGI_10025135	0.000589821	0.000570097	0.00163601	0
CGI_10015426	0.000789151	0.00118652	0.000638428	0
CGI_10028123	0.000375341	0.000544184	0.00045548	0
CGI_10008240	0	0.000821961	0.000687978	0
CGI_10002798	0.000213156	0.000515071	0.000776002	0
CGI_10014956	0	0.000799875	0.00150636	0
CGI_10003299	0.000269012	0	0.000326449	0
CGI_10024931	0.000944887	0.00091329	0.000982826	0
CGI_10003818	0.00290698	0.00124878	0.0020158	0
CGI_10003622	0.000411087	0.00019867	0.00064139	0
CGI_10021165	0.000338543	0.000327222	0.00105641	0
CGI_10017615	0	0.000370851	0.00119726	0
CGI_10002332	0.000239025	0	0.000213105	0
CGI_10006585	0.000453275	0.000438118	0.000392896	0
CGI_10020746	0.000412158	0.000398375	0.000428707	0
CGI_10016498	0.000258398	0.000124878	0.000167983	0
CGI_10018548	0.000342202	0.000330759	0.000444928	0
CGI_10019072	0.000167185	0.000215459	0.00028983	0
CGI_10017882	0.000676683	0.000145345	0.000391029	0
CGI_10010897	0	0.000188278	0.000506533	0
CGI_10007050	0	0	0.000186436	0
CGI_10017221	0.000110677	0.000481393	0.000230242	0
CGI_10023309	0.00031094	0.000480868	0.00025874	0
CGI_10012093	0.000417595	0.000565083	0.00034749	0
CGI_10020105	0.000594436	0.00100548	0.000618304	0
CGI_10015471	0.000316537	0.00107083	0.000658493	0
CGI_10003145	0	8.64272e-05	7.4406e-05	0
CGI_10017742	0.000779169	0.000376557	0.000405227	0
CGI_10021849	0.00121745	0.000941391	0.00101307	0
CGI_10012585	0.000314962	0.00030443	0.000327609	0
CGI_10011551	0.00016882	0.000326349	0.000351196	0
CGI_10010714	0	9.96587e-05	0.000107246	0
CGI_10019857	0.000897978	0.000433975	0.000934033	0
CGI_10000893	0.00025323	0.000163174	0.000351196	0
CGI_10028828	6.21881e-05	6.01085e-05	0.00012937	0
CGI_10004843	0	0.000273172	0.00058794	0
CGI_10028231	0	6.5027e-05	0.000139956	0
CGI_10012900	5.21478e-05	0	0.000108483	0
CGI_10017066	0.000433613	0	0.000902046	0
CGI_10018703	9.20167e-05	0	0.000191422	0
CGI_10010417	0	0	0.000236443	0
CGI_10021602	0	0	0.00223218	0
CGI_10002587	0	0	0.000480652	0
CGI_10014112	0.000882773	0.00109704	0.000393522	0
CGI_10021635	0.000333783	0.000322621	0.000173592	0
CGI_10007870	0.00080136	0.00193641	0.0012503	0
CGI_10014616	0	0.000633004	0.0006812	0
CGI_10010550	0.000327678	0.000126688	0.000204501	0
CGI_10006312	7.24342e-05	7.00119e-05	0.000113014	0
CGI_10024579	0	0.000162741	0.000262697	0
CGI_10026252	9.37425e-05	0	9.75064e-05	0
CGI_10024999	0	0.00135677	0.000146007	0
CGI_10004348	0.000288746	0.000488407	7.50848e-05	0
CGI_10013261	0	0.00134979	0.000484186	0
CGI_10009905	0	0.000375401	0.000134661	0
CGI_10017600	0.000579032	0.000466391	0.00020076	0
CGI_10011255	0.000236929	0.000229006	9.85768e-05	0
CGI_10026848	0.000340363	0.000822452	0.000354029	0
CGI_10021673	0.000587735	0.000324618	0.000174667	0
CGI_10005386	0.000382522	0.000369731	0.000198941	0
CGI_10016815	0.000396912	0.000383639	0.000206424	0
CGI_10009967	0.000165294	0.000159766	8.59652e-05	0
CGI_10011753	0.000127808	0.000164712	8.86263e-05	0
CGI_10006718	0	0.00050992	0.000274372	0
CGI_10027618	0	0.00134484	0.000723619	0
CGI_10006533	0.000309118	0.000179269	0.000128612	0
CGI_10000381	0.000443744	0.000428905	0.000307707	0
CGI_10005346	0	0.000377719	0.000270985	0
CGI_10022743	0.000190685	6.14362e-05	6.61138e-05	0
CGI_10003310	8.66632e-05	4.18826e-05	4.50714e-05	0
CGI_10007579	0.000450587	0.00021776	0.000234339	0
CGI_10016201	0.000322997	0.000156098	0.000167983	0
CGI_10022554	7.69228e-05	7.43505e-05	8.00113e-05	0
CGI_10010914	7.97323e-05	7.7066e-05	8.29337e-05	0
CGI_10000573	0.000695686	0.000672422	0.000723619	0
CGI_10014073	0.000193011	0.000186556	0.00020076	0
CGI_10026671	3.58479e-05	3.46492e-05	3.72873e-05	0
CGI_10026300	0.000216806	0.000209556	0.000225511	0
CGI_10014701	0.000235344	0.000227474	0.000244793	0
CGI_10004950	0.000280121	0.000270754	0.000291369	0
CGI_10006487	0.000181918	0.000175835	0.000189222	0
CGI_10015845	6.85888e-05	6.62952e-05	7.13427e-05	0
CGI_10007069	0	3.48267e-05	3.74783e-05	0
CGI_10026539	0	0.000111255	0.000119726	0
CGI_10023702	0	0.000245745	0.000264455	0
CGI_10021125	0	5.72408e-05	6.1599e-05	0
CGI_10013046	0	3.48862e-05	3.75424e-05	0
CGI_10026828	0	0.000163174	0.000175598	0
CGI_10020698	0	8.79173e-05	9.46111e-05	0
CGI_10003157	0.00108616	0	0.000322791	0
CGI_10012647	0.00042205	0	0.000175598	0
CGI_10006333	0.000176344	0	0.000183424	0
CGI_10015881	0.00035566	0	0.00036994	0
CGI_10005680	0.000314962	0	0.000327609	0
CGI_10018421	0.00011616	0	0.000120824	0
CGI_10028829	0.000162744	0	0.000169278	0
CGI_10025210	0.000307318	0	0.000319657	0
CGI_10021754	0.000416496	0	0.000433219	0
CGI_10016657	6.64994e-05	0	6.91695e-05	0
CGI_10016417	0.000420182	0.000609197	0	0
CGI_10002226	0.000212917	0.000274397	0	0
CGI_10021236	0.00032717	0.000632459	0	0
CGI_10023950	0.000205544	0.000794681	0	0
CGI_10011064	0	0.000173695	0	0
CGI_10020764	0	0.000654943	0	0
CGI_10021264	0	0.00101022	0	0
CGI_10012466	0	0.000296083	0	0
CGI_10014541	0.000154408	0.000149245	0	0
CGI_10015715	0.000250227	0.000604649	0	0
CGI_10021277	0	0.000566578	0	0
CGI_10027605	0	0.00103362	0	0
CGI_10026433	0	0.000689081	0	0
CGI_10019526	0	0.000205337	0	0
CGI_10012952	0	0.000725005	0	0
CGI_10006122	0	0.000708223	0	0
CGI_10022112	6.0064e-05	5.80554e-05	0	0
CGI_10025127	0.00027525	0.000532091	0	0
CGI_10019314	0.000154408	0.00029849	0	0
CGI_10017638	0.000180363	0.000348663	0	0
CGI_10016135	0	0.000438641	0	0
CGI_10016312	0	9.49425e-05	0	0
CGI_10008262	0	0.000348663	0	0
CGI_10013971	0	0.000199969	0	0
CGI_10003636	0	0.000849867	0	0
CGI_10005407	0	0.000340894	0	0
CGI_10022731	0.000419811	0.000243463	0	0
CGI_10019470	0.000266558	0.000193233	0	0
CGI_10000194	0.000327452	0.000316502	0	0
CGI_10011333	0.000930992	0.00134979	0	0
CGI_10027448	0.000233034	7.50803e-05	0	0
CGI_10028038	0.00059724	0.000288634	0	0
CGI_10020389	0.000268821	0.000129916	0	0
CGI_10010244	0.000183766	8.88105e-05	0	0
CGI_10024801	0.000115525	7.44409e-05	0	0
CGI_10009086	0.000673484	0.000433975	0	0
CGI_10024295	0.000136145	0.000131592	0	0
CGI_10004417	3.20544e-05	3.09825e-05	0	0
CGI_10019884	0.000322997	0.000312196	0	0
CGI_10002919	0.000393214	0.000380065	0	0
CGI_10010402	0.000166599	0.000161027	0	0
CGI_10012574	0.000560243	0.000541508	0	0
CGI_10017283	8.46356e-05	8.18054e-05	0	0
CGI_10023934	6.59453e-05	6.374e-05	0	0
CGI_10004402	0.000222914	0.000215459	0	0
CGI_10008200	0.000260525	0.000251812	0	0
CGI_10028470	0.00113629	0	0	0
CGI_10000124	0.000894173	0	0	0
CGI_10008615	0.000677085	0	0	0
CGI_10013510	0.000649307	0	0	0
CGI_10017704	0.000243959	0	0	0
CGI_10025647	0.000194792	0	0	0
CGI_10006969	0.000652654	0	0	0
CGI_10022553	0.00017041	0	0	0
CGI_10020942	0.000169271	0	0	0
