# Supplementary material for: Shotgun proteomics as a viable approach for biological discovery in the Pacific oyster
Source: Conserv Physiol. 2013 May 17;1(1):cot009. doi: 10.1093/conphys/cot009 (PMC4732435; doi:10.1093/conphys/cot009)
Supplement: Supplementary Data [file supp_cot009_cot009supp_data5.xlsx]

## Sheet: Sheet1
CGI protein ID	SPID	GO number	GO term
CGI_10005924	A0MSJ1	GO:0007155	cell adhesion
CGI_10005924	A0MSJ1	GO:0007275	multicellular organismal development
CGI_10022103	A0MSJ1	GO:0007155	cell adhesion
CGI_10022103	A0MSJ1	GO:0007275	multicellular organismal development
CGI_10025799	A0MSJ1	GO:0007155	cell adhesion
CGI_10025799	A0MSJ1	GO:0007275	multicellular organismal development
CGI_10023148	A0MTA1	GO:0001947	heart looping
CGI_10023148	A0MTA1	GO:0006281	DNA repair
CGI_10023148	A0MTA1	GO:0006281	DNA repair
CGI_10023148	A0MTA1	GO:0006974	response to DNA damage stimulus
CGI_10023148	A0MTA1	GO:0043066	negative regulation of apoptosis
CGI_10023148	A0MTA1	GO:0060047	heart contraction
CGI_10023148	A0MTA1	GO:0080111	DNA demethylation
CGI_10028023	A0QS98	GO:0006184	GTP catabolic process
CGI_10028023	A0QS98	GO:0006412	translation
CGI_10028023	A0QS98	GO:0006414	translational elongation
CGI_10026431	A1K3P1	GO:0006810	transport
CGI_10026431	A1K3P1	GO:0055114	oxidation reduction
CGI_10023612	A2VD00	GO:0001732	formation of translation initiation complex
CGI_10023612	A2VD00	GO:0001732	formation of translation initiation complex
CGI_10023612	A2VD00	GO:0006412	translation
CGI_10023612	A2VD00	GO:0006413	translational initiation
CGI_10021852	A3RLT6	GO:0006412	translation
CGI_10026893	A4IFD0	GO:0006139	"nucleobase, nucleoside, nucleotide and nucleic acid metabolic process"
CGI_10026893	A4IFD0	GO:0007165	signal transduction
CGI_10026893	A4IFD0	GO:0009165	nucleotide biosynthetic process
CGI_10026893	A4IFD0	GO:0016310	phosphorylation
CGI_10026893	A4IFD0	GO:0046034	ATP metabolic process
CGI_10006585	A5PKH3	GO:0006559	L-phenylalanine catabolic process
CGI_10006585	A5PKH3	GO:0006572	tyrosine catabolic process
CGI_10006585	A5PKH3	GO:0008152	metabolic process
CGI_10006585	A5PKH3	GO:0009072	aromatic amino acid family metabolic process
CGI_10010028	A6H782	GO:0000226	microtubule cytoskeleton organization
CGI_10003289	A6NMZ7	GO:0007155	cell adhesion
CGI_10006107	A6NMZ7	GO:0007155	cell adhesion
CGI_10006691	A6NMZ7	GO:0007155	cell adhesion
CGI_10019585	A6NMZ7	GO:0007155	cell adhesion
CGI_10022004	A6NMZ7	GO:0007155	cell adhesion
CGI_10023179	A6NMZ7	GO:0007155	cell adhesion
CGI_10005907	A6QLU1	GO:0006072	glycerol-3-phosphate metabolic process
CGI_10005907	A6QLU1	GO:0006094	gluconeogenesis
CGI_10005907	A6QLU1	GO:0055114	oxidation reduction
CGI_10018738	A6QLU1	GO:0006072	glycerol-3-phosphate metabolic process
CGI_10018738	A6QLU1	GO:0006094	gluconeogenesis
CGI_10018738	A6QLU1	GO:0055114	oxidation reduction
CGI_10005907	A6QLU1	GO:0052590
CGI_10005907	A6QLU1	GO:0052591
CGI_10018738	A6QLU1	GO:0052590
CGI_10018738	A6QLU1	GO:0052591
CGI_10017283	A6QR56	GO:0008152	metabolic process
CGI_10017283	A6QR56	GO:0055114	oxidation reduction
CGI_10026809	A6QR56	GO:0008152	metabolic process
CGI_10026809	A6QR56	GO:0055114	oxidation reduction
CGI_10022642	A8E657	GO:0008152	metabolic process
CGI_10022642	A8E657	GO:0055114	oxidation reduction
CGI_10003288	A8TX70	GO:0007155	cell adhesion
CGI_10004818	A8TX70	GO:0007155	cell adhesion
CGI_10009657	A8TX70	GO:0007155	cell adhesion
CGI_10023717	A8TX70	GO:0007155	cell adhesion
CGI_10003539	B0BM40	GO:0006094	gluconeogenesis
CGI_10003539	B0BM40	GO:0006096	glycolysis
CGI_10003539	B0BM40	GO:0006098	pentose-phosphate shunt
CGI_10003539	B0BM40	GO:0008152	metabolic process
CGI_10002729	C3YWU0	GO:0005975	carbohydrate metabolic process
CGI_10002729	C3YWU0	GO:0006004	fucose metabolic process
CGI_10002729	C3YWU0	GO:0008152	metabolic process
CGI_10007636	C3YWU0	GO:0005975	carbohydrate metabolic process
CGI_10007636	C3YWU0	GO:0006004	fucose metabolic process
CGI_10007636	C3YWU0	GO:0008152	metabolic process
CGI_10013765	C3YWU0	GO:0005975	carbohydrate metabolic process
CGI_10013765	C3YWU0	GO:0006004	fucose metabolic process
CGI_10013765	C3YWU0	GO:0008152	metabolic process
CGI_10015274	C3YWU0	GO:0005975	carbohydrate metabolic process
CGI_10015274	C3YWU0	GO:0006004	fucose metabolic process
CGI_10015274	C3YWU0	GO:0008152	metabolic process
CGI_10023341	C3YWU0	GO:0005975	carbohydrate metabolic process
CGI_10023341	C3YWU0	GO:0006004	fucose metabolic process
CGI_10023341	C3YWU0	GO:0008152	metabolic process
CGI_10023342	C3YWU0	GO:0005975	carbohydrate metabolic process
CGI_10023342	C3YWU0	GO:0006004	fucose metabolic process
CGI_10023342	C3YWU0	GO:0008152	metabolic process
CGI_10025760	C3YWU0	GO:0005975	carbohydrate metabolic process
CGI_10025760	C3YWU0	GO:0006004	fucose metabolic process
CGI_10025760	C3YWU0	GO:0008152	metabolic process
CGI_10025761	C3YWU0	GO:0005975	carbohydrate metabolic process
CGI_10025761	C3YWU0	GO:0006004	fucose metabolic process
CGI_10025761	C3YWU0	GO:0008152	metabolic process
CGI_10025762	C3YWU0	GO:0005975	carbohydrate metabolic process
CGI_10025762	C3YWU0	GO:0006004	fucose metabolic process
CGI_10025762	C3YWU0	GO:0008152	metabolic process
CGI_10025772	C3YWU0	GO:0005975	carbohydrate metabolic process
CGI_10025772	C3YWU0	GO:0006004	fucose metabolic process
CGI_10025772	C3YWU0	GO:0008152	metabolic process
CGI_10017600	O00231	GO:0000075	cell cycle checkpoint
CGI_10017600	O00231	GO:0000082	G1/S transition of mitotic cell cycle
CGI_10017600	O00231	GO:0000084	S phase of mitotic cell cycle
CGI_10017600	O00231	GO:0000209	protein polyubiquitination
CGI_10017600	O00231	GO:0000216	M/G1 transition of mitotic cell cycle
CGI_10017600	O00231	GO:0000278	mitotic cell cycle
CGI_10017600	O00231	GO:0002474	antigen processing and presentation of peptide antigen via MHC class I
CGI_10017600	O00231	GO:0002479	"antigen processing and presentation of exogenous peptide antigen via MHC class I, TAP-dependent"
CGI_10017600	O00231	GO:0006521	regulation of amino acid metabolic process
CGI_10017600	O00231	GO:0006915	apoptosis
CGI_10017600	O00231	GO:0006977	"DNA damage response, signal transduction by p53 class mediator resulting in cell cycle arrest"
CGI_10017600	O00231	GO:0006977	"DNA damage response, signal transduction by p53 class mediator resulting in cell cycle arrest"
CGI_10017600	O00231	GO:0006977	"DNA damage response, signal transduction by p53 class mediator resulting in cell cycle arrest"
CGI_10017600	O00231	GO:0010467	gene expression
CGI_10017600	O00231	GO:0016032	viral reproduction
CGI_10017600	O00231	GO:0016070	RNA metabolic process
CGI_10017600	O00231	GO:0016071	mRNA metabolic process
CGI_10017600	O00231	GO:0031145	anaphase-promoting complex-dependent proteasomal ubiquitin-dependent protein catabolic process
CGI_10017600	O00231	GO:0034641	cellular nitrogen compound metabolic process
CGI_10017600	O00231	GO:0042590	antigen processing and presentation of exogenous peptide antigen via MHC class I
CGI_10017600	O00231	GO:0042981	regulation of apoptosis
CGI_10017600	O00231	GO:0051436	negative regulation of ubiquitin-protein ligase activity during mitotic cell cycle
CGI_10017600	O00231	GO:0051437	positive regulation of ubiquitin-protein ligase activity during mitotic cell cycle
CGI_10017600	O00231	GO:0051439	regulation of ubiquitin-protein ligase activity during mitotic cell cycle
CGI_10017600	O00231	GO:0044281
CGI_10020502	O00567	GO:0006364	rRNA processing
CGI_10020502	O00567	GO:0008219	cell death
CGI_10020502	O00567	GO:0042254	ribosome biogenesis
CGI_10027124	O00567	GO:0006364	rRNA processing
CGI_10027124	O00567	GO:0008219	cell death
CGI_10027124	O00567	GO:0042254	ribosome biogenesis
CGI_10020502	O00567	GO:0070761
CGI_10027124	O00567	GO:0070761
CGI_10000690	O01666	GO:0006754	ATP biosynthetic process
CGI_10000690	O01666	GO:0006810	transport
CGI_10000690	O01666	GO:0006811	ion transport
CGI_10000690	O01666	GO:0006911	"phagocytosis, engulfment"
CGI_10000690	O01666	GO:0006911	"phagocytosis, engulfment"
CGI_10000690	O01666	GO:0015986	ATP synthesis coupled proton transport
CGI_10000690	O01666	GO:0015986	ATP synthesis coupled proton transport
CGI_10000690	O01666	GO:0015992	proton transport
CGI_10004900	O01666	GO:0006754	ATP biosynthetic process
CGI_10004900	O01666	GO:0006810	transport
CGI_10004900	O01666	GO:0006811	ion transport
CGI_10004900	O01666	GO:0006911	"phagocytosis, engulfment"
CGI_10004900	O01666	GO:0006911	"phagocytosis, engulfment"
CGI_10004900	O01666	GO:0015986	ATP synthesis coupled proton transport
CGI_10004900	O01666	GO:0015986	ATP synthesis coupled proton transport
CGI_10004900	O01666	GO:0015992	proton transport
CGI_10004901	O01666	GO:0006754	ATP biosynthetic process
CGI_10004901	O01666	GO:0006810	transport
CGI_10004901	O01666	GO:0006811	ion transport
CGI_10004901	O01666	GO:0006911	"phagocytosis, engulfment"
CGI_10004901	O01666	GO:0006911	"phagocytosis, engulfment"
CGI_10004901	O01666	GO:0015986	ATP synthesis coupled proton transport
CGI_10004901	O01666	GO:0015986	ATP synthesis coupled proton transport
CGI_10004901	O01666	GO:0015992	proton transport
CGI_10021316	O01666	GO:0006754	ATP biosynthetic process
CGI_10021316	O01666	GO:0006810	transport
CGI_10021316	O01666	GO:0006811	ion transport
CGI_10021316	O01666	GO:0006911	"phagocytosis, engulfment"
CGI_10021316	O01666	GO:0006911	"phagocytosis, engulfment"
CGI_10021316	O01666	GO:0015986	ATP synthesis coupled proton transport
CGI_10021316	O01666	GO:0015986	ATP synthesis coupled proton transport
CGI_10021316	O01666	GO:0015992	proton transport
CGI_10011081	O02649	GO:0006457	protein folding
CGI_10011081	O02649	GO:0007005	mitochondrion organization
CGI_10011081	O02649	GO:0034605	cellular response to heat
CGI_10011081	O02649	GO:0042026	protein refolding
CGI_10011081	O02649	GO:0044267	cellular protein metabolic process
CGI_10011081	O02649	GO:0009408	response to heat
CGI_10022154	O02654	GO:0006096	glycolysis
CGI_10023647	O02654	GO:0006096	glycolysis
CGI_10007925	O13350	GO:0006754	ATP biosynthetic process
CGI_10007925	O13350	GO:0006810	transport
CGI_10007925	O13350	GO:0006811	ion transport
CGI_10007925	O13350	GO:0015986	ATP synthesis coupled proton transport
CGI_10007925	O13350	GO:0015986	ATP synthesis coupled proton transport
CGI_10007925	O13350	GO:0015992	proton transport
CGI_10024321	O15145	GO:0006928	cell motion
CGI_10024321	O15145	GO:0030833	regulation of actin filament polymerization
CGI_10024321	O15145	GO:0030833	regulation of actin filament polymerization
CGI_10005273	O16025	GO:0006633	fatty acid biosynthetic process
CGI_10005273	O16025	GO:0006691	leukotriene metabolic process
CGI_10005273	O16025	GO:0008152	metabolic process
CGI_10005273	O16025	GO:0008610	lipid biosynthetic process
CGI_10005273	O16025	GO:0031408	oxylipin biosynthetic process
CGI_10005273	O16025	GO:0055114	oxidation reduction
CGI_10011551	O16025	GO:0006633	fatty acid biosynthetic process
CGI_10011551	O16025	GO:0006691	leukotriene metabolic process
CGI_10011551	O16025	GO:0008152	metabolic process
CGI_10011551	O16025	GO:0008610	lipid biosynthetic process
CGI_10011551	O16025	GO:0031408	oxylipin biosynthetic process
CGI_10011551	O16025	GO:0055114	oxidation reduction
CGI_10011553	O16025	GO:0006633	fatty acid biosynthetic process
CGI_10011553	O16025	GO:0006691	leukotriene metabolic process
CGI_10011553	O16025	GO:0008152	metabolic process
CGI_10011553	O16025	GO:0008610	lipid biosynthetic process
CGI_10011553	O16025	GO:0031408	oxylipin biosynthetic process
CGI_10011553	O16025	GO:0055114	oxidation reduction
CGI_10011579	O16025	GO:0006633	fatty acid biosynthetic process
CGI_10011579	O16025	GO:0006691	leukotriene metabolic process
CGI_10011579	O16025	GO:0008152	metabolic process
CGI_10011579	O16025	GO:0008610	lipid biosynthetic process
CGI_10011579	O16025	GO:0031408	oxylipin biosynthetic process
CGI_10011579	O16025	GO:0055114	oxidation reduction
CGI_10012991	O16025	GO:0006633	fatty acid biosynthetic process
CGI_10012991	O16025	GO:0006691	leukotriene metabolic process
CGI_10012991	O16025	GO:0008152	metabolic process
CGI_10012991	O16025	GO:0008610	lipid biosynthetic process
CGI_10012991	O16025	GO:0031408	oxylipin biosynthetic process
CGI_10012991	O16025	GO:0055114	oxidation reduction
CGI_10012992	O16025	GO:0006633	fatty acid biosynthetic process
CGI_10012992	O16025	GO:0006691	leukotriene metabolic process
CGI_10012992	O16025	GO:0008152	metabolic process
CGI_10012992	O16025	GO:0008610	lipid biosynthetic process
CGI_10012992	O16025	GO:0031408	oxylipin biosynthetic process
CGI_10012992	O16025	GO:0055114	oxidation reduction
CGI_10017785	O16025	GO:0006633	fatty acid biosynthetic process
CGI_10017785	O16025	GO:0006691	leukotriene metabolic process
CGI_10017785	O16025	GO:0008152	metabolic process
CGI_10017785	O16025	GO:0008610	lipid biosynthetic process
CGI_10017785	O16025	GO:0031408	oxylipin biosynthetic process
CGI_10017785	O16025	GO:0055114	oxidation reduction
CGI_10026706	O16025	GO:0006633	fatty acid biosynthetic process
CGI_10026706	O16025	GO:0006691	leukotriene metabolic process
CGI_10026706	O16025	GO:0008152	metabolic process
CGI_10026706	O16025	GO:0008610	lipid biosynthetic process
CGI_10026706	O16025	GO:0031408	oxylipin biosynthetic process
CGI_10026706	O16025	GO:0055114	oxidation reduction
CGI_10026707	O16025	GO:0006633	fatty acid biosynthetic process
CGI_10026707	O16025	GO:0006691	leukotriene metabolic process
CGI_10026707	O16025	GO:0008152	metabolic process
CGI_10026707	O16025	GO:0008610	lipid biosynthetic process
CGI_10026707	O16025	GO:0031408	oxylipin biosynthetic process
CGI_10026707	O16025	GO:0055114	oxidation reduction
CGI_10026708	O16025	GO:0006633	fatty acid biosynthetic process
CGI_10026708	O16025	GO:0006691	leukotriene metabolic process
CGI_10026708	O16025	GO:0008152	metabolic process
CGI_10026708	O16025	GO:0008610	lipid biosynthetic process
CGI_10026708	O16025	GO:0031408	oxylipin biosynthetic process
CGI_10026708	O16025	GO:0055114	oxidation reduction
CGI_10026967	O16025	GO:0006633	fatty acid biosynthetic process
CGI_10026967	O16025	GO:0006691	leukotriene metabolic process
CGI_10026967	O16025	GO:0008152	metabolic process
CGI_10026967	O16025	GO:0008610	lipid biosynthetic process
CGI_10026967	O16025	GO:0031408	oxylipin biosynthetic process
CGI_10026967	O16025	GO:0055114	oxidation reduction
CGI_10028443	O16025	GO:0006633	fatty acid biosynthetic process
CGI_10028443	O16025	GO:0006691	leukotriene metabolic process
CGI_10028443	O16025	GO:0008152	metabolic process
CGI_10028443	O16025	GO:0008610	lipid biosynthetic process
CGI_10028443	O16025	GO:0031408	oxylipin biosynthetic process
CGI_10028443	O16025	GO:0055114	oxidation reduction
CGI_10013459	O18404	GO:0006631	fatty acid metabolic process
CGI_10013459	O18404	GO:0006637	acyl-CoA metabolic process
CGI_10013459	O18404	GO:0008033	tRNA processing
CGI_10013459	O18404	GO:0008152	metabolic process
CGI_10013459	O18404	GO:0008202	steroid metabolic process
CGI_10013459	O18404	GO:0008205	ecdysone metabolic process
CGI_10013459	O18404	GO:0008205	ecdysone metabolic process
CGI_10013459	O18404	GO:0008209	androgen metabolic process
CGI_10013459	O18404	GO:0008210	estrogen metabolic process
CGI_10013459	O18404	GO:0055114	oxidation reduction
CGI_10006790	O35077	GO:0005975	carbohydrate metabolic process
CGI_10006790	O35077	GO:0006072	glycerol-3-phosphate metabolic process
CGI_10006790	O35077	GO:0006094	gluconeogenesis
CGI_10006790	O35077	GO:0006116	NADH oxidation
CGI_10006790	O35077	GO:0006734	NADH metabolic process
CGI_10006790	O35077	GO:0046168	glycerol-3-phosphate catabolic process
CGI_10006790	O35077	GO:0046486	glycerolipid metabolic process
CGI_10006790	O35077	GO:0055114	oxidation reduction
CGI_10025663	O35129	GO:0006351	"transcription, DNA-dependent"
CGI_10025663	O35129	GO:0006355	"regulation of transcription, DNA-dependent"
CGI_10025663	O35129	GO:0033147	negative regulation of estrogen receptor signaling pathway
CGI_10025663	O35129	GO:0033600	negative regulation of mammary gland epithelial cell proliferation
CGI_10025663	O35129	GO:0033600	negative regulation of mammary gland epithelial cell proliferation
CGI_10025663	O35129	GO:0045892	"negative regulation of transcription, DNA-dependent"
CGI_10025663	O35129	GO:0060744
CGI_10025663	O35129	GO:0060749
CGI_10025663	O35129	GO:0060762
CGI_10007212	O35737	GO:0006397	mRNA processing
CGI_10007212	O35737	GO:0008380	RNA splicing
CGI_10007212	O35737	GO:0043484	regulation of RNA splicing
CGI_10018216	O35900	GO:0006397	mRNA processing
CGI_10018216	O35900	GO:0008380	RNA splicing
CGI_10026510	O44437	GO:0000398	"nuclear mRNA splicing, via spliceosome"
CGI_10026510	O44437	GO:0006397	mRNA processing
CGI_10026510	O44437	GO:0007052	mitotic spindle organization
CGI_10026510	O44437	GO:0007052	mitotic spindle organization
CGI_10026510	O44437	GO:0007067	mitosis
CGI_10026510	O44437	GO:0007067	mitosis
CGI_10026510	O44437	GO:0007417	central nervous system development
CGI_10026510	O44437	GO:0007422	peripheral nervous system development
CGI_10026510	O44437	GO:0007517	muscle organ development
CGI_10026510	O44437	GO:0008380	RNA splicing
CGI_10026510	O44437	GO:0030182	neuron differentiation
CGI_10026510	O44437	GO:0045451	pole plasm oskar mRNA localization
CGI_10026510	O44437	GO:0045451	pole plasm oskar mRNA localization
CGI_10026510	O44437	GO:0048542	lymph gland development
CGI_10026510	O44437	GO:0071011
CGI_10026510	O44437	GO:0071013
CGI_10024493	O46036	GO:0000122	negative regulation of transcription from RNA polymerase II promoter
CGI_10024493	O46036	GO:0001700	embryonic development via the syncytial blastoderm
CGI_10024493	O46036	GO:0006351	"transcription, DNA-dependent"
CGI_10024493	O46036	GO:0006355	"regulation of transcription, DNA-dependent"
CGI_10024493	O46036	GO:0006357	regulation of transcription from RNA polymerase II promoter
CGI_10024493	O46036	GO:0008152	metabolic process
CGI_10024493	O46036	GO:0016055	Wnt receptor signaling pathway
CGI_10024493	O46036	GO:0022416	bristle development
CGI_10024493	O46036	GO:0030111	regulation of Wnt receptor signaling pathway
CGI_10024493	O46036	GO:0035220	wing disc development
CGI_10024493	O46036	GO:0055114	oxidation reduction
CGI_10014632	O46037	GO:0006911	"phagocytosis, engulfment"
CGI_10014632	O46037	GO:0006911	"phagocytosis, engulfment"
CGI_10014632	O46037	GO:0007155	cell adhesion
CGI_10012808	O46160	GO:0006412	translation
CGI_10007640	O57683	GO:0006397	mRNA processing
CGI_10007640	O57683	GO:0008380	RNA splicing
CGI_10005598	O60218	GO:0006081	cellular aldehyde metabolic process
CGI_10005598	O60218	GO:0007586	digestion
CGI_10005598	O60218	GO:0008202	steroid metabolic process
CGI_10005598	O60218	GO:0055114	oxidation reduction
CGI_10015206	O60218	GO:0006081	cellular aldehyde metabolic process
CGI_10015206	O60218	GO:0007586	digestion
CGI_10015206	O60218	GO:0008202	steroid metabolic process
CGI_10015206	O60218	GO:0055114	oxidation reduction
CGI_10015207	O60218	GO:0006081	cellular aldehyde metabolic process
CGI_10015207	O60218	GO:0007586	digestion
CGI_10015207	O60218	GO:0008202	steroid metabolic process
CGI_10015207	O60218	GO:0055114	oxidation reduction
CGI_10015208	O60218	GO:0006081	cellular aldehyde metabolic process
CGI_10015208	O60218	GO:0007586	digestion
CGI_10015208	O60218	GO:0008202	steroid metabolic process
CGI_10015208	O60218	GO:0055114	oxidation reduction
CGI_10015209	O60218	GO:0006081	cellular aldehyde metabolic process
CGI_10015209	O60218	GO:0007586	digestion
CGI_10015209	O60218	GO:0008202	steroid metabolic process
CGI_10015209	O60218	GO:0055114	oxidation reduction
CGI_10026636	O60262	GO:0001662	behavioral fear response
CGI_10026636	O60262	GO:0006112	energy reserve metabolic process
CGI_10026636	O60262	GO:0007165	signal transduction
CGI_10026636	O60262	GO:0007168	receptor guanylyl cyclase signaling pathway
CGI_10026636	O60262	GO:0007186	G-protein coupled receptor protein signaling pathway
CGI_10026636	O60262	GO:0007268	synaptic transmission
CGI_10026636	O60262	GO:0007626	locomotory behavior
CGI_10026636	O60262	GO:0008277	regulation of G-protein coupled receptor protein signaling pathway
CGI_10026636	O60262	GO:0045761	regulation of adenylate cyclase activity
CGI_10026636	O60262	GO:0044281
CGI_10026636	O60262	GO:0071377
CGI_10006533	O60749	GO:0006810	transport
CGI_10006533	O60749	GO:0006886	intracellular protein transport
CGI_10006533	O60749	GO:0006897	endocytosis
CGI_10006533	O60749	GO:0006897	endocytosis
CGI_10006533	O60749	GO:0007154	cell communication
CGI_10006533	O60749	GO:0015031	protein transport
CGI_10023934	O60879	GO:0000910	cytokinesis
CGI_10023934	O60879	GO:0007275	multicellular organismal development
CGI_10023934	O60879	GO:0007292	female gamete generation
CGI_10023934	O60879	GO:0016043	cellular component organization
CGI_10023934	O60879	GO:0030036	actin cytoskeleton organization
CGI_10023934	O60879	GO:0030041	actin filament polymerization
CGI_10023934	O60879	GO:0030154	cell differentiation
CGI_10023934	O60879	GO:0048477	oogenesis
CGI_10011577	O61463	GO:0006414	translational elongation
CGI_10015200	O61463	GO:0006414	translational elongation
CGI_10024320	O61492	GO:0007155	cell adhesion
CGI_10000120	O70277	GO:0006810	transport
CGI_10000120	O70277	GO:0015031	protein transport
CGI_10000362	O70277	GO:0006810	transport
CGI_10000362	O70277	GO:0015031	protein transport
CGI_10000486	O70277	GO:0006810	transport
CGI_10000486	O70277	GO:0015031	protein transport
CGI_10000599	O70277	GO:0006810	transport
CGI_10000599	O70277	GO:0015031	protein transport
CGI_10000606	O70277	GO:0006810	transport
CGI_10000606	O70277	GO:0015031	protein transport
CGI_10000613	O70277	GO:0006810	transport
CGI_10000613	O70277	GO:0015031	protein transport
CGI_10000805	O70277	GO:0006810	transport
CGI_10000805	O70277	GO:0015031	protein transport
CGI_10000915	O70277	GO:0006810	transport
CGI_10000915	O70277	GO:0015031	protein transport
CGI_10001116	O70277	GO:0006810	transport
CGI_10001116	O70277	GO:0015031	protein transport
CGI_10001465	O70277	GO:0006810	transport
CGI_10001465	O70277	GO:0015031	protein transport
CGI_10001645	O70277	GO:0006810	transport
CGI_10001645	O70277	GO:0015031	protein transport
CGI_10001911	O70277	GO:0006810	transport
CGI_10001911	O70277	GO:0015031	protein transport
CGI_10002644	O70277	GO:0006810	transport
CGI_10002644	O70277	GO:0015031	protein transport
CGI_10002848	O70277	GO:0006810	transport
CGI_10002848	O70277	GO:0015031	protein transport
CGI_10002891	O70277	GO:0006810	transport
CGI_10002891	O70277	GO:0015031	protein transport
CGI_10002997	O70277	GO:0006810	transport
CGI_10002997	O70277	GO:0015031	protein transport
CGI_10003973	O70277	GO:0006810	transport
CGI_10003973	O70277	GO:0015031	protein transport
CGI_10004225	O70277	GO:0006810	transport
CGI_10004225	O70277	GO:0015031	protein transport
CGI_10004269	O70277	GO:0006810	transport
CGI_10004269	O70277	GO:0015031	protein transport
CGI_10004270	O70277	GO:0006810	transport
CGI_10004270	O70277	GO:0015031	protein transport
CGI_10004336	O70277	GO:0006810	transport
CGI_10004336	O70277	GO:0015031	protein transport
CGI_10004904	O70277	GO:0006810	transport
CGI_10004904	O70277	GO:0015031	protein transport
CGI_10004913	O70277	GO:0006810	transport
CGI_10004913	O70277	GO:0015031	protein transport
CGI_10004982	O70277	GO:0006810	transport
CGI_10004982	O70277	GO:0015031	protein transport
CGI_10005105	O70277	GO:0006810	transport
CGI_10005105	O70277	GO:0015031	protein transport
CGI_10005582	O70277	GO:0006810	transport
CGI_10005582	O70277	GO:0015031	protein transport
CGI_10006087	O70277	GO:0006810	transport
CGI_10006087	O70277	GO:0015031	protein transport
CGI_10006652	O70277	GO:0006810	transport
CGI_10006652	O70277	GO:0015031	protein transport
CGI_10006786	O70277	GO:0006810	transport
CGI_10006786	O70277	GO:0015031	protein transport
CGI_10007053	O70277	GO:0006810	transport
CGI_10007053	O70277	GO:0015031	protein transport
CGI_10007872	O70277	GO:0006810	transport
CGI_10007872	O70277	GO:0015031	protein transport
CGI_10008090	O70277	GO:0006810	transport
CGI_10008090	O70277	GO:0015031	protein transport
CGI_10008872	O70277	GO:0006810	transport
CGI_10008872	O70277	GO:0015031	protein transport
CGI_10009382	O70277	GO:0006810	transport
CGI_10009382	O70277	GO:0015031	protein transport
CGI_10009409	O70277	GO:0006810	transport
CGI_10009409	O70277	GO:0015031	protein transport
CGI_10009895	O70277	GO:0006810	transport
CGI_10009895	O70277	GO:0015031	protein transport
CGI_10010118	O70277	GO:0006810	transport
CGI_10010118	O70277	GO:0015031	protein transport
CGI_10010200	O70277	GO:0006810	transport
CGI_10010200	O70277	GO:0015031	protein transport
CGI_10010495	O70277	GO:0006810	transport
CGI_10010495	O70277	GO:0015031	protein transport
CGI_10010909	O70277	GO:0006810	transport
CGI_10010909	O70277	GO:0015031	protein transport
CGI_10011186	O70277	GO:0006810	transport
CGI_10011186	O70277	GO:0015031	protein transport
CGI_10011705	O70277	GO:0006810	transport
CGI_10011705	O70277	GO:0015031	protein transport
CGI_10011926	O70277	GO:0006810	transport
CGI_10011926	O70277	GO:0015031	protein transport
CGI_10011927	O70277	GO:0006810	transport
CGI_10011927	O70277	GO:0015031	protein transport
CGI_10012258	O70277	GO:0006810	transport
CGI_10012258	O70277	GO:0015031	protein transport
CGI_10012263	O70277	GO:0006810	transport
CGI_10012263	O70277	GO:0015031	protein transport
CGI_10012316	O70277	GO:0006810	transport
CGI_10012316	O70277	GO:0015031	protein transport
CGI_10012410	O70277	GO:0006810	transport
CGI_10012410	O70277	GO:0015031	protein transport
CGI_10012453	O70277	GO:0006810	transport
CGI_10012453	O70277	GO:0015031	protein transport
CGI_10012858	O70277	GO:0006810	transport
CGI_10012858	O70277	GO:0015031	protein transport
CGI_10012943	O70277	GO:0006810	transport
CGI_10012943	O70277	GO:0015031	protein transport
CGI_10013122	O70277	GO:0006810	transport
CGI_10013122	O70277	GO:0015031	protein transport
CGI_10013759	O70277	GO:0006810	transport
CGI_10013759	O70277	GO:0015031	protein transport
CGI_10013817	O70277	GO:0006810	transport
CGI_10013817	O70277	GO:0015031	protein transport
CGI_10013822	O70277	GO:0006810	transport
CGI_10013822	O70277	GO:0015031	protein transport
CGI_10014003	O70277	GO:0006810	transport
CGI_10014003	O70277	GO:0015031	protein transport
CGI_10014390	O70277	GO:0006810	transport
CGI_10014390	O70277	GO:0015031	protein transport
CGI_10014743	O70277	GO:0006810	transport
CGI_10014743	O70277	GO:0015031	protein transport
CGI_10015219	O70277	GO:0006810	transport
CGI_10015219	O70277	GO:0015031	protein transport
CGI_10017579	O70277	GO:0006810	transport
CGI_10017579	O70277	GO:0015031	protein transport
CGI_10018002	O70277	GO:0006810	transport
CGI_10018002	O70277	GO:0015031	protein transport
CGI_10018579	O70277	GO:0006810	transport
CGI_10018579	O70277	GO:0015031	protein transport
CGI_10019090	O70277	GO:0006810	transport
CGI_10019090	O70277	GO:0015031	protein transport
CGI_10019322	O70277	GO:0006810	transport
CGI_10019322	O70277	GO:0015031	protein transport
CGI_10019972	O70277	GO:0006810	transport
CGI_10019972	O70277	GO:0015031	protein transport
CGI_10020019	O70277	GO:0006810	transport
CGI_10020019	O70277	GO:0015031	protein transport
CGI_10020031	O70277	GO:0006810	transport
CGI_10020031	O70277	GO:0015031	protein transport
CGI_10020171	O70277	GO:0006810	transport
CGI_10020171	O70277	GO:0015031	protein transport
CGI_10020183	O70277	GO:0006810	transport
CGI_10020183	O70277	GO:0015031	protein transport
CGI_10020251	O70277	GO:0006810	transport
CGI_10020251	O70277	GO:0015031	protein transport
CGI_10021055	O70277	GO:0006810	transport
CGI_10021055	O70277	GO:0015031	protein transport
CGI_10021097	O70277	GO:0006810	transport
CGI_10021097	O70277	GO:0015031	protein transport
CGI_10021132	O70277	GO:0006810	transport
CGI_10021132	O70277	GO:0015031	protein transport
CGI_10021303	O70277	GO:0006810	transport
CGI_10021303	O70277	GO:0015031	protein transport
CGI_10021315	O70277	GO:0006810	transport
CGI_10021315	O70277	GO:0015031	protein transport
CGI_10021442	O70277	GO:0006810	transport
CGI_10021442	O70277	GO:0015031	protein transport
CGI_10021537	O70277	GO:0006810	transport
CGI_10021537	O70277	GO:0015031	protein transport
CGI_10021540	O70277	GO:0006810	transport
CGI_10021540	O70277	GO:0015031	protein transport
CGI_10022419	O70277	GO:0006810	transport
CGI_10022419	O70277	GO:0015031	protein transport
CGI_10022499	O70277	GO:0006810	transport
CGI_10022499	O70277	GO:0015031	protein transport
CGI_10022650	O70277	GO:0006810	transport
CGI_10022650	O70277	GO:0015031	protein transport
CGI_10022925	O70277	GO:0006810	transport
CGI_10022925	O70277	GO:0015031	protein transport
CGI_10023411	O70277	GO:0006810	transport
CGI_10023411	O70277	GO:0015031	protein transport
CGI_10023515	O70277	GO:0006810	transport
CGI_10023515	O70277	GO:0015031	protein transport
CGI_10024202	O70277	GO:0006810	transport
CGI_10024202	O70277	GO:0015031	protein transport
CGI_10024507	O70277	GO:0006810	transport
CGI_10024507	O70277	GO:0015031	protein transport
CGI_10026110	O70277	GO:0006810	transport
CGI_10026110	O70277	GO:0015031	protein transport
CGI_10026701	O70277	GO:0006810	transport
CGI_10026701	O70277	GO:0015031	protein transport
CGI_10026820	O70277	GO:0006810	transport
CGI_10026820	O70277	GO:0015031	protein transport
CGI_10027629	O70277	GO:0006810	transport
CGI_10027629	O70277	GO:0015031	protein transport
CGI_10028041	O70277	GO:0006810	transport
CGI_10028041	O70277	GO:0015031	protein transport
CGI_10028336	O70277	GO:0006810	transport
CGI_10028336	O70277	GO:0015031	protein transport
CGI_10011897	O75131	GO:0006629	lipid metabolic process
CGI_10011897	O75131	GO:0016192	vesicle-mediated transport
CGI_10018964	O75643	GO:0000354	cis assembly of pre-catalytic spliceosome
CGI_10018964	O75643	GO:0000354	cis assembly of pre-catalytic spliceosome
CGI_10018964	O75643	GO:0000398	"nuclear mRNA splicing, via spliceosome"
CGI_10018964	O75643	GO:0006397	mRNA processing
CGI_10018964	O75643	GO:0008380	RNA splicing
CGI_10018964	O75643	GO:0010467	gene expression
CGI_10018964	O75643	GO:0071013
CGI_10006577	O75947	GO:0006200	ATP catabolic process
CGI_10006577	O75947	GO:0006810	transport
CGI_10006577	O75947	GO:0006811	ion transport
CGI_10006577	O75947	GO:0015986	ATP synthesis coupled proton transport
CGI_10006577	O75947	GO:0015986	ATP synthesis coupled proton transport
CGI_10006577	O75947	GO:0015992	proton transport
CGI_10006577	O75947	GO:0022904	respiratory electron transport chain
CGI_10006577	O75947	GO:0042776	mitochondrial ATP synthesis coupled proton transport
CGI_10006577	O75947	GO:0042776	mitochondrial ATP synthesis coupled proton transport
CGI_10006577	O75947	GO:0044281
CGI_10003857	O76387	GO:0040010	positive regulation of growth rate
CGI_10009905	O76537	GO:0009253	peptidoglycan catabolic process
CGI_10009905	O76537	GO:0045087	innate immune response
CGI_10004395	O77622	GO:0006457	protein folding
CGI_10004395	O77622	GO:0044267	cellular protein metabolic process
CGI_10004395	O77622	GO:0051086	chaperone mediated protein folding independent of cofactor
CGI_10008877	O77834	GO:0000302	response to reactive oxygen species
CGI_10008877	O77834	GO:0006979	response to oxidative stress
CGI_10008877	O77834	GO:0008152	metabolic process
CGI_10008877	O77834	GO:0009395	phospholipid catabolic process
CGI_10008877	O77834	GO:0016042	lipid catabolic process
CGI_10008877	O77834	GO:0055114	oxidation reduction
CGI_10006213	O88746	GO:0006810	transport
CGI_10006213	O88746	GO:0006886	intracellular protein transport
CGI_10006213	O88746	GO:0015031	protein transport
CGI_10020921	O93327	GO:0006334	nucleosome assembly
CGI_10020921	O93327	GO:0007549	dosage compensation
CGI_10020921	O93327	GO:0016568	chromatin modification
CGI_10021678	O93614	GO:0007264	small GTPase mediated signal transduction
CGI_10021678	O93614	GO:0043547	positive regulation of GTPase activity
CGI_10012919	O94581	GO:0009060	aerobic respiration
CGI_10012919	O94581	GO:0033617	mitochondrial respiratory chain complex IV assembly
CGI_10021773	O94581	GO:0009060	aerobic respiration
CGI_10021773	O94581	GO:0033617	mitochondrial respiratory chain complex IV assembly
CGI_10013485	O94760	GO:0000052	citrulline metabolic process
CGI_10013485	O94760	GO:0006525	arginine metabolic process
CGI_10013485	O94760	GO:0006527	arginine catabolic process
CGI_10013485	O94760	GO:0007263	nitric oxide mediated signal transduction
CGI_10013485	O94760	GO:0045429	positive regulation of nitric oxide biosynthetic process
CGI_10013485	O94760	GO:0045766	positive regulation of angiogenesis
CGI_10013486	O94760	GO:0000052	citrulline metabolic process
CGI_10013486	O94760	GO:0006525	arginine metabolic process
CGI_10013486	O94760	GO:0006527	arginine catabolic process
CGI_10013486	O94760	GO:0007263	nitric oxide mediated signal transduction
CGI_10013486	O94760	GO:0045429	positive regulation of nitric oxide biosynthetic process
CGI_10013486	O94760	GO:0045766	positive regulation of angiogenesis
CGI_10009693	O94826	GO:0006626	protein targeting to mitochondrion
CGI_10009693	O94826	GO:0006626	protein targeting to mitochondrion
CGI_10026539	O95394	GO:0005975	carbohydrate metabolic process
CGI_10026539	O95394	GO:0006041	glucosamine metabolic process
CGI_10026539	O95394	GO:0006048	UDP-N-acetylglucosamine biosynthetic process
CGI_10026539	O95394	GO:0006488	dolichol-linked oligosaccharide biosynthetic process
CGI_10026539	O95394	GO:0009792	embryonic development ending in birth or egg hatching
CGI_10026539	O95394	GO:0018279	protein amino acid N-linked glycosylation via asparagine
CGI_10026539	O95394	GO:0019255	glucose 1-phosphate metabolic process
CGI_10026539	O95394	GO:0030097	hemopoiesis
CGI_10026539	O95394	GO:0043687	post-translational protein modification
CGI_10026539	O95394	GO:0044267	cellular protein metabolic process
CGI_10004091	O95758	GO:0006397	mRNA processing
CGI_10004091	O95758	GO:0009653	anatomical structure morphogenesis
CGI_10004091	O95758	GO:0033119	negative regulation of RNA splicing
CGI_10025994	O95995	GO:0008285	negative regulation of cell proliferation
CGI_10025994	O95995	GO:0030317	sperm motility
CGI_10003765	O96952	GO:0006662	glycerol ether metabolic process
CGI_10003765	O96952	GO:0006810	transport
CGI_10003765	O96952	GO:0022900	electron transport chain
CGI_10003765	O96952	GO:0045454	cell redox homeostasis
CGI_10002594	O97125	GO:0006950	response to stress
CGI_10002594	O97125	GO:0008340	determination of adult life span
CGI_10002594	O97125	GO:0031427	response to methotrexate
CGI_10002823	O97125	GO:0006950	response to stress
CGI_10002823	O97125	GO:0008340	determination of adult life span
CGI_10002823	O97125	GO:0031427	response to methotrexate
CGI_10015438	P00126	GO:0006122	"mitochondrial electron transport, ubiquinol to cytochrome c"
CGI_10015438	P00126	GO:0006810	transport
CGI_10015438	P00126	GO:0022900	electron transport chain
CGI_10015463	P00173	GO:0006810	transport
CGI_10015463	P00173	GO:0022900	electron transport chain
CGI_10015463	P00173	GO:0046686	response to cadmium ion
CGI_10017227	P00367	GO:0006520	cellular amino acid metabolic process
CGI_10017227	P00367	GO:0006537	glutamate biosynthetic process
CGI_10017227	P00367	GO:0006538	glutamate catabolic process
CGI_10017227	P00367	GO:0008652	cellular amino acid biosynthetic process
CGI_10017227	P00367	GO:0032024	positive regulation of insulin secretion
CGI_10017227	P00367	GO:0032024	positive regulation of insulin secretion
CGI_10017227	P00367	GO:0034641	cellular nitrogen compound metabolic process
CGI_10017227	P00367	GO:0055114	oxidation reduction
CGI_10017227	P00367	GO:0044281
CGI_10017227	P00367	GO:0070728
CGI_10003355	P00432	GO:0000302	response to reactive oxygen species
CGI_10003355	P00432	GO:0006641	triglyceride metabolic process
CGI_10003355	P00432	GO:0006979	response to oxidative stress
CGI_10003355	P00432	GO:0008203	cholesterol metabolic process
CGI_10003355	P00432	GO:0009060	aerobic respiration
CGI_10003355	P00432	GO:0009650	UV protection
CGI_10003355	P00432	GO:0014068	positive regulation of phosphoinositide 3-kinase cascade
CGI_10003355	P00432	GO:0020027	hemoglobin metabolic process
CGI_10003355	P00432	GO:0032088	negative regulation of NF-kappaB transcription factor activity
CGI_10003355	P00432	GO:0042744	hydrogen peroxide catabolic process
CGI_10003355	P00432	GO:0042744	hydrogen peroxide catabolic process
CGI_10003355	P00432	GO:0043066	negative regulation of apoptosis
CGI_10003355	P00432	GO:0051092	positive regulation of NF-kappaB transcription factor activity
CGI_10003355	P00432	GO:0051262	protein tetramerization
CGI_10003355	P00432	GO:0051781	positive regulation of cell division
CGI_10003355	P00432	GO:0055114	oxidation reduction
CGI_10004183	P00491	GO:0006139	"nucleobase, nucleoside, nucleotide and nucleic acid metabolic process"
CGI_10004183	P00491	GO:0006144	purine base metabolic process
CGI_10004183	P00491	GO:0006148	inosine catabolic process
CGI_10004183	P00491	GO:0006195	purine nucleotide catabolic process
CGI_10004183	P00491	GO:0006738	nicotinamide riboside catabolic process
CGI_10004183	P00491	GO:0006955	immune response
CGI_10004183	P00491	GO:0009116	nucleoside metabolic process
CGI_10004183	P00491	GO:0034356	NAD biosynthesis via nicotinamide riboside salvage pathway
CGI_10004183	P00491	GO:0034418	urate biosynthetic process
CGI_10004183	P00491	GO:0042102	positive regulation of T cell proliferation
CGI_10004183	P00491	GO:0042493	response to drug
CGI_10004183	P00491	GO:0043101	purine salvage
CGI_10004183	P00491	GO:0046638	positive regulation of alpha-beta T cell differentiation
CGI_10004183	P00491	GO:0055086	"nucleobase, nucleoside and nucleotide metabolic process"
CGI_10014090	P00491	GO:0006139	"nucleobase, nucleoside, nucleotide and nucleic acid metabolic process"
CGI_10014090	P00491	GO:0006144	purine base metabolic process
CGI_10014090	P00491	GO:0006148	inosine catabolic process
CGI_10014090	P00491	GO:0006195	purine nucleotide catabolic process
CGI_10014090	P00491	GO:0006738	nicotinamide riboside catabolic process
CGI_10014090	P00491	GO:0006955	immune response
CGI_10014090	P00491	GO:0009116	nucleoside metabolic process
CGI_10014090	P00491	GO:0034356	NAD biosynthesis via nicotinamide riboside salvage pathway
CGI_10014090	P00491	GO:0034418	urate biosynthetic process
CGI_10014090	P00491	GO:0042102	positive regulation of T cell proliferation
CGI_10014090	P00491	GO:0042493	response to drug
CGI_10014090	P00491	GO:0043101	purine salvage
CGI_10014090	P00491	GO:0046638	positive regulation of alpha-beta T cell differentiation
CGI_10014090	P00491	GO:0055086	"nucleobase, nucleoside and nucleotide metabolic process"
CGI_10017694	P00491	GO:0006139	"nucleobase, nucleoside, nucleotide and nucleic acid metabolic process"
CGI_10017694	P00491	GO:0006144	purine base metabolic process
CGI_10017694	P00491	GO:0006148	inosine catabolic process
CGI_10017694	P00491	GO:0006195	purine nucleotide catabolic process
CGI_10017694	P00491	GO:0006738	nicotinamide riboside catabolic process
CGI_10017694	P00491	GO:0006955	immune response
CGI_10017694	P00491	GO:0009116	nucleoside metabolic process
CGI_10017694	P00491	GO:0034356	NAD biosynthesis via nicotinamide riboside salvage pathway
CGI_10017694	P00491	GO:0034418	urate biosynthetic process
CGI_10017694	P00491	GO:0042102	positive regulation of T cell proliferation
CGI_10017694	P00491	GO:0042493	response to drug
CGI_10017694	P00491	GO:0043101	purine salvage
CGI_10017694	P00491	GO:0046638	positive regulation of alpha-beta T cell differentiation
CGI_10017694	P00491	GO:0055086	"nucleobase, nucleoside and nucleotide metabolic process"
CGI_10004183	P00491	GO:0044281
CGI_10004183	P00491	GO:0070970
CGI_10014090	P00491	GO:0044281
CGI_10014090	P00491	GO:0070970
CGI_10017694	P00491	GO:0044281
CGI_10017694	P00491	GO:0070970
CGI_10014092	P00504	GO:0005975	carbohydrate metabolic process
CGI_10014092	P00504	GO:0006094	gluconeogenesis
CGI_10014092	P00504	GO:0006103	2-oxoglutarate metabolic process
CGI_10014092	P00504	GO:0006520	cellular amino acid metabolic process
CGI_10014092	P00504	GO:0006531	aspartate metabolic process
CGI_10014092	P00504	GO:0006536	glutamate metabolic process
CGI_10014092	P00504	GO:0009058	biosynthetic process
CGI_10014092	P00504	GO:0044281
CGI_10008058	P02269	GO:0006334	nucleosome assembly
CGI_10008063	P02269	GO:0006334	nucleosome assembly
CGI_10008065	P02269	GO:0006334	nucleosome assembly
CGI_10008069	P02269	GO:0006334	nucleosome assembly
CGI_10008074	P02269	GO:0006334	nucleosome assembly
CGI_10008079	P02269	GO:0006334	nucleosome assembly
CGI_10008084	P02269	GO:0006334	nucleosome assembly
CGI_10025376	P02269	GO:0006334	nucleosome assembly
CGI_10020449	P02362	GO:0006412	translation
CGI_10007860	P02466	GO:0001501	skeletal system development
CGI_10007860	P02466	GO:0001568	blood vessel development
CGI_10007860	P02466	GO:0007179	transforming growth factor beta receptor signaling pathway
CGI_10007860	P02466	GO:0007266	Rho protein signal transduction
CGI_10007860	P02466	GO:0008217	regulation of blood pressure
CGI_10007860	P02466	GO:0030199	collagen fibril organization
CGI_10007860	P02466	GO:0043589	skin morphogenesis
CGI_10007860	P02466	GO:0070208	protein heterotrimerization
CGI_10007862	P02466	GO:0001501	skeletal system development
CGI_10007862	P02466	GO:0001568	blood vessel development
CGI_10007862	P02466	GO:0007179	transforming growth factor beta receptor signaling pathway
CGI_10007862	P02466	GO:0007266	Rho protein signal transduction
CGI_10007862	P02466	GO:0008217	regulation of blood pressure
CGI_10007862	P02466	GO:0030199	collagen fibril organization
CGI_10007862	P02466	GO:0043589	skin morphogenesis
CGI_10007862	P02466	GO:0070208	protein heterotrimerization
CGI_10010906	P02466	GO:0001501	skeletal system development
CGI_10010906	P02466	GO:0001568	blood vessel development
CGI_10010906	P02466	GO:0007179	transforming growth factor beta receptor signaling pathway
CGI_10010906	P02466	GO:0007266	Rho protein signal transduction
CGI_10010906	P02466	GO:0008217	regulation of blood pressure
CGI_10010906	P02466	GO:0030199	collagen fibril organization
CGI_10010906	P02466	GO:0043589	skin morphogenesis
CGI_10010906	P02466	GO:0070208	protein heterotrimerization
CGI_10007860	P02466	GO:0071230
CGI_10007862	P02466	GO:0071230
CGI_10010906	P02466	GO:0071230
CGI_10000732	P02469	GO:0007155	cell adhesion
CGI_10000732	P02469	GO:0007162	negative regulation of cell adhesion
CGI_10000732	P02469	GO:0007566	embryo implantation
CGI_10000732	P02469	GO:0007611	learning or memory
CGI_10000732	P02469	GO:0016477	cell migration
CGI_10000732	P02469	GO:0030335	positive regulation of cell migration
CGI_10000732	P02469	GO:0031175	neuron projection development
CGI_10000732	P02469	GO:0031175	neuron projection development
CGI_10000732	P02469	GO:0042476	odontogenesis
CGI_10002175	P02469	GO:0007155	cell adhesion
CGI_10002175	P02469	GO:0007162	negative regulation of cell adhesion
CGI_10002175	P02469	GO:0007566	embryo implantation
CGI_10002175	P02469	GO:0007611	learning or memory
CGI_10002175	P02469	GO:0016477	cell migration
CGI_10002175	P02469	GO:0030335	positive regulation of cell migration
CGI_10002175	P02469	GO:0031175	neuron projection development
CGI_10002175	P02469	GO:0031175	neuron projection development
CGI_10002175	P02469	GO:0042476	odontogenesis
CGI_10007160	P02469	GO:0007155	cell adhesion
CGI_10007160	P02469	GO:0007162	negative regulation of cell adhesion
CGI_10007160	P02469	GO:0007566	embryo implantation
CGI_10007160	P02469	GO:0007611	learning or memory
CGI_10007160	P02469	GO:0016477	cell migration
CGI_10007160	P02469	GO:0030335	positive regulation of cell migration
CGI_10007160	P02469	GO:0031175	neuron projection development
CGI_10007160	P02469	GO:0031175	neuron projection development
CGI_10007160	P02469	GO:0042476	odontogenesis
CGI_10015959	P02469	GO:0007155	cell adhesion
CGI_10015959	P02469	GO:0007162	negative regulation of cell adhesion
CGI_10015959	P02469	GO:0007566	embryo implantation
CGI_10015959	P02469	GO:0007611	learning or memory
CGI_10015959	P02469	GO:0016477	cell migration
CGI_10015959	P02469	GO:0030335	positive regulation of cell migration
CGI_10015959	P02469	GO:0031175	neuron projection development
CGI_10015959	P02469	GO:0031175	neuron projection development
CGI_10015959	P02469	GO:0042476	odontogenesis
CGI_10028609	P02469	GO:0007155	cell adhesion
CGI_10028609	P02469	GO:0007162	negative regulation of cell adhesion
CGI_10028609	P02469	GO:0007566	embryo implantation
CGI_10028609	P02469	GO:0007611	learning or memory
CGI_10028609	P02469	GO:0016477	cell migration
CGI_10028609	P02469	GO:0030335	positive regulation of cell migration
CGI_10028609	P02469	GO:0031175	neuron projection development
CGI_10028609	P02469	GO:0031175	neuron projection development
CGI_10028609	P02469	GO:0042476	odontogenesis
CGI_10025594	P02640	GO:0007010	cytoskeleton organization
CGI_10025594	P02640	GO:0007173	epidermal growth factor receptor signaling pathway
CGI_10025594	P02640	GO:0008360	regulation of cell shape
CGI_10025594	P02640	GO:0009617	response to bacterium
CGI_10025594	P02640	GO:0010634	positive regulation of epithelial cell migration
CGI_10025594	P02640	GO:0030041	actin filament polymerization
CGI_10025594	P02640	GO:0030042	actin filament depolymerization
CGI_10025594	P02640	GO:0030335	positive regulation of cell migration
CGI_10025594	P02640	GO:0032233	positive regulation of actin filament bundle formation
CGI_10025594	P02640	GO:0043154	negative regulation of caspase activity
CGI_10025594	P02640	GO:0051014	actin filament severing
CGI_10025594	P02640	GO:0051125	regulation of actin nucleation
CGI_10025594	P02640	GO:0051693	actin filament capping
CGI_10025594	P02640	GO:0051693	actin filament capping
CGI_10025594	P02640	GO:0060327	cytoplasmic actin-based contraction involved in cell motility
CGI_10025594	P02640	GO:0035727
CGI_10025594	P02640	GO:0035729
CGI_10025594	P02640	GO:0061041
CGI_10025594	P02640	GO:0071364
CGI_10025594	P02640	GO:2000392
CGI_10017307	P04179	GO:0000302	response to reactive oxygen species
CGI_10017307	P04179	GO:0000303	response to superoxide
CGI_10017307	P04179	GO:0001306	age-dependent response to oxidative stress
CGI_10017307	P04179	GO:0001315	age-dependent response to reactive oxygen species
CGI_10017307	P04179	GO:0001666	response to hypoxia
CGI_10017307	P04179	GO:0001836	release of cytochrome c from mitochondria
CGI_10017307	P04179	GO:0001836	release of cytochrome c from mitochondria
CGI_10017307	P04179	GO:0001889	liver development
CGI_10017307	P04179	GO:0003032	detection of oxygen
CGI_10017307	P04179	GO:0003069	vasodilation by acetylcholine involved in regulation of systemic arterial blood pressure
CGI_10017307	P04179	GO:0006357	regulation of transcription from RNA polymerase II promoter
CGI_10017307	P04179	GO:0006749	glutathione metabolic process
CGI_10017307	P04179	GO:0006801	superoxide metabolic process
CGI_10017307	P04179	GO:0006915	apoptosis
CGI_10017307	P04179	GO:0006916	anti-apoptosis
CGI_10017307	P04179	GO:0006950	response to stress
CGI_10017307	P04179	GO:0006979	response to oxidative stress
CGI_10017307	P04179	GO:0007005	mitochondrion organization
CGI_10017307	P04179	GO:0007507	heart development
CGI_10017307	P04179	GO:0007568	aging
CGI_10017307	P04179	GO:0007626	locomotory behavior
CGI_10017307	P04179	GO:0008217	regulation of blood pressure
CGI_10017307	P04179	GO:0008285	negative regulation of cell proliferation
CGI_10017307	P04179	GO:0009791	post-embryonic development
CGI_10017307	P04179	GO:0010042	response to manganese ion
CGI_10017307	P04179	GO:0010043	response to zinc ion
CGI_10017307	P04179	GO:0010269	response to selenium ion
CGI_10017307	P04179	GO:0010332	response to gamma radiation
CGI_10017307	P04179	GO:0014823	response to activity
CGI_10017307	P04179	GO:0019430	removal of superoxide radicals
CGI_10017307	P04179	GO:0022904	respiratory electron transport chain
CGI_10017307	P04179	GO:0030097	hemopoiesis
CGI_10017307	P04179	GO:0031667	response to nutrient levels
CGI_10017307	P04179	GO:0032364	oxygen homeostasis
CGI_10017307	P04179	GO:0032496	response to lipopolysaccharide
CGI_10017307	P04179	GO:0033591	response to L-ascorbic acid
CGI_10017307	P04179	GO:0034021	response to silicon dioxide
CGI_10017307	P04179	GO:0042311	vasodilation
CGI_10017307	P04179	GO:0042493	response to drug
CGI_10017307	P04179	GO:0042542	response to hydrogen peroxide
CGI_10017307	P04179	GO:0042554	superoxide anion generation
CGI_10017307	P04179	GO:0042743	hydrogen peroxide metabolic process
CGI_10017307	P04179	GO:0043066	negative regulation of apoptosis
CGI_10017307	P04179	GO:0043524	negative regulation of neuron apoptosis
CGI_10017307	P04179	GO:0045429	positive regulation of nitric oxide biosynthetic process
CGI_10017307	P04179	GO:0045599	negative regulation of fat cell differentiation
CGI_10017307	P04179	GO:0046686	response to cadmium ion
CGI_10017307	P04179	GO:0048147	negative regulation of fibroblast proliferation
CGI_10017307	P04179	GO:0048666	neuron development
CGI_10017307	P04179	GO:0048678	response to axon injury
CGI_10017307	P04179	GO:0048773	erythrophore differentiation
CGI_10017307	P04179	GO:0050665	hydrogen peroxide biosynthetic process
CGI_10017307	P04179	GO:0050790	regulation of catalytic activity
CGI_10017307	P04179	GO:0051260	protein homooligomerization
CGI_10017307	P04179	GO:0051289	protein homotetramerization
CGI_10017307	P04179	GO:0051602	response to electrical stimulus
CGI_10017307	P04179	GO:0051881	regulation of mitochondrial membrane potential
CGI_10017307	P04179	GO:0055072	iron ion homeostasis
CGI_10017307	P04179	GO:0055093	response to hyperoxia
CGI_10017307	P04179	GO:0055114	oxidation reduction
CGI_10017307	P04179	GO:0071361
CGI_10026048	P04785	GO:0006662	glycerol ether metabolic process
CGI_10026048	P04785	GO:0018401	peptidyl-proline hydroxylation to 4-hydroxy-L-proline
CGI_10026048	P04785	GO:0045454	cell redox homeostasis
CGI_10017582	P04792	GO:0001525	angiogenesis
CGI_10017582	P04792	GO:0006446	regulation of translational initiation
CGI_10017582	P04792	GO:0006469	negative regulation of protein kinase activity
CGI_10017582	P04792	GO:0006916	anti-apoptosis
CGI_10017582	P04792	GO:0006928	cell motion
CGI_10017582	P04792	GO:0006950	response to stress
CGI_10017582	P04792	GO:0006986	response to unfolded protein
CGI_10017582	P04792	GO:0008219	cell death
CGI_10017582	P04792	GO:0009615	response to virus
CGI_10017582	P04792	GO:0010467	gene expression
CGI_10017582	P04792	GO:0016070	RNA metabolic process
CGI_10017582	P04792	GO:0016071	mRNA metabolic process
CGI_10017582	P04792	GO:0032731	positive regulation of interleukin-1 beta production
CGI_10017582	P04792	GO:0042326	negative regulation of phosphorylation
CGI_10017582	P04792	GO:0042535	positive regulation of tumor necrosis factor biosynthetic process
CGI_10017582	P04792	GO:0043066	negative regulation of apoptosis
CGI_10017582	P04792	GO:0043122	regulation of I-kappaB kinase/NF-kappaB cascade
CGI_10017582	P04792	GO:0043534	blood vessel endothelial cell migration
CGI_10017582	P04792	GO:0035767
CGI_10017582	P04792	GO:0035924
CGI_10017582	P04792	GO:0071901
CGI_10017582	P04792	GO:0072568
CGI_10014915	P05153	GO:0005975	carbohydrate metabolic process
CGI_10014915	P05153	GO:0006094	gluconeogenesis
CGI_10014915	P05153	GO:0044281
CGI_10011948	P05370	GO:0005975	carbohydrate metabolic process
CGI_10011948	P05370	GO:0006006	glucose metabolic process
CGI_10011948	P05370	GO:0006098	pentose-phosphate shunt
CGI_10011948	P05370	GO:0009051	"pentose-phosphate shunt, oxidative branch"
CGI_10011948	P05370	GO:0014070	response to organic cyclic substance
CGI_10011948	P05370	GO:0032094	response to food
CGI_10011948	P05370	GO:0045471	response to ethanol
CGI_10011948	P05370	GO:0045767	regulation of anti-apoptosis
CGI_10011948	P05370	GO:0051156	glucose 6-phosphate metabolic process
CGI_10011948	P05370	GO:0055114	oxidation reduction
CGI_10018259	P05370	GO:0005975	carbohydrate metabolic process
CGI_10018259	P05370	GO:0006006	glucose metabolic process
CGI_10018259	P05370	GO:0006098	pentose-phosphate shunt
CGI_10018259	P05370	GO:0009051	"pentose-phosphate shunt, oxidative branch"
CGI_10018259	P05370	GO:0014070	response to organic cyclic substance
CGI_10018259	P05370	GO:0032094	response to food
CGI_10018259	P05370	GO:0045471	response to ethanol
CGI_10018259	P05370	GO:0045767	regulation of anti-apoptosis
CGI_10018259	P05370	GO:0051156	glucose 6-phosphate metabolic process
CGI_10018259	P05370	GO:0055114	oxidation reduction
CGI_10007734	P07143	GO:0006119	oxidative phosphorylation
CGI_10007734	P07143	GO:0006122	"mitochondrial electron transport, ubiquinol to cytochrome c"
CGI_10007734	P07143	GO:0006810	transport
CGI_10007734	P07143	GO:0022900	electron transport chain
CGI_10017958	P08228	GO:0000187	activation of MAPK activity
CGI_10017958	P08228	GO:0000187	activation of MAPK activity
CGI_10017958	P08228	GO:0000302	response to reactive oxygen species
CGI_10017958	P08228	GO:0000303	response to superoxide
CGI_10017958	P08228	GO:0001541	ovarian follicle development
CGI_10017958	P08228	GO:0001819	positive regulation of cytokine production
CGI_10017958	P08228	GO:0001895	retina homeostasis
CGI_10017958	P08228	GO:0001975	response to amphetamine
CGI_10017958	P08228	GO:0002262	myeloid cell homeostasis
CGI_10017958	P08228	GO:0006302	double-strand break repair
CGI_10017958	P08228	GO:0006302	double-strand break repair
CGI_10017958	P08228	GO:0006309	DNA fragmentation involved in apoptosis
CGI_10017958	P08228	GO:0006309	DNA fragmentation involved in apoptosis
CGI_10017958	P08228	GO:0006309	DNA fragmentation involved in apoptosis
CGI_10017958	P08228	GO:0006749	glutathione metabolic process
CGI_10017958	P08228	GO:0006801	superoxide metabolic process
CGI_10017958	P08228	GO:0006879	cellular iron ion homeostasis
CGI_10017958	P08228	GO:0006916	anti-apoptosis
CGI_10017958	P08228	GO:0006979	response to oxidative stress
CGI_10017958	P08228	GO:0007283	spermatogenesis
CGI_10017958	P08228	GO:0007566	embryo implantation
CGI_10017958	P08228	GO:0007568	aging
CGI_10017958	P08228	GO:0007569	cell aging
CGI_10017958	P08228	GO:0007605	sensory perception of sound
CGI_10017958	P08228	GO:0007626	locomotory behavior
CGI_10017958	P08228	GO:0008089	anterograde axon cargo transport
CGI_10017958	P08228	GO:0008090	retrograde axon cargo transport
CGI_10017958	P08228	GO:0008217	regulation of blood pressure
CGI_10017958	P08228	GO:0009408	response to heat
CGI_10017958	P08228	GO:0010033	response to organic substance
CGI_10017958	P08228	GO:0019226	transmission of nerve impulse
CGI_10017958	P08228	GO:0019430	removal of superoxide radicals
CGI_10017958	P08228	GO:0031667	response to nutrient levels
CGI_10017958	P08228	GO:0032287	myelin maintenance in the peripheral nervous system
CGI_10017958	P08228	GO:0032287	myelin maintenance in the peripheral nervous system
CGI_10017958	P08228	GO:0040014	regulation of multicellular organism growth
CGI_10017958	P08228	GO:0042493	response to drug
CGI_10017958	P08228	GO:0042542	response to hydrogen peroxide
CGI_10017958	P08228	GO:0042554	superoxide anion generation
CGI_10017958	P08228	GO:0043066	negative regulation of apoptosis
CGI_10017958	P08228	GO:0043085	positive regulation of catalytic activity
CGI_10017958	P08228	GO:0043524	negative regulation of neuron apoptosis
CGI_10017958	P08228	GO:0045471	response to ethanol
CGI_10017958	P08228	GO:0045541	negative regulation of cholesterol biosynthetic process
CGI_10017958	P08228	GO:0045859	regulation of protein kinase activity
CGI_10017958	P08228	GO:0046688	response to copper ion
CGI_10017958	P08228	GO:0046716	muscle maintenance
CGI_10017958	P08228	GO:0048678	response to axon injury
CGI_10017958	P08228	GO:0050665	hydrogen peroxide biosynthetic process
CGI_10017958	P08228	GO:0051881	regulation of mitochondrial membrane potential
CGI_10017958	P08228	GO:0055114	oxidation reduction
CGI_10017958	P08228	GO:0060047	heart contraction
CGI_10017958	P08228	GO:0060052	neurofilament cytoskeleton organization
CGI_10017958	P08228	GO:0060087	relaxation of vascular smooth muscle
CGI_10017958	P08228	GO:0060088	auditory receptor cell stereocilium organization
CGI_10017958	P08228	GO:0060088	auditory receptor cell stereocilium organization
CGI_10009326	P08570	GO:0006414	translational elongation
CGI_10017195	P08928	GO:0001745	compound eye morphogenesis
CGI_10017195	P08928	GO:0006342	chromatin silencing
CGI_10017195	P08928	GO:0006997	nucleus organization
CGI_10017195	P08928	GO:0006998	nuclear envelope organization
CGI_10017195	P08928	GO:0007084	mitotic nuclear envelope reassembly
CGI_10017195	P08928	GO:0007084	mitotic nuclear envelope reassembly
CGI_10017195	P08928	GO:0007097	nuclear migration
CGI_10017195	P08928	GO:0007417	central nervous system development
CGI_10017195	P08928	GO:0007430	"terminal branching, open tracheal system"
CGI_10017195	P08928	GO:0035262	gonad morphogenesis
CGI_10017195	P08928	GO:0040003	chitin-based cuticle development
CGI_10017195	P08928	GO:0048546	digestive tract morphogenesis
CGI_10023703	P08928	GO:0001745	compound eye morphogenesis
CGI_10023703	P08928	GO:0006342	chromatin silencing
CGI_10023703	P08928	GO:0006997	nucleus organization
CGI_10023703	P08928	GO:0006998	nuclear envelope organization
CGI_10023703	P08928	GO:0007084	mitotic nuclear envelope reassembly
CGI_10023703	P08928	GO:0007084	mitotic nuclear envelope reassembly
CGI_10023703	P08928	GO:0007097	nuclear migration
CGI_10023703	P08928	GO:0007417	central nervous system development
CGI_10023703	P08928	GO:0007430	"terminal branching, open tracheal system"
CGI_10023703	P08928	GO:0035262	gonad morphogenesis
CGI_10023703	P08928	GO:0040003	chitin-based cuticle development
CGI_10023703	P08928	GO:0048546	digestive tract morphogenesis
CGI_10028528	P09623	GO:0045454	cell redox homeostasis
CGI_10028528	P09623	GO:0055114	oxidation reduction
CGI_10019072	P0AC33	GO:0006091	generation of precursor metabolites and energy
CGI_10019072	P0AC33	GO:0006099	tricarboxylic acid cycle
CGI_10012025	P0AGE8	GO:0055114	oxidation reduction
CGI_10017221	P10155	GO:0006383	transcription from RNA polymerase III promoter
CGI_10026005	P10155	GO:0006383	transcription from RNA polymerase III promoter
CGI_10026052	P10155	GO:0006383	transcription from RNA polymerase III promoter
CGI_10026053	P10155	GO:0006383	transcription from RNA polymerase III promoter
CGI_10026054	P10155	GO:0006383	transcription from RNA polymerase III promoter
CGI_10017112	P10983	GO:0000003	reproduction
CGI_10017112	P10983	GO:0000910	cytokinesis
CGI_10017112	P10983	GO:0002119	nematode larval development
CGI_10017112	P10983	GO:0006898	receptor-mediated endocytosis
CGI_10017112	P10983	GO:0006898	receptor-mediated endocytosis
CGI_10017112	P10983	GO:0007517	muscle organ development
CGI_10017112	P10983	GO:0009790	embryonic development
CGI_10017112	P10983	GO:0009792	embryonic development ending in birth or egg hatching
CGI_10017112	P10983	GO:0030036	actin cytoskeleton organization
CGI_10017112	P10983	GO:0040007	growth
CGI_10017112	P10983	GO:0040035	hermaphrodite genitalia development
CGI_10017112	P10983	GO:0040039	inductive cell migration
CGI_10017112	P10983	GO:0071688
CGI_10012611	P11024	GO:0015992	proton transport
CGI_10012611	P11024	GO:0055114	oxidation reduction
CGI_10001170	P11177	GO:0006086	acetyl-CoA biosynthetic process from pyruvate
CGI_10001170	P11177	GO:0006090	pyruvate metabolic process
CGI_10001170	P11177	GO:0006096	glycolysis
CGI_10001170	P11177	GO:0006099	tricarboxylic acid cycle
CGI_10001170	P11177	GO:0008152	metabolic process
CGI_10001170	P11177	GO:0010510	regulation of acetyl-CoA biosynthetic process from pyruvate
CGI_10001170	P11177	GO:0055114	oxidation reduction
CGI_10001170	P11177	GO:0044281
CGI_10022027	P11179	GO:0006099	tricarboxylic acid cycle
CGI_10022027	P11179	GO:0008152	metabolic process
CGI_10017251	P11498	GO:0005975	carbohydrate metabolic process
CGI_10017251	P11498	GO:0006006	glucose metabolic process
CGI_10017251	P11498	GO:0006090	pyruvate metabolic process
CGI_10017251	P11498	GO:0006094	gluconeogenesis
CGI_10017251	P11498	GO:0006107	oxaloacetate metabolic process
CGI_10017251	P11498	GO:0008152	metabolic process
CGI_10017251	P11498	GO:0008610	lipid biosynthetic process
CGI_10017251	P11498	GO:0044281
CGI_10009395	P11940	GO:0000184	"nuclear-transcribed mRNA catabolic process, nonsense-mediated decay"
CGI_10009395	P11940	GO:0000288	"nuclear-transcribed mRNA catabolic process, deadenylation-dependent decay"
CGI_10009395	P11940	GO:0000289	nuclear-transcribed mRNA poly(A) tail shortening
CGI_10009395	P11940	GO:0000398	"nuclear mRNA splicing, via spliceosome"
CGI_10009395	P11940	GO:0006378	mRNA polyadenylation
CGI_10009395	P11940	GO:0006397	mRNA processing
CGI_10009395	P11940	GO:0006412	translation
CGI_10009395	P11940	GO:0006413	translational initiation
CGI_10009395	P11940	GO:0008380	RNA splicing
CGI_10009395	P11940	GO:0010467	gene expression
CGI_10009395	P11940	GO:0016070	RNA metabolic process
CGI_10009395	P11940	GO:0016071	mRNA metabolic process
CGI_10009395	P11940	GO:0044267	cellular protein metabolic process
CGI_10009395	P11940	GO:0045727	positive regulation of translation
CGI_10009395	P11940	GO:0048255	mRNA stabilization
CGI_10009395	P11940	GO:0071013
CGI_10009395	P11940	GO:2000623
CGI_10021165	P12001	GO:0006412	translation
CGI_10007979	P12111	GO:0007155	cell adhesion
CGI_10007979	P12111	GO:0007411	axon guidance
CGI_10007979	P12111	GO:0007411	axon guidance
CGI_10007979	P12111	GO:0007517	muscle organ development
CGI_10007979	P12111	GO:0009749	response to glucose stimulus
CGI_10007979	P12111	GO:0010466	negative regulation of peptidase activity
CGI_10008226	P12111	GO:0007155	cell adhesion
CGI_10008226	P12111	GO:0007411	axon guidance
CGI_10008226	P12111	GO:0007411	axon guidance
CGI_10008226	P12111	GO:0007517	muscle organ development
CGI_10008226	P12111	GO:0009749	response to glucose stimulus
CGI_10008226	P12111	GO:0010466	negative regulation of peptidase activity
CGI_10013230	P12111	GO:0007155	cell adhesion
CGI_10013230	P12111	GO:0007411	axon guidance
CGI_10013230	P12111	GO:0007411	axon guidance
CGI_10013230	P12111	GO:0007517	muscle organ development
CGI_10013230	P12111	GO:0009749	response to glucose stimulus
CGI_10013230	P12111	GO:0010466	negative regulation of peptidase activity
CGI_10027378	P12111	GO:0007155	cell adhesion
CGI_10027378	P12111	GO:0007411	axon guidance
CGI_10027378	P12111	GO:0007411	axon guidance
CGI_10027378	P12111	GO:0007517	muscle organ development
CGI_10027378	P12111	GO:0009749	response to glucose stimulus
CGI_10027378	P12111	GO:0010466	negative regulation of peptidase activity
CGI_10001571	P12261	GO:0006412	translation
CGI_10001571	P12261	GO:0006414	translational elongation
CGI_10003535	P12370	GO:0006468	protein amino acid phosphorylation
CGI_10003535	P12370	GO:0007228	positive regulation of hh target transcription factor activity
CGI_10003535	P12370	GO:0007228	positive regulation of hh target transcription factor activity
CGI_10003535	P12370	GO:0007314	oocyte anterior/posterior axis specification
CGI_10003535	P12370	GO:0007314	oocyte anterior/posterior axis specification
CGI_10003535	P12370	GO:0007317	regulation of pole plasm oskar mRNA localization
CGI_10003535	P12370	GO:0007317	regulation of pole plasm oskar mRNA localization
CGI_10003535	P12370	GO:0007448	"anterior/posterior pattern formation, imaginal disc"
CGI_10003535	P12370	GO:0007476	imaginal disc-derived wing morphogenesis
CGI_10003535	P12370	GO:0007480	imaginal disc-derived leg morphogenesis
CGI_10003535	P12370	GO:0007611	learning or memory
CGI_10003535	P12370	GO:0007612	learning
CGI_10003535	P12370	GO:0007613	memory
CGI_10003535	P12370	GO:0007615	anesthesia-resistant memory
CGI_10003535	P12370	GO:0007622	rhythmic behavior
CGI_10003535	P12370	GO:0008103	oocyte microtubule cytoskeleton polarization
CGI_10003535	P12370	GO:0008103	oocyte microtubule cytoskeleton polarization
CGI_10003535	P12370	GO:0008355	olfactory learning
CGI_10003535	P12370	GO:0008359	regulation of bicoid mRNA localization
CGI_10003535	P12370	GO:0008359	regulation of bicoid mRNA localization
CGI_10003535	P12370	GO:0016310	phosphorylation
CGI_10003535	P12370	GO:0019933	cAMP-mediated signaling
CGI_10003535	P12370	GO:0045187	"regulation of circadian sleep/wake cycle, sleep"
CGI_10003535	P12370	GO:0045475	locomotor rhythm
CGI_10003535	P12370	GO:0045879	negative regulation of smoothened signaling pathway
CGI_10003535	P12370	GO:0048149	behavioral response to ethanol
CGI_10003535	P12370	GO:0048477	oogenesis
CGI_10003535	P12370	GO:0048749	compound eye development
CGI_10003535	P12370	GO:0050804	regulation of synaptic transmission
CGI_10009216	P12370	GO:0006468	protein amino acid phosphorylation
CGI_10009216	P12370	GO:0007228	positive regulation of hh target transcription factor activity
CGI_10009216	P12370	GO:0007228	positive regulation of hh target transcription factor activity
CGI_10009216	P12370	GO:0007314	oocyte anterior/posterior axis specification
CGI_10009216	P12370	GO:0007314	oocyte anterior/posterior axis specification
CGI_10009216	P12370	GO:0007317	regulation of pole plasm oskar mRNA localization
CGI_10009216	P12370	GO:0007317	regulation of pole plasm oskar mRNA localization
CGI_10009216	P12370	GO:0007448	"anterior/posterior pattern formation, imaginal disc"
CGI_10009216	P12370	GO:0007476	imaginal disc-derived wing morphogenesis
CGI_10009216	P12370	GO:0007480	imaginal disc-derived leg morphogenesis
CGI_10009216	P12370	GO:0007611	learning or memory
CGI_10009216	P12370	GO:0007612	learning
CGI_10009216	P12370	GO:0007613	memory
CGI_10009216	P12370	GO:0007615	anesthesia-resistant memory
CGI_10009216	P12370	GO:0007622	rhythmic behavior
CGI_10009216	P12370	GO:0008103	oocyte microtubule cytoskeleton polarization
CGI_10009216	P12370	GO:0008103	oocyte microtubule cytoskeleton polarization
CGI_10009216	P12370	GO:0008355	olfactory learning
CGI_10009216	P12370	GO:0008359	regulation of bicoid mRNA localization
CGI_10009216	P12370	GO:0008359	regulation of bicoid mRNA localization
CGI_10009216	P12370	GO:0016310	phosphorylation
CGI_10009216	P12370	GO:0019933	cAMP-mediated signaling
CGI_10009216	P12370	GO:0045187	"regulation of circadian sleep/wake cycle, sleep"
CGI_10009216	P12370	GO:0045475	locomotor rhythm
CGI_10009216	P12370	GO:0045879	negative regulation of smoothened signaling pathway
CGI_10009216	P12370	GO:0048149	behavioral response to ethanol
CGI_10009216	P12370	GO:0048477	oogenesis
CGI_10009216	P12370	GO:0048749	compound eye development
CGI_10009216	P12370	GO:0050804	regulation of synaptic transmission
CGI_10018918	P12613	GO:0006457	protein folding
CGI_10018918	P12613	GO:0006911	"phagocytosis, engulfment"
CGI_10018918	P12613	GO:0006911	"phagocytosis, engulfment"
CGI_10018918	P12613	GO:0007052	mitotic spindle organization
CGI_10018918	P12613	GO:0007052	mitotic spindle organization
CGI_10018918	P12613	GO:0044267	cellular protein metabolic process
CGI_10023297	P12815	GO:0006915	apoptosis
CGI_10023297	P12815	GO:0006919	activation of caspase activity
CGI_10023297	P12815	GO:0051592	response to calcium ion
CGI_10016425	P13108	GO:0055114	oxidation reduction
CGI_10025721	P13395	GO:0007009	plasma membrane organization
CGI_10025721	P13395	GO:0007026	negative regulation of microtubule depolymerization
CGI_10025721	P13395	GO:0007026	negative regulation of microtubule depolymerization
CGI_10025721	P13395	GO:0007274	neuromuscular synaptic transmission
CGI_10025721	P13395	GO:0007294	germarium-derived oocyte fate determination
CGI_10025721	P13395	GO:0007308	oocyte construction
CGI_10025721	P13395	GO:0007417	central nervous system development
CGI_10025721	P13395	GO:0008360	regulation of cell shape
CGI_10025721	P13395	GO:0016199	axon midline choice point recognition
CGI_10025721	P13395	GO:0016199	axon midline choice point recognition
CGI_10025721	P13395	GO:0030707	ovarian follicle cell development
CGI_10025721	P13395	GO:0030721	spectrosome organization
CGI_10025721	P13395	GO:0030727	germarium-derived female germ-line cyst formation
CGI_10025721	P13395	GO:0042062	long-term strengthening of neuromuscular junction
CGI_10025721	P13395	GO:0042062	long-term strengthening of neuromuscular junction
CGI_10025721	P13395	GO:0042062	long-term strengthening of neuromuscular junction
CGI_10025721	P13395	GO:0045478	fusome organization
CGI_10025721	P13395	GO:0048134	germ-line cyst formation
CGI_10025721	P13395	GO:0048790	maintenance of presynaptic active zone structure
CGI_10025721	P13395	GO:0048790	maintenance of presynaptic active zone structure
CGI_10025721	P13395	GO:0050807	regulation of synapse organization
CGI_10025721	P13395	GO:0050807	regulation of synapse organization
CGI_10025721	P13395	GO:0051693	actin filament capping
CGI_10025721	P13395	GO:0051693	actin filament capping
CGI_10025721	P13395	GO:0008302	"ring canal formation, actin assembly"
CGI_10025721	P13395	GO:0008302	"ring canal formation, actin assembly"
CGI_10003820	P13596	GO:0007155	cell adhesion
CGI_10003820	P13596	GO:0007568	aging
CGI_10003820	P13596	GO:0007611	learning or memory
CGI_10003820	P13596	GO:0010035	response to inorganic substance
CGI_10003820	P13596	GO:0010288	response to lead ion
CGI_10003820	P13596	GO:0014012	axon regeneration in the peripheral nervous system
CGI_10003820	P13596	GO:0014012	axon regeneration in the peripheral nervous system
CGI_10003820	P13596	GO:0014012	axon regeneration in the peripheral nervous system
CGI_10003820	P13596	GO:0014076	response to fluoxetine
CGI_10003820	P13596	GO:0016338	calcium-independent cell-cell adhesion
CGI_10003820	P13596	GO:0021794	thalamus development
CGI_10003820	P13596	GO:0031100	organ regeneration
CGI_10003820	P13596	GO:0033554	cellular response to stress
CGI_10003820	P13596	GO:0033555	multicellular organismal response to stress
CGI_10003820	P13596	GO:0042220	response to cocaine
CGI_10003820	P13596	GO:0048666	neuron development
CGI_10003820	P13596	GO:0051930	regulation of sensory perception of pain
CGI_10003820	P13596	GO:0060045	positive regulation of cardiac muscle cell proliferation
CGI_10003820	P13596	GO:0060045	positive regulation of cardiac muscle cell proliferation
CGI_10003820	P13596	GO:0060548	negative regulation of cell death
CGI_10021644	P13596	GO:0007155	cell adhesion
CGI_10021644	P13596	GO:0007568	aging
CGI_10021644	P13596	GO:0007611	learning or memory
CGI_10021644	P13596	GO:0010035	response to inorganic substance
CGI_10021644	P13596	GO:0010288	response to lead ion
CGI_10021644	P13596	GO:0014012	axon regeneration in the peripheral nervous system
CGI_10021644	P13596	GO:0014012	axon regeneration in the peripheral nervous system
CGI_10021644	P13596	GO:0014012	axon regeneration in the peripheral nervous system
CGI_10021644	P13596	GO:0014076	response to fluoxetine
CGI_10021644	P13596	GO:0016338	calcium-independent cell-cell adhesion
CGI_10021644	P13596	GO:0021794	thalamus development
CGI_10021644	P13596	GO:0031100	organ regeneration
CGI_10021644	P13596	GO:0033554	cellular response to stress
CGI_10021644	P13596	GO:0033555	multicellular organismal response to stress
CGI_10021644	P13596	GO:0042220	response to cocaine
CGI_10021644	P13596	GO:0048666	neuron development
CGI_10021644	P13596	GO:0051930	regulation of sensory perception of pain
CGI_10021644	P13596	GO:0060045	positive regulation of cardiac muscle cell proliferation
CGI_10021644	P13596	GO:0060045	positive regulation of cardiac muscle cell proliferation
CGI_10021644	P13596	GO:0060548	negative regulation of cell death
CGI_10026822	P13596	GO:0007155	cell adhesion
CGI_10026822	P13596	GO:0007568	aging
CGI_10026822	P13596	GO:0007611	learning or memory
CGI_10026822	P13596	GO:0010035	response to inorganic substance
CGI_10026822	P13596	GO:0010288	response to lead ion
CGI_10026822	P13596	GO:0014012	axon regeneration in the peripheral nervous system
CGI_10026822	P13596	GO:0014012	axon regeneration in the peripheral nervous system
CGI_10026822	P13596	GO:0014012	axon regeneration in the peripheral nervous system
CGI_10026822	P13596	GO:0014076	response to fluoxetine
CGI_10026822	P13596	GO:0016338	calcium-independent cell-cell adhesion
CGI_10026822	P13596	GO:0021794	thalamus development
CGI_10026822	P13596	GO:0031100	organ regeneration
CGI_10026822	P13596	GO:0033554	cellular response to stress
CGI_10026822	P13596	GO:0033555	multicellular organismal response to stress
CGI_10026822	P13596	GO:0042220	response to cocaine
CGI_10026822	P13596	GO:0048666	neuron development
CGI_10026822	P13596	GO:0051930	regulation of sensory perception of pain
CGI_10026822	P13596	GO:0060045	positive regulation of cardiac muscle cell proliferation
CGI_10026822	P13596	GO:0060045	positive regulation of cardiac muscle cell proliferation
CGI_10026822	P13596	GO:0060548	negative regulation of cell death
CGI_10003820	P13596	GO:0071241
CGI_10021644	P13596	GO:0071241
CGI_10026822	P13596	GO:0071241
CGI_10002034	P13667	GO:0006662	glycerol ether metabolic process
CGI_10002034	P13667	GO:0009306	protein secretion
CGI_10002034	P13667	GO:0045454	cell redox homeostasis
CGI_10019057	P13667	GO:0006662	glycerol ether metabolic process
CGI_10019057	P13667	GO:0009306	protein secretion
CGI_10019057	P13667	GO:0045454	cell redox homeostasis
CGI_10019654	P13804	GO:0006810	transport
CGI_10019654	P13804	GO:0022900	electron transport chain
CGI_10019654	P13804	GO:0022904	respiratory electron transport chain
CGI_10019654	P13804	GO:0055114	oxidation reduction
CGI_10019654	P13804	GO:0044281
CGI_10020262	P14318	GO:0007155	cell adhesion
CGI_10020262	P14318	GO:0007520	myoblast fusion
CGI_10020262	P14318	GO:0007520	myoblast fusion
CGI_10020262	P14318	GO:0008360	regulation of cell shape
CGI_10003671	P14618	GO:0005975	carbohydrate metabolic process
CGI_10003671	P14618	GO:0006006	glucose metabolic process
CGI_10003671	P14618	GO:0006096	glycolysis
CGI_10003671	P14618	GO:0008152	metabolic process
CGI_10003671	P14618	GO:0012501	programmed cell death
CGI_10003671	P14618	GO:0016310	phosphorylation
CGI_10007560	P14618	GO:0005975	carbohydrate metabolic process
CGI_10007560	P14618	GO:0006006	glucose metabolic process
CGI_10007560	P14618	GO:0006096	glycolysis
CGI_10007560	P14618	GO:0008152	metabolic process
CGI_10007560	P14618	GO:0012501	programmed cell death
CGI_10007560	P14618	GO:0016310	phosphorylation
CGI_10022421	P14618	GO:0005975	carbohydrate metabolic process
CGI_10022421	P14618	GO:0006006	glucose metabolic process
CGI_10022421	P14618	GO:0006096	glycolysis
CGI_10022421	P14618	GO:0008152	metabolic process
CGI_10022421	P14618	GO:0012501	programmed cell death
CGI_10022421	P14618	GO:0016310	phosphorylation
CGI_10003671	P14618	GO:0044281
CGI_10007560	P14618	GO:0044281
CGI_10022421	P14618	GO:0044281
CGI_10021606	P14866	GO:0000398	"nuclear mRNA splicing, via spliceosome"
CGI_10021606	P14866	GO:0006396	RNA processing
CGI_10021606	P14866	GO:0006397	mRNA processing
CGI_10021606	P14866	GO:0008380	RNA splicing
CGI_10021606	P14866	GO:0010467	gene expression
CGI_10022095	P14866	GO:0000398	"nuclear mRNA splicing, via spliceosome"
CGI_10022095	P14866	GO:0006396	RNA processing
CGI_10022095	P14866	GO:0006397	mRNA processing
CGI_10022095	P14866	GO:0008380	RNA splicing
CGI_10022095	P14866	GO:0010467	gene expression
CGI_10021606	P14866	GO:0044212
CGI_10022095	P14866	GO:0044212
CGI_10019046	P15215	GO:0007155	cell adhesion
CGI_10001798	P15253	GO:0006457	protein folding
CGI_10001798	P15253	GO:0050821	protein stabilization
CGI_10015916	P15253	GO:0006457	protein folding
CGI_10015916	P15253	GO:0050821	protein stabilization
CGI_10015917	P15253	GO:0006457	protein folding
CGI_10015917	P15253	GO:0050821	protein stabilization
CGI_10021361	P15505	GO:0006520	cellular amino acid metabolic process
CGI_10021361	P15505	GO:0006544	glycine metabolic process
CGI_10021361	P15505	GO:0055114	oxidation reduction
CGI_10005310	P15800	GO:0007155	cell adhesion
CGI_10012008	P15988	GO:0007155	cell adhesion
CGI_10012008	P15988	GO:0070208	protein heterotrimerization
CGI_10003195	P15989	GO:0007155	cell adhesion
CGI_10003195	P15989	GO:0010466	negative regulation of peptidase activity
CGI_10016879	P15989	GO:0007155	cell adhesion
CGI_10016879	P15989	GO:0010466	negative regulation of peptidase activity
CGI_10025212	P15989	GO:0007155	cell adhesion
CGI_10025212	P15989	GO:0010466	negative regulation of peptidase activity
CGI_10000073	P16152	GO:0008152	metabolic process
CGI_10000073	P16152	GO:0017144	drug metabolic process
CGI_10000073	P16152	GO:0042373	vitamin K metabolic process
CGI_10000073	P16152	GO:0055114	oxidation reduction
CGI_10018525	P16152	GO:0008152	metabolic process
CGI_10018525	P16152	GO:0017144	drug metabolic process
CGI_10018525	P16152	GO:0042373	vitamin K metabolic process
CGI_10018525	P16152	GO:0055114	oxidation reduction
CGI_10018039	P17139	GO:0000003	reproduction
CGI_10018039	P17139	GO:0002119	nematode larval development
CGI_10018039	P17139	GO:0006898	receptor-mediated endocytosis
CGI_10018039	P17139	GO:0006898	receptor-mediated endocytosis
CGI_10018039	P17139	GO:0007517	muscle organ development
CGI_10018039	P17139	GO:0008340	determination of adult life span
CGI_10018039	P17139	GO:0009790	embryonic development
CGI_10018039	P17139	GO:0009792	embryonic development ending in birth or egg hatching
CGI_10018039	P17139	GO:0030198	extracellular matrix organization
CGI_10018039	P17139	GO:0040007	growth
CGI_10018039	P17139	GO:0040010	positive regulation of growth rate
CGI_10018039	P17139	GO:0040011	locomotion
CGI_10018039	P17139	GO:0040039	inductive cell migration
CGI_10018039	P17139	GO:0050714	positive regulation of protein secretion
CGI_10025801	P17139	GO:0000003	reproduction
CGI_10025801	P17139	GO:0002119	nematode larval development
CGI_10025801	P17139	GO:0006898	receptor-mediated endocytosis
CGI_10025801	P17139	GO:0006898	receptor-mediated endocytosis
CGI_10025801	P17139	GO:0007517	muscle organ development
CGI_10025801	P17139	GO:0008340	determination of adult life span
CGI_10025801	P17139	GO:0009790	embryonic development
CGI_10025801	P17139	GO:0009792	embryonic development ending in birth or egg hatching
CGI_10025801	P17139	GO:0030198	extracellular matrix organization
CGI_10025801	P17139	GO:0040007	growth
CGI_10025801	P17139	GO:0040010	positive regulation of growth rate
CGI_10025801	P17139	GO:0040011	locomotion
CGI_10025801	P17139	GO:0040039	inductive cell migration
CGI_10025801	P17139	GO:0050714	positive regulation of protein secretion
CGI_10025803	P17139	GO:0000003	reproduction
CGI_10025803	P17139	GO:0002119	nematode larval development
CGI_10025803	P17139	GO:0006898	receptor-mediated endocytosis
CGI_10025803	P17139	GO:0006898	receptor-mediated endocytosis
CGI_10025803	P17139	GO:0007517	muscle organ development
CGI_10025803	P17139	GO:0008340	determination of adult life span
CGI_10025803	P17139	GO:0009790	embryonic development
CGI_10025803	P17139	GO:0009792	embryonic development ending in birth or egg hatching
CGI_10025803	P17139	GO:0030198	extracellular matrix organization
CGI_10025803	P17139	GO:0040007	growth
CGI_10025803	P17139	GO:0040010	positive regulation of growth rate
CGI_10025803	P17139	GO:0040011	locomotion
CGI_10025803	P17139	GO:0040039	inductive cell migration
CGI_10025803	P17139	GO:0050714	positive regulation of protein secretion
CGI_10025918	P17139	GO:0000003	reproduction
CGI_10025918	P17139	GO:0002119	nematode larval development
CGI_10025918	P17139	GO:0006898	receptor-mediated endocytosis
CGI_10025918	P17139	GO:0006898	receptor-mediated endocytosis
CGI_10025918	P17139	GO:0007517	muscle organ development
CGI_10025918	P17139	GO:0008340	determination of adult life span
CGI_10025918	P17139	GO:0009790	embryonic development
CGI_10025918	P17139	GO:0009792	embryonic development ending in birth or egg hatching
CGI_10025918	P17139	GO:0030198	extracellular matrix organization
CGI_10025918	P17139	GO:0040007	growth
CGI_10025918	P17139	GO:0040010	positive regulation of growth rate
CGI_10025918	P17139	GO:0040011	locomotion
CGI_10025918	P17139	GO:0040039	inductive cell migration
CGI_10025918	P17139	GO:0050714	positive regulation of protein secretion
CGI_10002812	P17248	GO:0006412	translation
CGI_10002812	P17248	GO:0006418	tRNA aminoacylation for protein translation
CGI_10002812	P17248	GO:0006418	tRNA aminoacylation for protein translation
CGI_10002812	P17248	GO:0006436	tryptophanyl-tRNA aminoacylation
CGI_10002812	P17248	GO:0006436	tryptophanyl-tRNA aminoacylation
CGI_10002812	P17248	GO:0045765	regulation of angiogenesis
CGI_10024851	P17267	GO:0006810	transport
CGI_10024851	P17267	GO:0006811	ion transport
CGI_10024851	P17267	GO:0006824	cobalt ion transport
CGI_10024851	P17267	GO:0009235	cobalamin metabolic process
CGI_10024851	P17267	GO:0015889	cobalamin transport
CGI_10016307	P17276	GO:0006559	L-phenylalanine catabolic process
CGI_10016307	P17276	GO:0006911	"phagocytosis, engulfment"
CGI_10016307	P17276	GO:0006911	"phagocytosis, engulfment"
CGI_10016307	P17276	GO:0008152	metabolic process
CGI_10016307	P17276	GO:0009072	aromatic amino acid family metabolic process
CGI_10016307	P17276	GO:0042427	serotonin biosynthetic process
CGI_10016307	P17276	GO:0055114	oxidation reduction
CGI_10022088	P17276	GO:0006559	L-phenylalanine catabolic process
CGI_10022088	P17276	GO:0006911	"phagocytosis, engulfment"
CGI_10022088	P17276	GO:0006911	"phagocytosis, engulfment"
CGI_10022088	P17276	GO:0008152	metabolic process
CGI_10022088	P17276	GO:0009072	aromatic amino acid family metabolic process
CGI_10022088	P17276	GO:0042427	serotonin biosynthetic process
CGI_10022088	P17276	GO:0055114	oxidation reduction
CGI_10016257	P17336	GO:0006979	response to oxidative stress
CGI_10016257	P17336	GO:0007568	aging
CGI_10016257	P17336	GO:0008340	determination of adult life span
CGI_10016257	P17336	GO:0042542	response to hydrogen peroxide
CGI_10016257	P17336	GO:0042744	hydrogen peroxide catabolic process
CGI_10016257	P17336	GO:0042744	hydrogen peroxide catabolic process
CGI_10016257	P17336	GO:0055114	oxidation reduction
CGI_10019472	P17427	GO:0006810	transport
CGI_10019472	P17427	GO:0006886	intracellular protein transport
CGI_10019472	P17427	GO:0006897	endocytosis
CGI_10019472	P17427	GO:0006897	endocytosis
CGI_10019472	P17427	GO:0015031	protein transport
CGI_10019472	P17427	GO:0016192	vesicle-mediated transport
CGI_10003110	P18091	GO:0007629	flight behavior
CGI_10003110	P18091	GO:0031532	actin cytoskeleton reorganization
CGI_10003110	P18091	GO:0045214	sarcomere organization
CGI_10003110	P18091	GO:0045214	sarcomere organization
CGI_10003625	P18493	GO:0006281	DNA repair
CGI_10003625	P18493	GO:0006281	DNA repair
CGI_10003625	P18493	GO:0006351	"transcription, DNA-dependent"
CGI_10003625	P18493	GO:0006355	"regulation of transcription, DNA-dependent"
CGI_10003625	P18493	GO:0006471	protein amino acid ADP-ribosylation
CGI_10003625	P18493	GO:0006974	response to DNA damage stimulus
CGI_10021514	P18754	GO:0000082	G1/S transition of mitotic cell cycle
CGI_10021514	P18754	GO:0007049	cell cycle
CGI_10021514	P18754	GO:0007052	mitotic spindle organization
CGI_10021514	P18754	GO:0007052	mitotic spindle organization
CGI_10021514	P18754	GO:0007059	chromosome segregation
CGI_10021514	P18754	GO:0007067	mitosis
CGI_10021514	P18754	GO:0007067	mitosis
CGI_10021514	P18754	GO:0007088	regulation of mitosis
CGI_10021514	P18754	GO:0007088	regulation of mitosis
CGI_10021514	P18754	GO:0007090	regulation of S phase of mitotic cell cycle
CGI_10021514	P18754	GO:0016032	viral reproduction
CGI_10021514	P18754	GO:0051225	spindle assembly
CGI_10021514	P18754	GO:0051225	spindle assembly
CGI_10021514	P18754	GO:0051301	cell division
CGI_10026128	P18759	GO:0000045	autophagic vacuole formation
CGI_10026128	P18759	GO:0000045	autophagic vacuole formation
CGI_10026128	P18759	GO:0000045	autophagic vacuole formation
CGI_10026128	P18759	GO:0006200	ATP catabolic process
CGI_10026128	P18759	GO:0006810	transport
CGI_10026128	P18759	GO:0015031	protein transport
CGI_10026128	P18759	GO:0016192	vesicle-mediated transport
CGI_10026128	P18759	GO:0042144	"vacuole fusion, non-autophagic"
CGI_10026128	P18759	GO:0043001	Golgi to plasma membrane protein transport
CGI_10026128	P18759	GO:0048211	Golgi vesicle docking
CGI_10026128	P18759	GO:0048219	inter-Golgi cisterna vesicle-mediated transport
CGI_10026128	P18759	GO:0048280	vesicle fusion with Golgi apparatus
CGI_10026128	P18759	GO:0048280	vesicle fusion with Golgi apparatus
CGI_10026128	P18759	GO:0035494
CGI_10019175	P19803	GO:0007266	Rho protein signal transduction
CGI_10019175	P19803	GO:0032880	regulation of protein localization
CGI_10019175	P19803	GO:0043547	positive regulation of GTPase activity
CGI_10019175	P19803	GO:0050790	regulation of catalytic activity
CGI_10020381	P20004	GO:0006099	tricarboxylic acid cycle
CGI_10020381	P20004	GO:0006101	citrate metabolic process
CGI_10020381	P20004	GO:0008152	metabolic process
CGI_10020381	P20004	GO:0052632
CGI_10020381	P20004	GO:0052633
CGI_10001126	P20072	GO:0006874	cellular calcium ion homeostasis
CGI_10001126	P20072	GO:0007599	hemostasis
CGI_10001126	P20072	GO:0008283	cell proliferation
CGI_10001126	P20072	GO:0008360	regulation of cell shape
CGI_10001126	P20072	GO:0009651	response to salt stress
CGI_10001126	P20072	GO:0009992	cellular water homeostasis
CGI_10021863	P20072	GO:0006874	cellular calcium ion homeostasis
CGI_10021863	P20072	GO:0007599	hemostasis
CGI_10021863	P20072	GO:0008283	cell proliferation
CGI_10021863	P20072	GO:0008360	regulation of cell shape
CGI_10021863	P20072	GO:0009651	response to salt stress
CGI_10021863	P20072	GO:0009992	cellular water homeostasis
CGI_10022552	P20072	GO:0006874	cellular calcium ion homeostasis
CGI_10022552	P20072	GO:0007599	hemostasis
CGI_10022552	P20072	GO:0008283	cell proliferation
CGI_10022552	P20072	GO:0008360	regulation of cell shape
CGI_10022552	P20072	GO:0009651	response to salt stress
CGI_10022552	P20072	GO:0009992	cellular water homeostasis
CGI_10002881	P20241	GO:0007155	cell adhesion
CGI_10002881	P20241	GO:0007158	neuron adhesion
CGI_10002881	P20241	GO:0007173	epidermal growth factor receptor signaling pathway
CGI_10002881	P20241	GO:0007275	multicellular organismal development
CGI_10002881	P20241	GO:0007409	axonogenesis
CGI_10002881	P20241	GO:0007409	axonogenesis
CGI_10002881	P20241	GO:0007560	imaginal disc morphogenesis
CGI_10002881	P20241	GO:0008366	axon ensheathment
CGI_10002881	P20241	GO:0016319	mushroom body development
CGI_10002881	P20241	GO:0019991	septate junction assembly
CGI_10002881	P20241	GO:0021682	nerve maturation
CGI_10002881	P20241	GO:0035011	melanotic encapsulation of foreign target
CGI_10002881	P20241	GO:0035011	melanotic encapsulation of foreign target
CGI_10002881	P20241	GO:0035151	"regulation of tube size, open tracheal system"
CGI_10002881	P20241	GO:0048675	axon extension
CGI_10002881	P20241	GO:0048675	axon extension
CGI_10002881	P20241	GO:0048813	dendrite morphogenesis
CGI_10002881	P20241	GO:0048813	dendrite morphogenesis
CGI_10002881	P20241	GO:0050808	synapse organization
CGI_10013757	P20241	GO:0007155	cell adhesion
CGI_10013757	P20241	GO:0007158	neuron adhesion
CGI_10013757	P20241	GO:0007173	epidermal growth factor receptor signaling pathway
CGI_10013757	P20241	GO:0007275	multicellular organismal development
CGI_10013757	P20241	GO:0007409	axonogenesis
CGI_10013757	P20241	GO:0007409	axonogenesis
CGI_10013757	P20241	GO:0007560	imaginal disc morphogenesis
CGI_10013757	P20241	GO:0008366	axon ensheathment
CGI_10013757	P20241	GO:0016319	mushroom body development
CGI_10013757	P20241	GO:0019991	septate junction assembly
CGI_10013757	P20241	GO:0021682	nerve maturation
CGI_10013757	P20241	GO:0035011	melanotic encapsulation of foreign target
CGI_10013757	P20241	GO:0035011	melanotic encapsulation of foreign target
CGI_10013757	P20241	GO:0035151	"regulation of tube size, open tracheal system"
CGI_10013757	P20241	GO:0048675	axon extension
CGI_10013757	P20241	GO:0048675	axon extension
CGI_10013757	P20241	GO:0048813	dendrite morphogenesis
CGI_10013757	P20241	GO:0048813	dendrite morphogenesis
CGI_10013757	P20241	GO:0050808	synapse organization
CGI_10015134	P20241	GO:0007155	cell adhesion
CGI_10015134	P20241	GO:0007158	neuron adhesion
CGI_10015134	P20241	GO:0007173	epidermal growth factor receptor signaling pathway
CGI_10015134	P20241	GO:0007275	multicellular organismal development
CGI_10015134	P20241	GO:0007409	axonogenesis
CGI_10015134	P20241	GO:0007409	axonogenesis
CGI_10015134	P20241	GO:0007560	imaginal disc morphogenesis
CGI_10015134	P20241	GO:0008366	axon ensheathment
CGI_10015134	P20241	GO:0016319	mushroom body development
CGI_10015134	P20241	GO:0019991	septate junction assembly
CGI_10015134	P20241	GO:0021682	nerve maturation
CGI_10015134	P20241	GO:0035011	melanotic encapsulation of foreign target
CGI_10015134	P20241	GO:0035011	melanotic encapsulation of foreign target
CGI_10015134	P20241	GO:0035151	"regulation of tube size, open tracheal system"
CGI_10015134	P20241	GO:0048675	axon extension
CGI_10015134	P20241	GO:0048675	axon extension
CGI_10015134	P20241	GO:0048813	dendrite morphogenesis
CGI_10015134	P20241	GO:0048813	dendrite morphogenesis
CGI_10015134	P20241	GO:0050808	synapse organization
CGI_10015920	P20241	GO:0007155	cell adhesion
CGI_10015920	P20241	GO:0007158	neuron adhesion
CGI_10015920	P20241	GO:0007173	epidermal growth factor receptor signaling pathway
CGI_10015920	P20241	GO:0007275	multicellular organismal development
CGI_10015920	P20241	GO:0007409	axonogenesis
CGI_10015920	P20241	GO:0007409	axonogenesis
CGI_10015920	P20241	GO:0007560	imaginal disc morphogenesis
CGI_10015920	P20241	GO:0008366	axon ensheathment
CGI_10015920	P20241	GO:0016319	mushroom body development
CGI_10015920	P20241	GO:0019991	septate junction assembly
CGI_10015920	P20241	GO:0021682	nerve maturation
CGI_10015920	P20241	GO:0035011	melanotic encapsulation of foreign target
CGI_10015920	P20241	GO:0035011	melanotic encapsulation of foreign target
CGI_10015920	P20241	GO:0035151	"regulation of tube size, open tracheal system"
CGI_10015920	P20241	GO:0048675	axon extension
CGI_10015920	P20241	GO:0048675	axon extension
CGI_10015920	P20241	GO:0048813	dendrite morphogenesis
CGI_10015920	P20241	GO:0048813	dendrite morphogenesis
CGI_10015920	P20241	GO:0050808	synapse organization
CGI_10019471	P20241	GO:0007155	cell adhesion
CGI_10019471	P20241	GO:0007158	neuron adhesion
CGI_10019471	P20241	GO:0007173	epidermal growth factor receptor signaling pathway
CGI_10019471	P20241	GO:0007275	multicellular organismal development
CGI_10019471	P20241	GO:0007409	axonogenesis
CGI_10019471	P20241	GO:0007409	axonogenesis
CGI_10019471	P20241	GO:0007560	imaginal disc morphogenesis
CGI_10019471	P20241	GO:0008366	axon ensheathment
CGI_10019471	P20241	GO:0016319	mushroom body development
CGI_10019471	P20241	GO:0019991	septate junction assembly
CGI_10019471	P20241	GO:0021682	nerve maturation
CGI_10019471	P20241	GO:0035011	melanotic encapsulation of foreign target
CGI_10019471	P20241	GO:0035011	melanotic encapsulation of foreign target
CGI_10019471	P20241	GO:0035151	"regulation of tube size, open tracheal system"
CGI_10019471	P20241	GO:0048675	axon extension
CGI_10019471	P20241	GO:0048675	axon extension
CGI_10019471	P20241	GO:0048813	dendrite morphogenesis
CGI_10019471	P20241	GO:0048813	dendrite morphogenesis
CGI_10019471	P20241	GO:0050808	synapse organization
CGI_10023359	P20241	GO:0007155	cell adhesion
CGI_10023359	P20241	GO:0007158	neuron adhesion
CGI_10023359	P20241	GO:0007173	epidermal growth factor receptor signaling pathway
CGI_10023359	P20241	GO:0007275	multicellular organismal development
CGI_10023359	P20241	GO:0007409	axonogenesis
CGI_10023359	P20241	GO:0007409	axonogenesis
CGI_10023359	P20241	GO:0007560	imaginal disc morphogenesis
CGI_10023359	P20241	GO:0008366	axon ensheathment
CGI_10023359	P20241	GO:0016319	mushroom body development
CGI_10023359	P20241	GO:0019991	septate junction assembly
CGI_10023359	P20241	GO:0021682	nerve maturation
CGI_10023359	P20241	GO:0035011	melanotic encapsulation of foreign target
CGI_10023359	P20241	GO:0035011	melanotic encapsulation of foreign target
CGI_10023359	P20241	GO:0035151	"regulation of tube size, open tracheal system"
CGI_10023359	P20241	GO:0048675	axon extension
CGI_10023359	P20241	GO:0048675	axon extension
CGI_10023359	P20241	GO:0048813	dendrite morphogenesis
CGI_10023359	P20241	GO:0048813	dendrite morphogenesis
CGI_10023359	P20241	GO:0050808	synapse organization
CGI_10023518	P20241	GO:0007155	cell adhesion
CGI_10023518	P20241	GO:0007158	neuron adhesion
CGI_10023518	P20241	GO:0007173	epidermal growth factor receptor signaling pathway
CGI_10023518	P20241	GO:0007275	multicellular organismal development
CGI_10023518	P20241	GO:0007409	axonogenesis
CGI_10023518	P20241	GO:0007409	axonogenesis
CGI_10023518	P20241	GO:0007560	imaginal disc morphogenesis
CGI_10023518	P20241	GO:0008366	axon ensheathment
CGI_10023518	P20241	GO:0016319	mushroom body development
CGI_10023518	P20241	GO:0019991	septate junction assembly
CGI_10023518	P20241	GO:0021682	nerve maturation
CGI_10023518	P20241	GO:0035011	melanotic encapsulation of foreign target
CGI_10023518	P20241	GO:0035011	melanotic encapsulation of foreign target
CGI_10023518	P20241	GO:0035151	"regulation of tube size, open tracheal system"
CGI_10023518	P20241	GO:0048675	axon extension
CGI_10023518	P20241	GO:0048675	axon extension
CGI_10023518	P20241	GO:0048813	dendrite morphogenesis
CGI_10023518	P20241	GO:0048813	dendrite morphogenesis
CGI_10023518	P20241	GO:0050808	synapse organization
CGI_10002881	P20241	GO:0060857
CGI_10013757	P20241	GO:0060857
CGI_10015134	P20241	GO:0060857
CGI_10015920	P20241	GO:0060857
CGI_10019471	P20241	GO:0060857
CGI_10023359	P20241	GO:0060857
CGI_10023518	P20241	GO:0060857
CGI_10024583	P20849	GO:0001894	tissue homeostasis
CGI_10024583	P20849	GO:0002062	chondrocyte differentiation
CGI_10024583	P20849	GO:0007155	cell adhesion
CGI_10024583	P20849	GO:0007411	axon guidance
CGI_10024583	P20849	GO:0007411	axon guidance
CGI_10024583	P20849	GO:0009887	organ morphogenesis
CGI_10024583	P20849	GO:0051216	cartilage development
CGI_10024583	P20849	GO:0003417
CGI_10024111	P21265	GO:0006144	purine base metabolic process
CGI_10024111	P21265	GO:0006164	purine nucleotide biosynthetic process
CGI_10024111	P21265	GO:0006167	AMP biosynthetic process
CGI_10024111	P21265	GO:0006189	'de novo' IMP biosynthetic process
CGI_10024111	P21265	GO:0009152	purine ribonucleotide biosynthetic process
CGI_10024111	P21265	GO:0055086	"nucleobase, nucleoside and nucleotide metabolic process"
CGI_10024111	P21265	GO:0044281
CGI_10012231	P21333	GO:0002576	platelet degranulation
CGI_10012231	P21333	GO:0007195	inhibition of adenylate cyclase activity by dopamine receptor signaling pathway
CGI_10012231	P21333	GO:0007195	inhibition of adenylate cyclase activity by dopamine receptor signaling pathway
CGI_10012231	P21333	GO:0007596	blood coagulation
CGI_10012231	P21333	GO:0030168	platelet activation
CGI_10012231	P21333	GO:0031532	actin cytoskeleton reorganization
CGI_10012231	P21333	GO:0034329	cell junction assembly
CGI_10012231	P21333	GO:0034394	protein localization at cell surface
CGI_10012231	P21333	GO:0042177	negative regulation of protein catabolic process
CGI_10012231	P21333	GO:0042993	positive regulation of transcription factor import into nucleus
CGI_10012231	P21333	GO:0043113	receptor clustering
CGI_10012231	P21333	GO:0043113	receptor clustering
CGI_10012231	P21333	GO:0043113	receptor clustering
CGI_10012231	P21333	GO:0043123	positive regulation of I-kappaB kinase/NF-kappaB cascade
CGI_10012231	P21333	GO:0043433	negative regulation of transcription factor activity
CGI_10012231	P21333	GO:0045022	early endosome to late endosome transport
CGI_10012231	P21333	GO:0045184	establishment of protein localization
CGI_10012231	P21333	GO:0050821	protein stabilization
CGI_10012231	P21333	GO:0051220	cytoplasmic sequestering of protein
CGI_10012231	P21333	GO:0051764	actin crosslink formation
CGI_10026966	P21333	GO:0002576	platelet degranulation
CGI_10026966	P21333	GO:0007195	inhibition of adenylate cyclase activity by dopamine receptor signaling pathway
CGI_10026966	P21333	GO:0007195	inhibition of adenylate cyclase activity by dopamine receptor signaling pathway
CGI_10026966	P21333	GO:0007596	blood coagulation
CGI_10026966	P21333	GO:0030168	platelet activation
CGI_10026966	P21333	GO:0031532	actin cytoskeleton reorganization
CGI_10026966	P21333	GO:0034329	cell junction assembly
CGI_10026966	P21333	GO:0034394	protein localization at cell surface
CGI_10026966	P21333	GO:0042177	negative regulation of protein catabolic process
CGI_10026966	P21333	GO:0042993	positive regulation of transcription factor import into nucleus
CGI_10026966	P21333	GO:0043113	receptor clustering
CGI_10026966	P21333	GO:0043113	receptor clustering
CGI_10026966	P21333	GO:0043113	receptor clustering
CGI_10026966	P21333	GO:0043123	positive regulation of I-kappaB kinase/NF-kappaB cascade
CGI_10026966	P21333	GO:0043433	negative regulation of transcription factor activity
CGI_10026966	P21333	GO:0045022	early endosome to late endosome transport
CGI_10026966	P21333	GO:0045184	establishment of protein localization
CGI_10026966	P21333	GO:0050821	protein stabilization
CGI_10026966	P21333	GO:0051220	cytoplasmic sequestering of protein
CGI_10026966	P21333	GO:0051764	actin crosslink formation
CGI_10002014	P21613	GO:0007018	microtubule-based movement
CGI_10021409	P21613	GO:0007018	microtubule-based movement
CGI_10021410	P21613	GO:0007018	microtubule-based movement
CGI_10021264	P22127	GO:0007264	small GTPase mediated signal transduction
CGI_10021264	P22127	GO:0015031	protein transport
CGI_10023956	P22232	GO:0006364	rRNA processing
CGI_10023956	P22232	GO:0008033	tRNA processing
CGI_10023956	P22232	GO:0032259	methylation
CGI_10005784	P22695	GO:0006119	oxidative phosphorylation
CGI_10005784	P22695	GO:0006508	proteolysis
CGI_10005784	P22695	GO:0006810	transport
CGI_10005784	P22695	GO:0009060	aerobic respiration
CGI_10005784	P22695	GO:0022900	electron transport chain
CGI_10005784	P22695	GO:0022904	respiratory electron transport chain
CGI_10005784	P22695	GO:0044281
CGI_10005381	P23098	GO:0006200	ATP catabolic process
CGI_10005381	P23098	GO:0007018	microtubule-based movement
CGI_10005381	P23098	GO:0030030	cell projection organization
CGI_10007329	P23098	GO:0006200	ATP catabolic process
CGI_10007329	P23098	GO:0007018	microtubule-based movement
CGI_10007329	P23098	GO:0030030	cell projection organization
CGI_10020071	P23098	GO:0006200	ATP catabolic process
CGI_10020071	P23098	GO:0007018	microtubule-based movement
CGI_10020071	P23098	GO:0030030	cell projection organization
CGI_10023024	P23514	GO:0006810	transport
CGI_10023024	P23514	GO:0006886	intracellular protein transport
CGI_10023024	P23514	GO:0006890	"retrograde vesicle-mediated transport, Golgi to ER"
CGI_10023024	P23514	GO:0006891	intra-Golgi vesicle-mediated transport
CGI_10023024	P23514	GO:0015031	protein transport
CGI_10023024	P23514	GO:0016192	vesicle-mediated transport
CGI_10001530	P23606	GO:0018149	peptide cross-linking
CGI_10001530	P23606	GO:0030216	keratinocyte differentiation
CGI_10001530	P23606	GO:0031424	keratinization
CGI_10015152	P23787	GO:0006200	ATP catabolic process
CGI_10015152	P23787	GO:0006810	transport
CGI_10015152	P23787	GO:0034214	protein hexamerization
CGI_10024931	P24156	GO:0007275	multicellular organismal development
CGI_10024931	P24156	GO:0071456
CGI_10013880	P24367	GO:0000413	protein peptidyl-prolyl isomerization
CGI_10013880	P24367	GO:0006457	protein folding
CGI_10023851	P24367	GO:0000413	protein peptidyl-prolyl isomerization
CGI_10023851	P24367	GO:0006457	protein folding
CGI_10024274	P24367	GO:0000413	protein peptidyl-prolyl isomerization
CGI_10024274	P24367	GO:0006457	protein folding
CGI_10025157	P24539	GO:0006200	ATP catabolic process
CGI_10025157	P24539	GO:0006810	transport
CGI_10025157	P24539	GO:0006811	ion transport
CGI_10025157	P24539	GO:0015986	ATP synthesis coupled proton transport
CGI_10025157	P24539	GO:0015986	ATP synthesis coupled proton transport
CGI_10025157	P24539	GO:0015992	proton transport
CGI_10025157	P24539	GO:0022904	respiratory electron transport chain
CGI_10025157	P24539	GO:0042776	mitochondrial ATP synthesis coupled proton transport
CGI_10025157	P24539	GO:0042776	mitochondrial ATP synthesis coupled proton transport
CGI_10025157	P24539	GO:0046034	ATP metabolic process
CGI_10025157	P24539	GO:0044281
CGI_10003633	P24643	GO:0006457	protein folding
CGI_10013497	P25787	GO:0000075	cell cycle checkpoint
CGI_10013497	P25787	GO:0000082	G1/S transition of mitotic cell cycle
CGI_10013497	P25787	GO:0000084	S phase of mitotic cell cycle
CGI_10013497	P25787	GO:0000209	protein polyubiquitination
CGI_10013497	P25787	GO:0000216	M/G1 transition of mitotic cell cycle
CGI_10013497	P25787	GO:0000278	mitotic cell cycle
CGI_10013497	P25787	GO:0002474	antigen processing and presentation of peptide antigen via MHC class I
CGI_10013497	P25787	GO:0002479	"antigen processing and presentation of exogenous peptide antigen via MHC class I, TAP-dependent"
CGI_10013497	P25787	GO:0006508	proteolysis
CGI_10013497	P25787	GO:0006511	ubiquitin-dependent protein catabolic process
CGI_10013497	P25787	GO:0006521	regulation of amino acid metabolic process
CGI_10013497	P25787	GO:0006915	apoptosis
CGI_10013497	P25787	GO:0006977	"DNA damage response, signal transduction by p53 class mediator resulting in cell cycle arrest"
CGI_10013497	P25787	GO:0006977	"DNA damage response, signal transduction by p53 class mediator resulting in cell cycle arrest"
CGI_10013497	P25787	GO:0006977	"DNA damage response, signal transduction by p53 class mediator resulting in cell cycle arrest"
CGI_10013497	P25787	GO:0009615	response to virus
CGI_10013497	P25787	GO:0010467	gene expression
CGI_10013497	P25787	GO:0016032	viral reproduction
CGI_10013497	P25787	GO:0016070	RNA metabolic process
CGI_10013497	P25787	GO:0016071	mRNA metabolic process
CGI_10013497	P25787	GO:0031145	anaphase-promoting complex-dependent proteasomal ubiquitin-dependent protein catabolic process
CGI_10013497	P25787	GO:0034641	cellular nitrogen compound metabolic process
CGI_10013497	P25787	GO:0042590	antigen processing and presentation of exogenous peptide antigen via MHC class I
CGI_10013497	P25787	GO:0042981	regulation of apoptosis
CGI_10013497	P25787	GO:0051436	negative regulation of ubiquitin-protein ligase activity during mitotic cell cycle
CGI_10013497	P25787	GO:0051437	positive regulation of ubiquitin-protein ligase activity during mitotic cell cycle
CGI_10013497	P25787	GO:0051439	regulation of ubiquitin-protein ligase activity during mitotic cell cycle
CGI_10013497	P25787	GO:0051603	proteolysis involved in cellular protein catabolic process
CGI_10013497	P25787	GO:0044281
CGI_10023329	P25789	GO:0000075	cell cycle checkpoint
CGI_10023329	P25789	GO:0000082	G1/S transition of mitotic cell cycle
CGI_10023329	P25789	GO:0000084	S phase of mitotic cell cycle
CGI_10023329	P25789	GO:0000209	protein polyubiquitination
CGI_10023329	P25789	GO:0000216	M/G1 transition of mitotic cell cycle
CGI_10023329	P25789	GO:0000278	mitotic cell cycle
CGI_10023329	P25789	GO:0002474	antigen processing and presentation of peptide antigen via MHC class I
CGI_10023329	P25789	GO:0002479	"antigen processing and presentation of exogenous peptide antigen via MHC class I, TAP-dependent"
CGI_10023329	P25789	GO:0006508	proteolysis
CGI_10023329	P25789	GO:0006511	ubiquitin-dependent protein catabolic process
CGI_10023329	P25789	GO:0006521	regulation of amino acid metabolic process
CGI_10023329	P25789	GO:0006915	apoptosis
CGI_10023329	P25789	GO:0006977	"DNA damage response, signal transduction by p53 class mediator resulting in cell cycle arrest"
CGI_10023329	P25789	GO:0006977	"DNA damage response, signal transduction by p53 class mediator resulting in cell cycle arrest"
CGI_10023329	P25789	GO:0006977	"DNA damage response, signal transduction by p53 class mediator resulting in cell cycle arrest"
CGI_10023329	P25789	GO:0010467	gene expression
CGI_10023329	P25789	GO:0016032	viral reproduction
CGI_10023329	P25789	GO:0016070	RNA metabolic process
CGI_10023329	P25789	GO:0016071	mRNA metabolic process
CGI_10023329	P25789	GO:0031145	anaphase-promoting complex-dependent proteasomal ubiquitin-dependent protein catabolic process
CGI_10023329	P25789	GO:0034641	cellular nitrogen compound metabolic process
CGI_10023329	P25789	GO:0042590	antigen processing and presentation of exogenous peptide antigen via MHC class I
CGI_10023329	P25789	GO:0042981	regulation of apoptosis
CGI_10023329	P25789	GO:0044419	interspecies interaction between organisms
CGI_10023329	P25789	GO:0051436	negative regulation of ubiquitin-protein ligase activity during mitotic cell cycle
CGI_10023329	P25789	GO:0051437	positive regulation of ubiquitin-protein ligase activity during mitotic cell cycle
CGI_10023329	P25789	GO:0051439	regulation of ubiquitin-protein ligase activity during mitotic cell cycle
CGI_10023329	P25789	GO:0051603	proteolysis involved in cellular protein catabolic process
CGI_10023329	P25789	GO:0044281
CGI_10024352	P25813	GO:0006364	rRNA processing
CGI_10024352	P25813	GO:0031167	rRNA methylation
CGI_10024352	P25813	GO:0032259	methylation
CGI_10007222	P25867	GO:0001745	compound eye morphogenesis
CGI_10007222	P25867	GO:0001751	compound eye photoreceptor cell differentiation
CGI_10007222	P25867	GO:0006511	ubiquitin-dependent protein catabolic process
CGI_10007222	P25867	GO:0007049	cell cycle
CGI_10007222	P25867	GO:0007067	mitosis
CGI_10007222	P25867	GO:0007067	mitosis
CGI_10007222	P25867	GO:0007126	meiosis
CGI_10007222	P25867	GO:0007140	male meiosis
CGI_10007222	P25867	GO:0007286	spermatid development
CGI_10007222	P25867	GO:0008054	cyclin catabolic process
CGI_10007222	P25867	GO:0016322	neuron remodeling
CGI_10007222	P25867	GO:0016567	protein ubiquitination
CGI_10007222	P25867	GO:0030718	germ-line stem cell maintenance
CGI_10007222	P25867	GO:0031647	regulation of protein stability
CGI_10007222	P25867	GO:0045676	regulation of R7 cell differentiation
CGI_10007222	P25867	GO:0048132	female germ-line stem cell division
CGI_10007222	P25867	GO:0048477	oogenesis
CGI_10007222	P25867	GO:0051276	chromosome organization
CGI_10007222	P25867	GO:0051301	cell division
CGI_10021366	P25867	GO:0001745	compound eye morphogenesis
CGI_10021366	P25867	GO:0001751	compound eye photoreceptor cell differentiation
CGI_10021366	P25867	GO:0006511	ubiquitin-dependent protein catabolic process
CGI_10021366	P25867	GO:0007049	cell cycle
CGI_10021366	P25867	GO:0007067	mitosis
CGI_10021366	P25867	GO:0007067	mitosis
CGI_10021366	P25867	GO:0007126	meiosis
CGI_10021366	P25867	GO:0007140	male meiosis
CGI_10021366	P25867	GO:0007286	spermatid development
CGI_10021366	P25867	GO:0008054	cyclin catabolic process
CGI_10021366	P25867	GO:0016322	neuron remodeling
CGI_10021366	P25867	GO:0016567	protein ubiquitination
CGI_10021366	P25867	GO:0030718	germ-line stem cell maintenance
CGI_10021366	P25867	GO:0031647	regulation of protein stability
CGI_10021366	P25867	GO:0045676	regulation of R7 cell differentiation
CGI_10021366	P25867	GO:0048132	female germ-line stem cell division
CGI_10021366	P25867	GO:0048477	oogenesis
CGI_10021366	P25867	GO:0051276	chromosome organization
CGI_10021366	P25867	GO:0051301	cell division
CGI_10017309	P26043	GO:0030033	microvillus assembly
CGI_10017309	P26043	GO:0045176	apical protein localization
CGI_10017309	P26043	GO:0051693	actin filament capping
CGI_10017309	P26043	GO:0051693	actin filament capping
CGI_10009677	P26270	GO:0000022	mitotic spindle elongation
CGI_10009677	P26270	GO:0000022	mitotic spindle elongation
CGI_10009677	P26270	GO:0006508	proteolysis
CGI_10009677	P26270	GO:0007052	mitotic spindle organization
CGI_10009677	P26270	GO:0007052	mitotic spindle organization
CGI_10009677	P26270	GO:0008283	cell proliferation
CGI_10009677	P26270	GO:0009987	cellular process
CGI_10016271	P27657	GO:0006629	lipid metabolic process
CGI_10016271	P27657	GO:0009791	post-embryonic development
CGI_10016271	P27657	GO:0016042	lipid catabolic process
CGI_10016271	P27657	GO:0030299	intestinal cholesterol absorption
CGI_10016271	P27657	GO:0033993	response to lipid
CGI_10016271	P27657	GO:0043434	response to peptide hormone stimulus
CGI_10023932	P27657	GO:0006629	lipid metabolic process
CGI_10023932	P27657	GO:0009791	post-embryonic development
CGI_10023932	P27657	GO:0016042	lipid catabolic process
CGI_10023932	P27657	GO:0030299	intestinal cholesterol absorption
CGI_10023932	P27657	GO:0033993	response to lipid
CGI_10023932	P27657	GO:0043434	response to peptide hormone stimulus
CGI_10017186	P28668	GO:0006412	translation
CGI_10017186	P28668	GO:0006418	tRNA aminoacylation for protein translation
CGI_10017186	P28668	GO:0006418	tRNA aminoacylation for protein translation
CGI_10017186	P28668	GO:0006424	glutamyl-tRNA aminoacylation
CGI_10017186	P28668	GO:0006424	glutamyl-tRNA aminoacylation
CGI_10017186	P28668	GO:0006433	prolyl-tRNA aminoacylation
CGI_10017186	P28668	GO:0006433	prolyl-tRNA aminoacylation
CGI_10017186	P28668	GO:0008152	metabolic process
CGI_10017186	P28668	GO:0043039	tRNA aminoacylation
CGI_10001407	P29691	GO:0000003	reproduction
CGI_10001407	P29691	GO:0002119	nematode larval development
CGI_10001407	P29691	GO:0006184	GTP catabolic process
CGI_10001407	P29691	GO:0006412	translation
CGI_10001407	P29691	GO:0006414	translational elongation
CGI_10001407	P29691	GO:0006915	apoptosis
CGI_10001407	P29691	GO:0009792	embryonic development ending in birth or egg hatching
CGI_10001407	P29691	GO:0040007	growth
CGI_10001407	P29691	GO:0040035	hermaphrodite genitalia development
CGI_10001407	P29691	GO:0048477	oogenesis
CGI_10017178	P29691	GO:0000003	reproduction
CGI_10017178	P29691	GO:0002119	nematode larval development
CGI_10017178	P29691	GO:0006184	GTP catabolic process
CGI_10017178	P29691	GO:0006412	translation
CGI_10017178	P29691	GO:0006414	translational elongation
CGI_10017178	P29691	GO:0006915	apoptosis
CGI_10017178	P29691	GO:0009792	embryonic development ending in birth or egg hatching
CGI_10017178	P29691	GO:0040007	growth
CGI_10017178	P29691	GO:0040035	hermaphrodite genitalia development
CGI_10017178	P29691	GO:0048477	oogenesis
CGI_10027917	P30044	GO:0006954	inflammatory response
CGI_10027917	P30044	GO:0006979	response to oxidative stress
CGI_10027917	P30044	GO:0034614	cellular response to reactive oxygen species
CGI_10027917	P30044	GO:0043066	negative regulation of apoptosis
CGI_10027917	P30044	GO:0043154	negative regulation of caspase activity
CGI_10027917	P30044	GO:0055114	oxidation reduction
CGI_10001659	P30151	GO:0006412	translation
CGI_10001659	P30151	GO:0006414	translational elongation
CGI_10021397	P30151	GO:0006412	translation
CGI_10021397	P30151	GO:0006414	translational elongation
CGI_10003691	P30352	GO:0006397	mRNA processing
CGI_10003691	P30352	GO:0008380	RNA splicing
CGI_10023895	P30352	GO:0006397	mRNA processing
CGI_10023895	P30352	GO:0008380	RNA splicing
CGI_10026246	P30352	GO:0006397	mRNA processing
CGI_10026246	P30352	GO:0008380	RNA splicing
CGI_10007438	P30415	GO:0000413	protein peptidyl-prolyl isomerization
CGI_10007438	P30415	GO:0006457	protein folding
CGI_10018499	P31409	GO:0006810	transport
CGI_10018499	P31409	GO:0006811	ion transport
CGI_10018499	P31409	GO:0015991	ATP hydrolysis coupled proton transport
CGI_10018499	P31409	GO:0015992	proton transport
CGI_10018499	P31409	GO:0046034	ATP metabolic process
CGI_10022007	P32755	GO:0006559	L-phenylalanine catabolic process
CGI_10022007	P32755	GO:0006572	tyrosine catabolic process
CGI_10022007	P32755	GO:0009072	aromatic amino acid family metabolic process
CGI_10022007	P32755	GO:0055114	oxidation reduction
CGI_10012610	P33198	GO:0006097	glyoxylate cycle
CGI_10012610	P33198	GO:0006099	tricarboxylic acid cycle
CGI_10012610	P33198	GO:0006102	isocitrate metabolic process
CGI_10012610	P33198	GO:0006103	2-oxoglutarate metabolic process
CGI_10012610	P33198	GO:0055114	oxidation reduction
CGI_10005875	P35573	GO:0005975	carbohydrate metabolic process
CGI_10005875	P35573	GO:0005977	glycogen metabolic process
CGI_10005875	P35573	GO:0005978	glycogen biosynthetic process
CGI_10005875	P35573	GO:0005980	glycogen catabolic process
CGI_10005875	P35573	GO:0006006	glucose metabolic process
CGI_10005875	P35573	GO:0007584	response to nutrient
CGI_10005875	P35573	GO:0008152	metabolic process
CGI_10005875	P35573	GO:0009725	response to hormone stimulus
CGI_10005875	P35573	GO:0051384	response to glucocorticoid stimulus
CGI_10005875	P35573	GO:0044281
CGI_10006442	P35605	GO:0006810	transport
CGI_10006442	P35605	GO:0006886	intracellular protein transport
CGI_10006442	P35605	GO:0006890	"retrograde vesicle-mediated transport, Golgi to ER"
CGI_10006442	P35605	GO:0006891	intra-Golgi vesicle-mediated transport
CGI_10006442	P35605	GO:0015031	protein transport
CGI_10006442	P35605	GO:0016192	vesicle-mediated transport
CGI_10006964	P35606	GO:0006810	transport
CGI_10006964	P35606	GO:0006886	intracellular protein transport
CGI_10006964	P35606	GO:0006890	"retrograde vesicle-mediated transport, Golgi to ER"
CGI_10006964	P35606	GO:0006891	intra-Golgi vesicle-mediated transport
CGI_10006964	P35606	GO:0015031	protein transport
CGI_10006964	P35606	GO:0016044	membrane organization
CGI_10006964	P35606	GO:0016192	vesicle-mediated transport
CGI_10006964	P35606	GO:0048205	COPI coating of Golgi vesicle
CGI_10006964	P35606	GO:0048205	COPI coating of Golgi vesicle
CGI_10013707	P35613	GO:0006090	pyruvate metabolic process
CGI_10013707	P35613	GO:0007166	cell surface receptor linked signal transduction
CGI_10013707	P35613	GO:0007566	embryo implantation
CGI_10013707	P35613	GO:0007596	blood coagulation
CGI_10013707	P35613	GO:0042475	odontogenesis of dentine-containing tooth
CGI_10013707	P35613	GO:0043434	response to peptide hormone stimulus
CGI_10013707	P35613	GO:0046689	response to mercury ion
CGI_10013707	P35613	GO:0046697	decidualization
CGI_10013707	P35613	GO:0050900	leukocyte migration
CGI_10013707	P35613	GO:0051591	response to cAMP
CGI_10013707	P35613	GO:0035873
CGI_10013707	P35613	GO:0044281
CGI_10005788	P35749	GO:0006936	muscle contraction
CGI_10005788	P35749	GO:0006939	smooth muscle contraction
CGI_10005788	P35749	GO:0007411	axon guidance
CGI_10005788	P35749	GO:0007411	axon guidance
CGI_10005788	P35749	GO:0030241	muscle thick filament assembly
CGI_10005788	P35749	GO:0030241	muscle thick filament assembly
CGI_10005788	P35749	GO:0048251	elastic fiber assembly
CGI_10005788	P35749	GO:0048739	cardiac muscle fiber development
CGI_10000077	P37380	GO:0006412	translation
CGI_10011511	P38117	GO:0006810	transport
CGI_10011511	P38117	GO:0022900	electron transport chain
CGI_10011511	P38117	GO:0022904	respiratory electron transport chain
CGI_10011511	P38117	GO:0044281
CGI_10014151	P38606	GO:0006810	transport
CGI_10014151	P38606	GO:0006811	ion transport
CGI_10014151	P38606	GO:0006879	cellular iron ion homeostasis
CGI_10014151	P38606	GO:0008286	insulin receptor signaling pathway
CGI_10014151	P38606	GO:0015991	ATP hydrolysis coupled proton transport
CGI_10014151	P38606	GO:0015992	proton transport
CGI_10014151	P38606	GO:0033572	transferrin transport
CGI_10014151	P38606	GO:0046034	ATP metabolic process
CGI_10014151	P38606	GO:0055085	transmembrane transport
CGI_10010890	P38942	GO:0006084	acetyl-CoA metabolic process
CGI_10021542	P38942	GO:0006084	acetyl-CoA metabolic process
CGI_10010529	P39872	GO:0006412	translation
CGI_10021971	P40423	GO:0000910	cytokinesis
CGI_10021971	P40423	GO:0001736	establishment of planar polarity
CGI_10021971	P40423	GO:0007298	border follicle cell migration
CGI_10021971	P40423	GO:0007300	ovarian nurse cell to oocyte transport
CGI_10021971	P40423	GO:0007349	cellularization
CGI_10021971	P40423	GO:0030707	ovarian follicle cell development
CGI_10021971	P40423	GO:0032956	regulation of actin cytoskeleton organization
CGI_10021971	P40423	GO:0035159	"regulation of tube length, open tracheal system"
CGI_10021971	P40423	GO:0035191	nuclear axial expansion
CGI_10021971	P40423	GO:0035317	imaginal disc-derived wing hair organization
CGI_10021971	P40423	GO:0035317	imaginal disc-derived wing hair organization
CGI_10021971	P40423	GO:0042060	wound healing
CGI_10021971	P40423	GO:0060288	formation of a compartment boundary
CGI_10021971	P40423	GO:0090254
CGI_10002873	P40927	GO:0006108	malate metabolic process
CGI_10002873	P40927	GO:0055114	oxidation reduction
[truncated: 4,106 more rows]
